# Supplementary material for: SWATH-MS based quantitive proteomics reveal regulatory metabolism and networks of androdioecy breeding system in Osmanthus fragrans
Source: BMC Plant Biol. 2021 Oct 13;21:468. doi: 10.1186/s12870-021-03243-8 (PMC8513349; doi:10.1186/s12870-021-03243-8)
Supplement: Supplementary file 1 — Additional file 1: Table S1. Proteins identified by SWATH-MS in this study. [file 12870_2021_3243_MOESM1_ESM.xlsx]

## Sheet: proteins
Table S1. Proteins identified by SWATH-MS in this study.
Number	Protein	Unique Peptide	intensity M-1	intensity M-2	intensity M-3	intensity H-1	intensity H-2	intensity H-3	log M-1	log M-2	log M-3	log H-1	log H-2	log H-3	log2Ratio(M/H)	Ratio(M/H)	Pvalue	P.adjust	eggNOG description	blastp_subject id	Homolog-Arabidopsis
1	ofr.gene10041	6	2834.35	6047.79	2235.16	89841.1	89221.7	93851.8	11.2463	12.3221	10.8971	16.7109	16.6804	16.7812	-5.23565	0.0265406	0.000260778	0.000646573	Right handed beta helix region	tr|O22817|O22817_ARATH	AT2G43870
2	ofr.gene10062	3	48394.6	50220.6	52726.2	30862.9	30284.6	30661.4	15.34	15.3759	15.4572	15.1694	15.1216	15.1673	0.238312	1.17961	0.00330514	0.00519508	Phospho-2-dehydro-3-deoxyheptonate aldolase	tr|Q9SK84|Q9SK84_ARATH	AT1G22410
3	ofr.gene10083	5	21344	21588.9	20715.5	27622.4	28745	26246.9	14.159	14.1579	14.1094	15.0093	15.0463	14.943	-0.857433	0.551934	1.53099e-05	8.5446e-05	E3 ubiquitin-protein ligase UPL2-like isoform X1	sp|Q8GY23|UPL1_ARATH	AT1G55860
4	ofr.gene10156	4	18586.6	19117.2	19469.3	43652.4	41889.1	42409.4	13.9594	13.9825	14.0199	15.6696	15.5895	15.6352	-1.64417	0.31993	5.88486e-07	1.37462e-05	Nuclear pore membrane glycoprotein	sp|F4KHD8|GP210_ARATH	AT5G40480
5	ofr.gene10194	1	4051.16	4517.73	3845.9	7199.62	7526.63	9248.74	11.7616	11.9013	11.6801	13.0695	13.1131	13.4382	-1.42592	0.372182	0.000429495	0.000964789	2'-5' RNA ligase superfamily	tr|Q9FL13|Q9FL13_ARATH	AT5G40190
6	ofr.gene1024	4	71557.8	67565.5	67202	7349.9	5716.96	7595.6	15.9043	15.8039	15.8072	13.0993	12.7163	13.1541	2.84857	7.20288	3.60267e-05	0.000152186	Ribulose bisphosphate carboxylase oxygenase activase	tr|F4IVZ7|F4IVZ7_ARATH	AT2G39730
7	ofr.gene10256	1	8742.2	9362.38	10512.6	2346.29	877.735	2308.29	12.8712	12.9526	13.1308	11.452	10.0129	11.4357	2.01801	4.05025	0.013952	0.0188376	Tubulin is the major constituent of microtubules. It binds two moles of GTP, one at an exchangeable site on the beta chain and one at a non-exchangeable site on the alpha chain	sp|P29511|TBA6_ARATH	AT4G14960
8	ofr.gene10265	3	19451.8	16998.8	19953.6	21754.2	21977.1	23826	14.0251	13.8131	14.0553	14.6648	14.659	14.8034	-0.74456	0.59685	0.00114781	0.00212715	ABC transporter transmembrane region	sp|Q9LJX0|AB19B_ARATH	AT3G28860
9	ofr.gene10266	1	7110.93	7835.2	7979.39	598.532	470.132	0	12.5733	12.6957	12.733	9.48107	9.11218	9.4887	3.30668	9.89485	1.56719e-05	8.67808e-05	Mitochondrial outer membrane protein porin of 34	sp|Q9SRH5|VDAC1_ARATH	AT3G01280
10	ofr.gene10287	2	15321.2	16484.2	15967.8	2112.48	3232.35	2177.89	13.6807	13.7687	13.7339	11.3005	11.8936	11.3518	2.21243	4.63456	0.000320266	0.000764248	Belongs to the peptidase M16 family	sp|Q42290|MPPB_ARATH	AT3G02090
11	ofr.gene10288	2	13490.5	14070.3	11602.5	3156	2783.69	5899.38	13.4971	13.5403	13.2731	11.8797	11.678	12.7895	1.32111	2.49859	0.019846	0.0258099	KH domain-containing protein	tr|A0A1P8BBW1|A0A1P8BBW1_ARATH	AT5G15270
12	ofr.gene10293	1	2201.86	3134.9	2912.58	0	0	359.109	10.882	11.3741	11.2791	8.78141	10.6925	8.7514	1.76993	3.41037	0.0550278	0.0662062	Cystathionine gamma-synthase	sp|P55217|CGS1_ARATH	AT3G01120
13	ofr.gene10303	1	4602.59	4498.61	5557.45	10431.4	9573.04	9538.73	11.9457	11.8952	12.2112	13.6044	13.46	13.4827	-1.49837	0.353953	0.000155229	0.000429779	Chorismate mutase	sp|P42738|CM1_ARATH	AT3G29200
14	ofr.gene10306	1	0	0	0	2338.98	2592.15	1751.61	10.9129	10.1257	10.5023	11.4475	11.5752	11.0376	-0.839803	0.55872	0.0396456	0.0489552	Transmembrane protein 230-like	tr|Q9LVP2|Q9LVP2_ARATH	AT3G29170
15	ofr.gene10349	5	26236.3	26498.2	27536.5	100770	103251	97122.7	14.4567	14.4535	14.52	16.8765	16.8911	16.8306	-2.3893	0.190875	1.17837e-07	7.96154e-06	WD40-like Beta Propeller Repeat	tr|Q9XI10|Q9XI10_ARATH	AT1G21680
16	ofr.gene10376	1	4830.12	4932.36	5040.56	2747.47	1938.62	1730.45	12.0153	12.028	12.0704	11.6797	11.1561	11.0201	0.752603	1.68483	0.020294	0.0263627	Delta-aminolevulinic acid dehydratase	sp|Q9SFH9|HEM21_ARATH	AT1G69740
17	ofr.gene10381	2	33120.7	33106.3	37167.8	24646.8	21123.6	20635.7	14.7929	14.7747	14.9527	14.8449	14.6018	14.596	0.159224	1.11669	0.185235	0.206336	The proteasome is a multicatalytic proteinase complex which is characterized by its ability to cleave peptides with Arg, Phe, Tyr, Leu, and Glu adjacent to the leaving group at neutral or slightly basic pH	sp|Q9XI05|PSB3A_ARATH	AT1G21720
18	ofr.gene10388	3	90452	84830.6	88608.2	28946.7	30636.7	29734.4	16.2423	16.1322	16.2061	15.0769	15.1382	15.123	1.08085	2.11529	8.42398e-06	5.72731e-05	Photosystem II 22 kDa protein, chloroplastic	sp|Q9XF91|PSBS_ARATH	AT1G44575
19	ofr.gene10396	1	3979.95	4121.54	4576.84	3495.72	3252.02	2735.62	11.736	11.7689	11.9311	12.0272	11.9024	11.6808	-0.0581106	0.960521	0.647888	0.667046	Replication factor C subunit 3	sp|Q9CAQ8|RFC5_ARATH	AT1G77470
20	ofr.gene10439	1	6603.29	7863.56	6606.08	1736.41	4183.36	4483.61	12.4664	12.7009	12.4606	11.0177	12.2657	12.3936	0.650301	1.5695	0.218528	0.241149	Endoplasmic reticulum vesicle transporter	tr|Q9C8W1|Q9C8W1_ARATH	AT1G36050
21	ofr.gene10468	1	5582.73	5261.01	5621.96	2786.33	3546.96	3634.3	12.2242	12.121	12.2278	11.6999	12.0276	12.0906	0.251644	1.19056	0.116607	0.13305	exocyst complex component	sp|Q94AI6|SEC6_ARATH	AT1G71820
22	ofr.gene10494	4	72977.8	61539.6	62371.1	30130.4	17920.6	12930.2	15.9326	15.6691	15.6996	15.1347	14.3646	13.9216	1.29348	2.45118	0.0237364	0.030541	ATP synthase 24 kDa subunit	sp|Q9SJ12|ATP7_ARATH	AT2G21870
23	ofr.gene10542	1	13327.2	13774	14459.2	17777.2	14420.8	13920.1	13.4795	13.5096	13.5907	14.3735	14.0511	14.028	-0.624288	0.64874	0.00582547	0.00857587	Belongs to the aldehyde dehydrogenase family	sp|Q8S528|AL2B7_ARATH	AT1G23800
24	ofr.gene10593	2	15938.8	13928.5	13809.5	6236.6	7742.25	6712.87	13.7377	13.5257	13.5244	12.8623	13.1538	12.9758	0.598584	1.51423	0.00563767	0.00833678	60S ribosomal protein	sp|Q9C9C5|RL63_ARATH	AT1G74050
25	ofr.gene10597	1	29380.6	26122.4	28504.6	25451.7	26127.3	28582.9	14.62	14.4329	14.5699	14.8913	14.9085	15.066	-0.414318	0.750374	0.00627793	0.00917728	Stromal 70 kDa heat shock-related protein	sp|Q9STW6|HSP7F_ARATH	AT4G24280
26	ofr.gene10598	1	16379.4	17434.6	17312.9	35627.8	34193	32396.6	13.777	13.8496	13.8505	15.3765	15.2967	15.2467	-1.4809	0.358266	5.06783e-06	4.55695e-05	BEST Arabidopsis thaliana protein match is	tr|Q944A3|Q944A3_ARATH	AT2G47010
27	ofr.gene10710	2	18989.1	20148.7	17684.7	172.792	539.073	678.247	13.9903	14.0583	13.8812	7.68868	9.3096	9.66879	5.08759	34.003	0.00113836	0.00211441	Methyltransferase	tr|Q9ZVC3|Q9ZVC3_ARATH	AT2G41380
28	ofr.gene10717	1	12782.9	11146.2	13123.6	37849.9	36967.9	38642.5	13.4194	13.2042	13.4509	15.4638	15.4092	15.501	-2.09988	0.233277	1.37897e-05	7.86321e-05	glucuronokinase	tr|A0A1I9LRK4|A0A1I9LRK4_ARATH	AT3G01640
29	ofr.gene10730	2	6054.04	5889.92	6007.75	2172.77	1966.74	2009.94	12.3411	12.2839	12.3236	11.3411	11.1769	11.2361	1.06488	2.092	3.08949e-05	0.000136516	Isocitrate dehydrogenase NADP	sp|Q8LPJ5|ICDHP_ARATH	AT5G14590
30	ofr.gene10751	9	106470	112513	106946	17984.6	13716.3	14397	16.4775	16.5396	16.4775	14.3903	13.9789	14.0766	2.34965	5.09701	4.8384e-05	0.000184695	Catalyzes the NAD( )-dependent oxidation of formate to carbon dioxide. Involved in the cell stress response	sp|Q9S7E4|FDH_ARATH	AT5G14780
31	ofr.gene10776	2	8779.89	13481.7	10143.7	11753.7	11641.6	9318.1	12.8774	13.4786	13.0793	13.7766	13.7423	13.4489	-0.510827	0.70182	0.0673242	0.0798714		sp|O22609|DEGP1_ARATH	AT3G27925
32	ofr.gene10788	1	2675.9	3902.49	4850.49	2535.32	4780.49	1407.49	11.1633	11.6901	12.0149	11.5637	12.4582	10.722	0.0414238	1.02913	0.944518	0.947404	Belongs to the glycosyltransferase 1 family. Bacterial plant glycogen synthase subfamily	sp|Q9MAC8|SSY2_ARATH	AT3G01180
33	ofr.gene10801	2	22434.6	27364.8	31411.9	16585.1	18317.7	16703.6	14.2309	14.4999	14.71	14.2734	14.3962	14.291	0.160084	1.11735	0.32817	0.353391	Subunit of the integral membrane V0 complex of vacuolar ATPase. Vacuolar ATPase is responsible for acidifying a variety of intracellular compartments in eukaryotic cells, thus providing most of the energy required for transport processes in the vacuolar system	sp|Q9LHA4|VA0D2_ARATH	AT3G28715
34	ofr.gene10812	5	85439.6	85446.3	90767.8	35831	37094.4	30315	16.1601	16.1426	16.2409	15.3847	15.4142	15.1509	0.864611	1.82085	0.000618254	0.00128574	Arginine methyltransferase involved in the assembly or stability of mitochondrial NADH ubiquinone oxidoreductase complex (complex I)	tr|Q1JPN1|Q1JPN1_ARATH	AT3G28700
35	ofr.gene1082	5	104781	103086	97881.7	107641	108148	105337	16.4545	16.4134	16.3497	16.9717	16.9579	16.9478	-0.553244	0.681486	5.97737e-05	0.000213453	Belongs to the eukaryotic ribosomal protein eS4 family	sp|Q8VYK6|RS43_ARATH	AT5G58420
36	ofr.gene10822	1	39436	43124.2	37853	41647.9	41386.1	45249.2	15.0447	15.1561	14.9791	15.6017	15.5721	15.7287	-0.574231	0.671644	0.00123948	0.00225521	atexp5,atexpa5,athexp alpha 1.4,exp5,expa5	sp|O80622|EXP15_ARATH	AT2G03090
37	ofr.gene10834	1	4282.98	3291.11	4070.06	1133.89	1418.84	1253.78	11.8419	11.4443	11.7618	10.4029	10.7058	10.5552	1.12804	2.18562	0.00165764	0.00286842	Mitochondrial saccharopine	sp|Q8LGI2|SCPDL_ARATH	AT5G39410
38	ofr.gene10858	3	22590.3	21936.9	22128.1	74763.1	72274.4	78721.5	14.2409	14.181	14.2046	16.4458	16.3765	16.5276	-2.24115	0.211518	1.15938e-06	1.82554e-05	40S ribosomal protein	sp|Q9FNP8|RS193_ARATH	AT5G61170
39	ofr.gene10863	1	8713.36	7845.81	8734.96	28097.5	29347.1	28363.5	12.8665	12.6976	12.8636	15.0339	15.0762	15.0549	-2.24579	0.210839	2.50054e-06	2.94309e-05	UDP-glucose 6-dehydrogenase	sp|Q9LIA8|UGDH2_ARATH	AT3G29360
40	ofr.gene10877	1	10313.5	10342.5	10262.6	43364.2	44665	43968.1	13.1097	13.0962	13.0961	15.66	15.6821	15.6873	-2.57581	0.167728	1.11423e-09	2.5605e-06	PI-PLC X domain-containing protein	tr|Q9LMX9|Q9LMX9_ARATH	AT1G13680
41	ofr.gene10879	1	16830.5	15195.1	14374.3	1289.84	819.867	1082.74	13.8162	13.6512	13.5822	10.5888	9.91451	10.3436	3.40093	10.5629	8.33319e-05	0.000273958		tr|Q9SD78|Q9SD78_ARATH	AT5G08060
42	ofr.gene10893	5	53159.9	54129.1	54751.8	10970.9	12008	9887.69	15.4755	15.484	15.5116	13.6772	13.787	13.5345	1.82414	3.54097	1.59727e-05	8.7264e-05	Catalyzes the oxidative decarboxylation of 6- phosphogluconate to ribulose 5-phosphate and CO(2), with concomitant reduction of NADP to NADPH	sp|Q9FWA3|6PGD2_ARATH	AT3G02360
43	ofr.gene10914	1	451.766	691.262	803.222	4452.15	3238.6	3124.85	8.59689	9.193	9.42064	12.3761	11.8964	11.8727	-2.97822	0.126901	0.000543877	0.00116047	Amino acid transporter	sp|Q9LI61|AVT6A_ARATH	AT3G30390
44	ofr.gene10934	2	12732.8	13125.7	15019.2	722.686	1402.51	655.987	13.4137	13.44	13.6455	9.75301	10.6891	9.62065	3.47884	11.149	0.000538957	0.00115642	assists the folding of proteins upon ATP hydrolysis	tr|A0A1P8ARS7|A0A1P8ARS7_ARATH	AT1G24510
45	ofr.gene10952	1	8679.8	5777.39	7793.96	417.85	1375.29	1027.38	12.8609	12.2561	12.6991	8.96263	10.6608	10.2679	2.64161	6.24029	0.00831235	0.0118277	salicylic acid-binding protein 2-like	sp|F4IMK4|MES19_ARATH	AT2G23570
46	ofr.gene10958	4	24486.4	19432.1	30977.3	6666.81	2935.46	5208.2	14.3571	14.0061	14.6899	12.9586	11.7546	12.6097	1.91007	3.75829	0.00947832	0.0133463	Oxygen-evolving enhancer protein 1	sp|Q9S841|PSBO2_ARATH	AT3G50820
47	ofr.gene11002	1	1491.03	1099.62	1384.1	6813.9	7394.59	6252.06	10.3195	9.8627	10.2057	12.9901	13.0875	12.8732	-2.85428	0.138285	4.56807e-05	0.000178868	Lipolytic acyl hydrolase (LAH)	sp|O23179|PLP1_ARATH	AT4G37070
48	ofr.gene11032	1	3326.82	3265.72	2921.19	5885.23	6658.64	6973.14	11.4774	11.4331	11.2833	12.7787	12.9363	13.0307	-1.51729	0.349342	8.648e-05	0.000282288	PI-PLC X domain-containing protein	sp|Q93XX5|Y5713_ARATH	AT5G67130
49	ofr.gene11036	1	1294.25	1221.89	1271.64	20690.4	18902.7	20207.2	10.1154	10.0148	10.0835	14.5925	14.4416	14.5657	-4.46204	0.0453724	1.39801e-07	7.96154e-06	Metal transporter	sp|Q9SNV9|NRAM3_ARATH	AT2G23150
50	ofr.gene11067	1	24769	25612.7	27283.4	17745.9	19320.1	20224.3	14.3737	14.4045	14.5067	14.371	14.4731	14.5669	-0.0420291	0.971288	0.577499	0.59752	Belongs to the small GTPase superfamily. Arf family	sp|Q8VY57|ARL8A_ARATH	AT3G49870
51	ofr.gene11075	4	52670.7	53522.2	55458.5	31786.8	32377.4	33499.6	15.4622	15.4678	15.5301	15.2119	15.218	15.295	0.245054	1.18514	0.00207062	0.00347068	Belongs to the peroxidase family. Classical plant (class III) peroxidase subfamily	sp|Q9SZE7|PER51_ARATH	AT4G37530
52	ofr.gene11084	1	17280	16009.9	18276.3	28794.7	28016.6	29129.1	13.8543	13.7266	13.9287	15.0693	15.0093	15.0933	-1.22078	0.429051	4.47336e-05	0.000176314	ribosomal protein	sp|P51414|RL261_ARATH	AT3G49910
53	ofr.gene11121	7	23045.6	21013.6	23992.6	77182.1	83395.8	79192.2	14.2697	14.119	14.3213	16.4918	16.583	16.5362	-2.30034	0.203015	4.08319e-06	3.98203e-05	Lysosomal Pro-X carboxypeptidase	tr|Q1JPM1|Q1JPM1_ARATH	AT5G65760
54	ofr.gene11138	1	2225.49	2023.96	783.143	17668.4	16875.5	17492.3	10.8974	10.7429	9.38412	14.3647	14.2779	14.3576	-3.99193	0.0628506	0.00115603	0.00214065	Polcalcin	sp|Q9SRP7|CML28_ARATH	AT3G03430
55	ofr.gene11144	1	7656.15	6489.36	7268.29	17956.8	18155.3	17825.1	12.6799	12.4238	12.5984	14.388	14.3834	14.3848	-1.81804	0.283605	1.76882e-05	9.33267e-05	Belongs to the carbohydrate kinase PfkB family	sp|Q9C524|SCRK6_ARATH	AT1G66430
56	ofr.gene11169	4	29663.2	30712.8	32808.1	1864.35	3678.91	2441.77	14.6338	14.6665	14.7727	11.1202	12.0803	11.5168	3.11855	8.68513	0.000378546	0.000868162	Protease Do-like 7	sp|Q8RY22|DEGP7_ARATH	AT3G03380
57	ofr.gene11187	1	3399.73	3268.48	3718.61	2795.43	3584.78	4247.27	11.5087	11.4343	11.6315	11.7046	12.0429	12.3154	-0.496171	0.708986	0.0557676	0.0670612	S-adenosyl-L-methionine-dependent protein-lysine N- methyltransferase that methylates elongation factor 1-alpha	tr|Q9C9M1|Q9C9M1_ARATH	AT1G66680
58	ofr.gene11205	1	2764.13	3302.59	3455.51	1215.14	1148.18	1123.44	11.2101	11.4493	11.5257	10.5027	10.4004	10.3968	0.961698	1.9476	0.000684474	0.00139567	KH domain-containing protein	tr|A0A1P8BBW1|A0A1P8BBW1_ARATH	AT5G15270
59	ofr.gene11225	2	21705.4	19770.6	22308.7	5664.52	6197.19	4595.43	14.1832	14.031	14.2163	12.7235	12.8327	12.4291	1.48173	2.79284	0.000373162	0.000862702	Essential subunit of the N-oligosaccharyl transferase (OST) complex which catalyzes the transfer of a high mannose oligosaccharide from a lipid-linked oligosaccharide donor to an asparagine residue within an Asn-X-Ser Thr consensus motif in nascent polypeptide chains	sp|Q944K2|OST48_ARATH	AT5G66680
60	ofr.gene11233	1	3141.76	3441.94	3726.85	4331.72	4561.49	393.647	11.3948	11.5089	11.6347	12.3365	12.3906	8.88388	0.309167	1.23899	0.80335	0.815055	alcohol dehydrogenase	tr|Q93ZM6|Q93ZM6_ARATH	AT5G63620
61	ofr.gene11261	1	10079.2	9147.22	9283.38	3250.86	3312.23	3187.67	13.0765	12.919	12.9514	11.9224	11.9289	11.9014	1.06478	2.09185	2.59655e-05	0.000120058	ultraviolet-B receptor UVR8	sp|Q9FN03|UVR8_ARATH	AT5G63860
62	ofr.gene11304	1	11553.7	13178.7	13683.7	1451.38	3089.1	1753.89	13.2735	13.4458	13.5111	10.759	11.8282	11.0395	2.20127	4.59884	0.00256106	0.00415629	cytoskeleton organization	sp|P53492|ACT7_ARATH	AT5G09810
63	ofr.gene11366	4	15098.9	14174.2	15726.1	3365.29	3585.99	2681.16	13.6596	13.5509	13.7119	11.9723	12.0434	11.6518	1.75163	3.36738	0.000172666	0.000464621	Protein kinase C conserved region 2 (CalB)	sp|F4IIM1|CSI1_ARATH	AT2G22125
64	ofr.gene11382	1	11832.1	11857.9	10170.8	24287.9	28037.3	27948.7	13.3079	13.2935	13.0831	14.8237	15.0103	15.0336	-1.72773	0.301926	6.18488e-05	0.000218996	Embryo-specific protein 3, (ATS3)	sp|O65660|PLAT1_ARATH	AT4G39730
65	ofr.gene11451	1	19816	20160.7	20364.9	16929.2	17277.7	16513.6	14.0518	14.0592	14.0848	14.303	14.3119	14.2745	-0.231205	0.851923	0.000105235	0.000318231	synthase small	sp|Q9LVW7|CARA_ARATH	AT3G27740
66	ofr.gene11460	2	15751.3	16084.9	17141.1	45461.6	57631.7	44795.3	13.7206	13.7333	13.8362	15.7282	16.0498	15.7142	-2.06735	0.238597	5.7397e-05	0.000207714	Binds to the 60S ribosomal subunit and prevents its association with the 40S ribosomal subunit to form the 80S initiation complex in the cytoplasm. May also be involved in ribosome biogenesis	sp|Q9M060|IF62_ARATH	AT3G55620
67	ofr.gene11493	1	5274.91	4540.55	4647.48	16028.4	14875.4	18066.7	12.1424	11.9086	11.9532	14.2241	14.0959	14.4042	-2.24002	0.211684	4.03758e-05	0.000164219	Belongs to the bacterial ribosomal protein bL17 family	tr|Q8LD39|Q8LD39_ARATH	AT5G09770
68	ofr.gene11505	1	7441.4	6030.79	6059.55	6325.82	6919.52	5719.71	12.6388	12.318	12.336	12.8828	12.9917	12.7449	-0.442188	0.736018	0.0248208	0.0317938	SCO1/SenC	sp|Q8LAL0|SCO12_ARATH	AT4G39740
69	ofr.gene11514	1	9291.94	10965.4	9507.67	5083.13	4488.51	4640.92	12.9592	13.1806	12.9859	12.5673	12.3673	12.4433	0.582587	1.49753	0.00304679	0.00483597	Rab subfamily of small GTPases	sp|Q9FJN8|RAA4A_ARATH	AT5G65270
70	ofr.gene11573	1	16760.4	15891.2	16115.3	2331.8	4267.22	3259.02	13.8102	13.7158	13.7471	11.443	12.2943	11.9333	1.86749	3.64898	0.00167188	0.00289088	Belongs to the 14-3-3 family	sp|P42643|14331_ARATH	AT4G09000
71	ofr.gene11575	1	14052.9	16857.8	19209.2	2750.09	2700.57	2868.83	13.556	13.801	14.0005	11.6811	11.6343	11.7494	2.09761	4.27999	9.38723e-05	0.000294295	regulation of protein import into mitochondrial outer membrane	tr|F4I355|F4I355_ARATH	AT1G29850
72	ofr.gene11600	3	33310.6	37051	33730.7	55109.7	56488.6	52681.5	14.8011	14.9371	14.8128	16.0058	16.0209	15.9481	-1.14128	0.453358	1.98967e-05	9.9831e-05	Alcohol dehydrogenase GroES-like domain	sp|P42734|CADH9_ARATH	AT4G39330
73	ofr.gene11635	13	85882.1	88362.8	83565	41179.7	38944.5	38508.2	16.1675	16.1911	16.1216	15.5854	15.4844	15.496	0.638117	1.5563	7.28079e-05	0.000248607	26S protease regulatory subunit	sp|Q9MAK9|PS10B_ARATH	AT1G45000
74	ofr.gene11646	1	2114.59	1926.41	844.968	345.045	858.396	359.759	10.8236	10.6716	9.49374	8.68643	9.98076	8.75401	1.18925	2.28035	0.116104	0.132674	amidase C869.01	sp|A0A1P8B760|AMI4G_ARATH	AT4G34880
75	ofr.gene11670	1	2864.39	2754.9	2530.87	2573.6	3273.85	2639.09	11.2615	11.1877	11.0764	11.5854	11.912	11.629	-0.533594	0.690832	0.00993277	0.0138979	DNA-directed RNA polymerases II, IV and V subunit	sp|Q38859|NRPBB_ARATH	AT3G52090
76	ofr.gene11673	1	12878	14621.4	13628.5	8825.65	23662.3	23637.2	13.4301	13.5957	13.5053	13.3633	14.7656	14.7919	-0.796547	0.575726	0.168372	0.188465	Gtr1/RagA G protein conserved region	sp|Q9LS94|RAG3F_ARATH	AT3G18820
77	ofr.gene11686	6	38583.2	37319	37468.6	110119	130313	117607	15.0131	14.9475	14.9644	17.0045	17.2269	17.1067	-2.13769	0.227244	5.82418e-06	4.92058e-05	Glycine-rich RNA-binding protein	sp|Q03250|RBG7_ARATH	AT2G21660
78	ofr.gene11704	3	7940.01	20681.7	11711.9	15167.1	17883.4	12329.6	12.7324	14.096	13.2867	14.1445	14.3616	13.853	-0.747996	0.59543	0.151336	0.170392	acyl-CoA synthetase 2	sp|Q9XIA9|LACS2_ARATH	AT1G49430
79	ofr.gene11708	2	18444.2	21494.9	20146.9	5804.21	5234.71	5273.89	13.9483	14.1516	14.0693	12.7587	12.5892	12.6278	1.39787	2.63512	5.7577e-05	0.000207806	Peptidase M16C associated	tr|F4JA10|F4JA10_ARATH	AT3G19170
80	ofr.gene11759	1	8871.28	7208.11	7094.47	14725.2	16008.9	16589.5	12.8924	12.5753	12.5635	14.1018	14.2018	14.2811	-1.51786	0.349203	0.000221723	0.000565504	Cinnamyl alcohol dehydrogenase	sp|P48523|CADH4_ARATH	AT3G19450
81	ofr.gene11818	1	2086.86	4682.45	1312.08	6993.11	7405.84	7990.83	10.8046	11.953	10.1286	13.0275	13.0897	13.2273	-2.15277	0.22488	0.0158881	0.0211534	Belongs to the glycosyl hydrolase 17 family	sp|Q9C7U5|E132_ARATH	AT1G66250
82	ofr.gene11834	9	69314.6	64386.9	65305.3	42893.5	58885.7	35365.6	15.8583	15.7344	15.7659	15.6443	16.0809	15.3732	0.086758	1.06198	0.700003	0.715891	Belongs to the complex I 75 kDa subunit family	sp|Q9FGI6|NDUS1_ARATH	AT5G37510
83	ofr.gene11838	1	6728.04	7293.88	7765.13	17064.4	17749.5	17463.9	12.4934	12.5924	12.6938	14.3145	14.3508	14.3552	-1.74696	0.297929	7.88338e-06	5.54827e-05	Nicastrin	tr|F4J820|F4J820_ARATH	AT3G52640
84	ofr.gene11857	1	2253.03	3537.93	2585.76	227.212	198.39	329.994	10.9151	11.5486	11.1074	8.08368	7.86746	8.62942	2.99684	7.98247	0.000523323	0.00113452	PRP38 family	sp|Q8RWB1|SRL1_ARATH	AT5G37370
85	ofr.gene11873	3	23992.7	23713.4	24140.2	4712.37	4992.62	5682.68	14.3278	14.2933	14.3301	12.458	12.5208	12.7355	1.74562	3.3534	3.29469e-05	0.000143027	Isocitrate dehydrogenase NADP	sp|Q9SRZ6|ICDHC_ARATH	AT1G65930
86	ofr.gene11880	1	3755.49	3615.24	5007.17	2721.26	4169.15	3709.87	11.6522	11.5798	12.0608	11.6659	12.2608	12.1203	-0.251379	0.840093	0.342769	0.368077	DJ-1/PfpI family	sp|Q9M8R4|DJ1D_ARATH	AT3G02720
87	ofr.gene11970	3	129671	131838	130677	98034.5	97462.5	101565	16.762	16.7683	16.7666	16.8368	16.8078	16.8952	-0.0809606	0.945428	0.0347465	0.043419	L-ascorbate oxidase homolog	tr|Q9SGR6|Q9SGR6_ARATH	AT1G76160
88	ofr.gene11971	3	54845.7	53149.5	50805	31770.9	27964.2	27549	15.5205	15.4577	15.4037	15.2112	15.0066	15.0128	0.383764	1.30474	0.00696852	0.0101096	Essential subunit of the N-oligosaccharyl transferase (OST) complex which catalyzes the transfer of a high mannose oligosaccharide from a lipid-linked oligosaccharide donor to an asparagine residue within an Asn-X-Ser Thr consensus motif in nascent polypeptide chains	sp|Q9SFX3|OST1A_ARATH	AT1G76400
89	ofr.gene11991	1	5028.74	5308.42	5616.15	2588.24	2224.05	1883.39	12.0734	12.134	12.2263	11.5935	11.3542	11.1422	0.781249	1.71862	0.00476557	0.00716707	Alcohol dehydrogenase GroES-like domain	sp|P42734|CADH9_ARATH	AT4G39330
90	ofr.gene12019	3	32803.1	32768.2	29283.1	5802.94	6498.21	6643.53	14.779	14.7599	14.6088	12.7584	12.9011	12.9609	1.84246	3.58621	2.1773e-05	0.000106498	Endoplasmin homolog	sp|Q9STX5|ENPL_ARATH	AT4G24190
91	ofr.gene12021	1	28158.8	26855.1	28625.5	21777.4	21503.6	23357.1	14.5587	14.4728	14.576	14.6663	14.6276	14.7747	-0.153673	0.898959	0.0475361	0.0577368	Tubulin is the major constituent of microtubules. It binds two moles of GTP, one at an exchangeable site on the beta chain and one at a non-exchangeable site on the alpha chain	sp|P12411|TBB1_ARATH	AT1G75780
92	ofr.gene12119	5	58306.5	62325.8	58141.9	5570.05	6965.59	18139.8	15.6088	15.6875	15.5983	12.6993	13.0013	14.41	2.26133	4.79435	0.0128118	0.0174831	SERine Proteinase INhibitors	sp|Q9S7T8|SPZX_ARATH	AT1G47710
93	ofr.gene12136	5	85216.7	88174.2	80814.9	70210.7	69926.2	72801.8	16.1563	16.188	16.0733	16.3552	16.3288	16.4148	-0.22707	0.854368	0.005971	0.00876763	Granulin	sp|P43297|RD21A_ARATH	AT1G47128
94	ofr.gene12157	1	876.199	966.529	754.706	5143.64	5472.24	5052.7	9.55257	9.67658	9.33075	12.5844	12.6532	12.566	-3.0812	0.118159	7.90145e-06	5.54827e-05	Carbohydrate esterase	tr|Q0WNN6|Q0WNN6_ARATH	AT3G53010
95	ofr.gene12180	7	82259.8	84247.9	84193.5	69675.9	75538.6	71732.3	16.1054	16.1223	16.1324	16.3442	16.4402	16.3935	-0.272597	0.827828	0.00069731	0.00141058	DEAD/DEAH box helicase	sp|Q94A52|RH2_ARATH	AT3G19760
96	ofr.gene12202	3	22115.1	21351.1	20754.5	19522.2	20060.9	19008.4	14.2102	14.1419	14.1121	14.5086	14.5274	14.4775	-0.349735	0.784728	0.000421213	0.000949601	Oligosaccharyl transferase STT3 subunit	sp|Q9FX21|STT3B_ARATH	AT1G34130
97	ofr.gene12208	1	5583.83	5038.96	5760.53	6882.51	6106.89	6288.78	12.2245	12.0588	12.263	13.0045	12.8115	12.8817	-0.717133	0.608305	0.00104665	0.00197677	Soybean trypsin inhibitor (Kunitz) family of protease inhibitors	sp|Q9LMU2|KTI5_ARATH	AT1G17860
98	ofr.gene12231	3	7153.64	9488.54	9667.62	2350.24	2055.9	2801.42	12.5819	12.9719	13.0099	11.4544	11.2408	11.7151	1.38449	2.61079	0.00202618	0.00340113	LETM1 and EF-hand domain-containing protein 1	tr|F4IBH5|F4IBH5_ARATH	AT1G65540
99	ofr.gene12233	1	15229.5	14896.8	12981.3	12135	12277.2	9406.68	13.672	13.6226	13.4351	13.8227	13.819	13.4626	-0.124811	0.917124	0.421574	0.447059	V-type proton ATPase subunit	sp|Q9LX65|VATH_ARATH	AT3G42050
100	ofr.gene12234	2	8609.13	7843.97	9388.23	3494.2	3491.51	2555.93	12.8491	12.6973	12.9676	12.0265	12.0049	11.5828	0.966603	1.95423	0.00417041	0.00638481	regulation of ARF protein signal transduction	sp|F4IXW2|BIG5_ARATH	AT3G43300
101	ofr.gene12244	1	1845.25	2310.94	1863.73	9956.95	9989.06	10032.7	10.6271	10.9342	10.635	13.5373	13.5214	13.5555	-2.80601	0.14299	1.02086e-05	6.44488e-05	Belongs to the 'GDSL' lipolytic enzyme family	sp|Q8LB81|GDL79_ARATH	AT5G33370
102	ofr.gene12260	1	3614.91	4420.05	4155.46	5053.66	4362.29	763.156	11.5972	11.8698	11.7918	12.5589	12.3261	9.83896	0.178246	1.13151	0.848391	0.858099	3-ketoacyl-CoA synthase	sp|Q9SIB2|KCS12_ARATH	AT2G28630
103	ofr.gene12262	3	11707.1	12181.4	14007.9	8188.17	8919.43	8155.03	13.2926	13.3323	13.5449	13.2551	13.358	13.2566	0.100025	1.07179	0.306637	0.33254	U5 small nuclear ribonucleoprotein 200 kDa	sp|Q9SYP1|DEXHC_ARATH	AT1G20960
104	ofr.gene12263	3	34127.9	33177.6	33149.4	69067.7	65433.5	66707.1	14.8361	14.7778	14.7877	16.3315	16.233	16.2887	-1.48385	0.357532	1.59637e-06	2.26448e-05	Belongs to the peptidase S10 family	sp|P32826|SCP49_ARATH	AT3G10410
105	ofr.gene12264	1	7892.86	5610.29	6846.78	17478.6	17522.1	19277.4	12.7238	12.2138	12.5122	14.3491	14.3322	14.4977	-1.90975	0.266139	0.000262205	0.0006479	K homology RNA-binding domain	sp|Q9LZ82|BTR1_ARATH	AT5G04430
106	ofr.gene12274	2	8149.48	9044.46	7949.69	7515.51	7866.71	7192.36	12.7699	12.9027	12.7277	13.1314	13.1768	13.0754	-0.32776	0.796772	0.00557612	0.00825108	Ras-related protein	sp|Q9CB01|RABF1_ARATH	AT3G54840
107	ofr.gene12284	4	24364.5	23772.9	24589.5	7802.47	7252.93	5759.38	14.3499	14.2969	14.3567	13.1855	13.0596	12.7548	1.33456	2.52199	0.00049628	0.00108614	Essential subunit of the N-oligosaccharyl transferase (OST) complex which catalyzes the transfer of a high mannose oligosaccharide from a lipid-linked oligosaccharide donor to an asparagine residue within an Asn-X-Ser Thr consensus motif in nascent polypeptide chains	sp|Q9ZUA0|OST1B_ARATH	AT2G01720
108	ofr.gene12304	2	4154.44	4552.92	3877.34	38080.7	39399	41022.1	11.7979	11.9125	11.6918	15.4726	15.5011	15.5872	-3.71957	0.0759096	8.60878e-07	1.6327e-05	Leucine-rich repeat	sp|Q9SCQ7|AN32_ARATH	AT3G50690
109	ofr.gene12356	1	1279.25	2011.21	1485.32	8572.23	7302.11	6936.64	10.0985	10.7338	10.3075	13.3212	13.0694	13.0231	-2.75797	0.147832	0.000189109	0.000502396	Leucine rich repeat N-terminal domain	sp|C0LGS2|Y4361_ARATH	AT4G36180
110	ofr.gene12380	1	7974.39	7962.4	7650.15	3191.25	3165.52	3498.82	12.7386	12.7189	12.6723	11.8957	11.8635	12.0358	0.778269	1.71507	0.000160151	0.000439173	ferredoxin--NADP reductase, leaf-type isozyme, chloroplastic	sp|Q8W493|FNRL2_ARATH	AT1G20020
111	ofr.gene12404	4	47452.6	53464.6	48851.9	63819.9	68823.3	71195	15.3117	15.4662	15.3471	16.2175	16.3059	16.3826	-0.927007	0.525948	0.000156199	0.000431944	Lysosomal	tr|A0A1P8BFL6|A0A1P8BFL6_ARATH	AT5G66150
112	ofr.gene12419	1	7687.75	6971.9	7227.22	4013.08	2216.2	464.726	12.6858	12.5272	12.5902	12.2263	11.3491	9.12336	1.70149	3.25237	0.139577	0.157849	K homology RNA-binding domain	tr|F4JLJ3|F4JLJ3_ARATH	AT4G10070
113	ofr.gene12421	1	25883.4	24717.4	22295.1	24442.4	25859.3	25357.8	14.4372	14.3532	14.2154	14.8329	14.8937	14.8933	-0.538016	0.688717	0.00135949	0.00243122		sp|Q9FVV7|RD521_ARATH	AT1G71310
114	ofr.gene12424	2	41213.7	41665.4	40287.3	7377.48	15087.1	15747.4	15.1083	15.1065	15.069	13.1047	14.1163	14.2059	1.28561	2.43786	0.0219907	0.0284222	component of the eukaryotic translation initiation factor 3 (eIF-3) complex, which is involved in protein synthesis of a specialized repertoire of mRNAs and, together with other initiation factors, stimulates binding of mRNA and methionyl-tRNAi to the 40S ribosome. The eIF-3 complex specifically targets and initiates translation of a subset of mRNAs involved in cell proliferation	tr|F4II66|F4II66_ARATH	AT2G46290
115	ofr.gene12438	1	5174.14	5305.84	6096.5	6705.64	7773.2	7277.11	12.1146	12.1333	12.3447	12.9669	13.1596	13.0923	-0.875398	0.545103	0.000707434	0.0014298	Belongs to the V-ATPase proteolipid subunit family	sp|Q9SZY7|VATO1_ARATH	AT4G32530
116	ofr.gene12440	1	13625.9	14857.6	15549.5	10405.8	9840.74	10053.1	13.5115	13.6188	13.6956	13.6009	13.4998	13.5585	0.0555754	1.03927	0.413018	0.438388	26S protease regulatory subunit 8 homolog	sp|Q9C5U3|PRS8A_ARATH	AT5G19990
117	ofr.gene12448	1	3843.06	3341.21	3161.63	23063.7	22553.6	22909.2	11.6855	11.4661	11.3974	14.7491	14.6963	14.7468	-3.21441	0.107737	3.43952e-06	3.52858e-05	Plastidic ATP	sp|Q39002|TLC1_ARATH	AT1G80300
118	ofr.gene12469	6	71623.6	67879.9	68479.4	141429	149712	150459	15.9056	15.8106	15.8344	17.3655	17.4271	17.4621	-1.56805	0.337263	2.56866e-06	2.99634e-05	Cys/Met metabolism PLP-dependent enzyme	sp|Q9C969|ISS1_ARATH	AT1G80360
119	ofr.gene12483	1	3365.77	3660.06	4146.58	2185.33	2535.81	2822.96	11.4942	11.5976	11.7887	11.3494	11.5435	11.7261	0.0871331	1.06226	0.564268	0.585677	The coatomer is a cytosolic protein complex that binds to dilysine motifs and reversibly associates with Golgi non- clathrin-coated vesicles, which further mediate biosynthetic protein transport from the ER, via the Golgi up to the trans Golgi network. Coatomer complex is required for budding from Golgi membranes, and is essential for the retrograde Golgi-to-ER transport of dilysine-tagged protei…	sp|Q9C827|COB22_ARATH	AT1G52360
120	ofr.gene12484	7	67022.7	64378.9	62218.5	39238.1	40481	37875.3	15.8098	15.7342	15.696	15.5158	15.5402	15.4721	0.237332	1.17881	0.00365796	0.00569126	Belongs to the AAA ATPase family	sp|Q9SSB5|PRS7A_ARATH	AT1G53750
121	ofr.gene12490	4	59216.1	62856.6	58087.1	71196.3	72475.9	76766	15.6312	15.6997	15.5969	16.3753	16.3805	16.4913	-0.773109	0.585155	8.99409e-05	0.000286606	Alanine aminotransferase	sp|Q9LDV4|ALAT2_ARATH	AT1G72330
122	ofr.gene12498	1	10302.6	10821.5	10555.5	688.165	708.748	429.671	13.1082	13.1615	13.1367	9.6824	9.70439	9.01021	3.6698	12.7268	8.7652e-05	0.000284018	The proteasome is a multicatalytic proteinase complex which is characterized by its ability to cleave peptides with Arg, Phe, Tyr, Leu, and Glu adjacent to the leaving group at neutral or slightly basic pH	sp|O81149|PSA5A_ARATH	AT1G53850
123	ofr.gene12505	1	9379.56	8875.78	8812.05	16071.9	17928.2	16992.7	12.9728	12.8756	12.8762	14.228	14.3652	14.3158	-1.39481	0.380296	1.10381e-05	6.71022e-05	25.3 kDa vesicle transport protein	sp|Q94AU2|SEC22_ARATH	AT1G11890
124	ofr.gene12516	6	39047.3	36231.3	41016.6	180253	182587	196618	15.0304	14.9049	15.0949	17.7155	17.7135	17.8482	-2.74898	0.148756	2.71982e-06	3.09413e-05	PA domain	sp|Q9LVJ1|SBT14_ARATH	AT3G14067
125	ofr.gene12557	1	4275.79	4462.6	3627.33	4075.41	4502.54	4966.47	11.8394	11.8836	11.5957	12.2485	12.3718	12.5411	-0.614249	0.65327	0.0075926	0.0109049	protein polyubiquitination	tr|F4I8C2|F4I8C2_ARATH	AT1G65032
126	ofr.gene12611	1	2453.68	3384.48	3733.15	2653.75	2473.91	2630.1	11.0382	11.4846	11.6372	11.6296	11.5078	11.624	-0.200501	0.870248	0.337209	0.362275	Serine/Threonine protein kinases, catalytic domain	sp|Q9SCS2|CAMK5_ARATH	AT3G50530
127	ofr.gene12619	3	22272.7	22951.4	22059.5	6526.42	6893.66	6942.11	14.2204	14.2462	14.2001	12.9279	12.9863	13.0243	1.24276	2.36651	2.32956e-06	2.84752e-05	Multicopper oxidase	tr|Q8LPS9|Q8LPS9_ARATH	AT5G66920
128	ofr.gene12635	8	290649	285503	268500	88212.9	92880.4	91650.6	17.9264	17.8831	17.8055	16.6845	16.7383	16.747	1.14838	2.21666	9.10593e-06	6.10071e-05	Salicylic acid-binding protein 2	sp|Q8S8S9|MES1_ARATH	AT2G23620
129	ofr.gene12637	1	3218.36	3531.72	3231.73	11476.7	10814.3	11967.5	11.4296	11.5461	11.4291	13.7422	13.6359	13.81	-2.26113	0.208609	3.80097e-06	3.81425e-05	Salicylic acid-binding protein 2	sp|Q8S8S9|MES1_ARATH	AT2G23620
130	ofr.gene12638	3	101136	105663	102839	9523.8	13440.3	12371	16.4034	16.449	16.421	13.4731	13.9495	13.8578	2.66433	6.33931	5.38249e-05	0.000198221	Salicylic acid-binding protein 2	sp|Q8S8S9|MES1_ARATH	AT2G23620
131	ofr.gene12641	2	59792.6	60525.3	58610.1	292358	309518	314955	15.6451	15.6452	15.6098	18.4132	18.4749	18.5279	-2.83862	0.139794	1.41443e-07	7.96154e-06	Salicylic acid-binding protein 2	sp|Q8S8S9|MES1_ARATH	AT2G23620
132	ofr.gene12643	5	377127	252168	374590	17657	16453.2	15545.8	18.3021	17.7039	18.2859	14.3637	14.2413	14.1874	3.83319	14.253	4.68319e-05	0.000181217	Salicylic acid-binding protein 2	sp|Q8S8S9|MES1_ARATH	AT2G23620
133	ofr.gene12647	2	29989.1	32652.8	29433.5	51759.1	52215.9	55442.8	14.6496	14.7548	14.6162	15.9153	15.9075	16.0218	-1.27467	0.413318	2.16523e-05	0.000106318	Salicylic acid-binding protein 2	sp|Q8S8S9|MES1_ARATH	AT2G23620
134	ofr.gene12659	1	4282.12	4209.25	4888.29	20301.4	22733.7	21582.3	11.8416	11.7993	12.0261	14.5651	14.7078	14.6607	-2.75555	0.14808	4.52435e-06	4.276e-05	tryptophan synthase beta chain	tr|Q9FFW8|Q9FFW8_ARATH	AT5G38530
135	ofr.gene12664	3	183039	167761	162672	368602	405194	405373	17.2592	17.116	17.0826	18.7475	18.8635	18.892	-1.68174	0.311706	1.77283e-05	9.33267e-05	Belongs to the universal ribosomal protein uS3 family	sp|Q9FJA6|RS33_ARATH	AT5G35530
136	ofr.gene12665	2	8943.91	9021.12	8297.55	588.136	145.636	431.072	12.9041	12.899	12.7895	9.4558	7.42149	9.01491	4.23347	18.8105	0.00239133	0.00391401	GTP binding	sp|Q9CAI1|DRG2_ARATH	AT1G72660
137	ofr.gene12691	4	32734.7	33074.8	34184.6	13217.6	14523	14149.2	14.776	14.7734	14.832	13.946	14.0613	14.0516	0.774185	1.71022	4.90552e-05	0.000185715	Threonine synthase	sp|Q9S7B5|THRC1_ARATH	AT4G29840
138	ofr.gene12698	1	7244.66	5861.9	6844.36	597.174	392.735	545.601	12.6002	12.2771	12.5117	9.4778	8.85267	9.35483	3.23454	9.41223	0.000111949	0.000333237	Adds a myristoyl group to the N-terminal glycine residue of certain cellular proteins	sp|Q9LTR9|NMT1_ARATH	AT5G57020
139	ofr.gene12710	3	23729	23491.4	23729.7	9495.87	7821.29	8572.57	14.3118	14.2798	14.3054	13.4689	13.1685	13.3286	0.977002	1.96837	0.000363577	0.000846505	GTP-binding protein that may be involved in cell development	sp|Q9SSN0|RHD31_ARATH	AT1G72960
140	ofr.gene12723	2	15833.5	14994.4	17699.6	9015.74	10479.5	10017.8	13.7281	13.6321	13.8824	13.394	13.5905	13.5534	0.234885	1.17681	0.0680132	0.0804812	Belongs to the nonaspanin (TM9SF) (TC 9.A.2) family	sp|Q9LIC2|TMN7_ARATH	AT3G13772
141	ofr.gene12743	2	19273	19412.2	19183.9	7762.05	7891.38	9230.66	14.0117	14.0046	13.9986	13.178	13.1813	13.4353	0.740082	1.67027	0.00097187	0.00185958	Belongs to the 'GDSL' lipolytic enzyme family	sp|Q9LU14|APG2_ARATH	AT3G16370
142	ofr.gene12753	6	56248.9	54670.4	56050	8187.96	13609.8	12041.6	15.557	15.4984	15.5454	13.2551	13.9676	13.8189	1.85308	3.61269	0.00104583	0.00197677	ribosomal protein	sp|O82204|RL281_ARATH	AT2G19730
143	ofr.gene12762	1	4659.38	3730.2	3606.76	10835	9277.61	9801.51	11.9634	11.625	11.5875	13.6592	13.4148	13.5219	-1.80671	0.285842	0.000201618	0.0005259	Lysin motif	sp|F4IB81|LYK3_ARATH	AT1G51940
144	ofr.gene12771	1	3808.01	4730.27	4674.91	3640.93	3126.62	3533.19	11.6723	11.9676	11.9617	12.0859	11.8457	12.0499	-0.126604	0.915985	0.361052	0.386625	Taurine catabolism dioxygenase TauD, TfdA family	sp|Q9LIG0|Y3136_ARATH	AT3G21360
145	ofr.gene12778	2	20204.9	21220.4	21578.4	70113.4	73027	71317	14.0799	14.1331	14.1683	16.3532	16.3914	16.3851	-2.24948	0.210299	1.4989e-07	7.96154e-06	40s ribosomal protein	sp|Q9M2F1|RS272_ARATH	AT3G61110
146	ofr.gene12818	1	3551.54	3024.64	3102.41	478.307	730.992	485.253	11.5717	11.3225	11.3702	9.15758	9.74897	9.18572	2.05734	4.16219	0.000577685	0.00121903	Triose-phosphate Transporter family	tr|A0A219I0W9|A0A219I0W9_ARATH	AT5G46110
147	ofr.gene12820	1	9040.95	7326.83	10224.1	1566.23	1871.44	679.895	12.9197	12.5989	13.0907	10.8689	11.1052	9.67229	2.32097	4.99668	0.00761475	0.0109299	Dormancy/auxin associated protein	sp|B9DGG8|DRM1_ARATH	AT1G28330
148	ofr.gene12824	3	18385.9	21164.3	19694.5	5368.88	8848.07	4486.44	13.9438	14.1293	14.0365	12.6462	13.3464	12.3945	1.24081	2.36331	0.0128275	0.0174942	Heat shock 70 kDa protein	sp|Q9S7C0|HSP7O_ARATH	AT1G79930
149	ofr.gene12829	1	6327.76	6479.35	7025.67	533.35	397.531	485.191	12.4049	12.4215	12.5494	9.31473	8.87019	9.18553	3.33515	10.092	1.82524e-05	9.48034e-05	Protein of unknown function, DUF573	sp|O23063|STKLP_ARATH	AT4G00390
150	ofr.gene12842	1	2895.9	3139.19	3436.2	0	0	0	11.2772	11.3761	11.5176	9.62431	9.38652	8.61401	2.18203	4.53791	0.00222166	0.00367797	exocyst complex component	sp|Q9LTB0|EX84B_ARATH	AT5G49830
151	ofr.gene12866	3	58444.7	50607.1	53230.3	11734.3	12485.4	13449.6	15.6122	15.387	15.4709	13.7742	13.8432	13.9784	1.62476	3.08391	5.28876e-05	0.000196731	60S ribosomal Protein	sp|Q9LHP1|RL74_ARATH	AT3G13580
152	ofr.gene12875	1	3413.78	3158.28	3833.32	845.166	567.154	136.717	11.5146	11.3848	11.6754	9.97888	9.38286	7.35817	2.6183	6.14026	0.0304179	0.0384279	Belongs to the glycosyl hydrolase 47 family	sp|Q9C512|MNS1_ARATH	AT1G51590
153	ofr.gene12911	2	8116.67	4129.47	9637.54	21205.7	20891.5	18973.2	12.7641	11.7717	13.0054	14.628	14.5859	14.4748	-2.04914	0.241627	0.00573583	0.00845722	Vesicle transport V-snare	sp|Q9LVP9|VTI13_ARATH	AT3G29100
154	ofr.gene12991	1	231283	218556	224449	460736	479980	474824	17.5968	17.4976	17.547	19.0694	19.1079	19.1202	-1.55203	0.34103	1.1456e-06	1.82554e-05	60S ribosomal Protein	sp|Q42351|RL341_ARATH	AT1G26880
155	ofr.gene13016	6	34683.5	32762.4	30776	12217.3	10715.1	10190.3	14.8594	14.7597	14.6805	13.8324	13.6226	13.578	1.08884	2.12702	0.000316968	0.000757953	Dehydrogenase	sp|Q8VZC3|AL121_ARATH	AT5G62530
156	ofr.gene13028	3	39152.5	41658.8	45613.8	46979.6	50461.2	49932.4	15.0343	15.1062	15.2482	15.7755	15.8581	15.8708	-0.705272	0.613327	0.000533212	0.00114919	Band 7 family protein	sp|Q9FM19|HIR1_ARATH	AT5G62740
157	ofr.gene13042	2	12768.2	11789.9	11440.9	5875.06	5481.34	3460.7	13.4177	13.2852	13.2529	12.7762	12.6556	12.02	0.834687	1.78347	0.0253764	0.0324693	POT family	sp|Q9LV10|PTR53_ARATH	AT5G62680
158	ofr.gene13050	1	5211.89	4740	5752.27	846.364	926.44	1247.43	12.125	11.9706	12.2609	9.98092	10.0908	10.5479	1.91231	3.7641	0.000579901	0.00122111	ATPase 11, plasma	sp|Q9SU58|PMA4_ARATH	AT3G47950
159	ofr.gene13110	1	3486.11	4504.43	3878.06	0	0	0	11.5449	11.897	11.6921	9.62089	9.72656	9.75942	2.00904	4.02515	5.35133e-05	0.000197537	Ribonuclease	sp|Q9FYL8|NFD2_ARATH	AT1G24450
160	ofr.gene13121	1	22902.5	20896.9	21845.1	113829	121729	122563	14.2607	14.1109	14.186	17.0523	17.1286	17.1663	-2.92986	0.131228	7.27767e-07	1.52037e-05	membrane protein At1g75140-like	sp|Q9FRK5|Y1514_ARATH	AT1G75140
161	ofr.gene13125	1	9199.96	8840.01	10118.8	7388.71	7450.12	7577.32	12.9449	12.8697	13.0757	13.1069	13.0983	13.1506	-0.155153	0.898037	0.0675251	0.0800271	ATPase family associated with various cellular activities (AAA)	tr|F4I4Y6|F4I4Y6_ARATH	AT1G50140
162	ofr.gene13152	2	2501.82	2200.52	3075.48	14643.7	14111	14345.3	11.0662	10.8635	11.3576	14.0938	14.0198	14.0714	-2.96588	0.127991	3.37781e-05	0.000145632	isoform X1	tr|Q0WV86|Q0WV86_ARATH	AT3G48200
163	ofr.gene13160	6	36737.1	37778.7	36648.1	19580.8	21203.7	21933.1	14.9424	14.9652	14.9324	14.5129	14.6073	14.6839	0.345288	1.2704	0.00237523	0.00389043	component of the eukaryotic translation initiation factor 3 (eIF-3) complex, which is involved in protein synthesis of a specialized repertoire of mRNAs and, together with other initiation factors, stimulates binding of mRNA and methionyl-tRNAi to the 40S ribosome. The eIF-3 complex specifically targets and initiates translation of a subset of mRNAs involved in cell proliferation	sp|O49160|EIF3C_ARATH	AT3G56150
164	ofr.gene13178	2	8027.13	9289.02	8463.88	3874.68	2955.44	2819.19	12.7481	12.9412	12.8181	12.1757	11.7644	11.7242	0.947724	1.92883	0.00361405	0.00563057	Belongs to the DEAD box helicase family	sp|Q8W4R3|RH30_ARATH	AT5G63120
165	ofr.gene13198	1	4049.05	3711.64	4688.03	21310.8	22728.2	22936.9	11.7608	11.6178	11.9657	14.6351	14.7075	14.7485	-2.91558	0.132533	1.05041e-05	6.51489e-05	MA3 domain	sp|Q94BR1|MRF1_ARATH	AT5G63190
166	ofr.gene13208	2	19924.3	16919.7	17717	1504.39	738.928	1398.15	14.0597	13.8063	13.8838	10.8108	9.76455	10.7124	3.48737	11.2151	0.000520355	0.00112916	Amb_all	sp|Q93Z25|PLY22_ARATH	AT5G63180
167	ofr.gene13211	2	6486.04	6195.35	5607.31	9401.07	8493.37	7997.64	12.4406	12.3569	12.2241	13.4544	13.2874	13.2285	-0.98291	0.505958	0.000443515	0.00099337	1,3-beta-glucan synthase component	sp|Q9SJM0|CALSA_ARATH	AT2G36850
168	ofr.gene13224	2	16027.4	15469.9	13934.4	1942.49	1972.1	594.632	13.7457	13.6771	13.5373	11.1795	11.1808	9.47898	3.0403	8.22663	0.00596304	0.00876155	Gamma carbonic anhydrase-like	sp|Q9SMN1|GCAL2_ARATH	AT3G48680
169	ofr.gene13228	1	1708.88	2031.44	1834.61	216.18	114.453	39.9984	10.5163	10.7482	10.6122	8.01188	7.07387	5.585	3.73533	13.3182	0.00624284	0.0091318	proteasome-mediated ubiquitin-dependent protein catabolic process	sp|Q93Y35|PSMD6_ARATH	AT4G24820
170	ofr.gene13261	1	3995.97	3162.29	4474.09	1412.18	1420.71	1717.39	11.7418	11.3867	11.8984	10.7195	10.7077	11.0091	0.86351	1.81946	0.00877383	0.0124305	DEK C terminal domain	tr|Q9SMM8|Q9SMM8_ARATH	AT3G48710
171	ofr.gene13271	5	216953	208911	211833	161548	161155	170517	17.5045	17.4324	17.4635	17.5574	17.5333	17.6427	-0.110984	0.925956	0.0472366	0.0574033	The pyruvate dehydrogenase complex catalyzes the overall conversion of pyruvate to acetyl-CoA and CO(2)	sp|Q38799|ODPB1_ARATH	AT5G50850
172	ofr.gene13280	1	5106	5186.52	5162.71	734.986	376.702	312.087	12.0954	12.1005	12.1049	9.77736	8.79254	8.54893	3.06065	8.34349	0.00123337	0.00224765	Belongs to the argonaute family	sp|O04379|AGO1_ARATH	AT1G48410
173	ofr.gene13322	1	3651.97	2325.38	2644.89	1801.24	2182.21	1427.15	11.6119	10.9432	11.14	11.0706	11.3268	10.742	0.185201	1.13698	0.516829	0.541081	UPF0426 protein At1g28150	sp|Q9FZ89|Y1815_ARATH	AT1G28150
174	ofr.gene13347	3	13951.3	15724.1	15304.5	54713.2	53342.3	55896.5	13.5456	13.7006	13.6727	15.9954	15.9383	16.0336	-2.34947	0.196218	1.81713e-06	2.44197e-05	Belongs to the glycosyl hydrolase 5 (cellulase A) family	tr|Q66GP7|Q66GP7_ARATH	AT1G13130
175	ofr.gene13369	4	41111.6	40840.2	45394.9	5898.49	6134.13	8509.21	15.1047	15.0776	15.2412	12.7819	12.8179	13.3179	2.1686	4.49586	0.000273606	0.000669592	Alpha-glucan water dikinase, chloroplastic	sp|Q9SAC6|GWD1_ARATH	AT1G10760
176	ofr.gene13406	1	4666.16	2526.85	4217.14	18600.3	18041.9	16893.4	11.9655	11.063	11.813	14.4388	14.3743	14.3073	-2.75964	0.147661	0.000606659	0.00126737	Quinone oxidoreductase-like protein	sp|Q9ZUC1|AOR_ARATH	AT1G23740
177	ofr.gene13412	13	70656.2	69133.8	63098.5	13493.3	16774.9	15936.6	15.886	15.837	15.7163	13.9757	14.2693	14.2232	1.65703	3.15366	9.12457e-05	0.000287977	Belongs to the aldehyde dehydrogenase family	sp|Q8S528|AL2B7_ARATH	AT1G23800
178	ofr.gene13483	2	22957.9	22953.2	22339.6	17199.9	17360.8	20489	14.2642	14.2463	14.2183	14.3259	14.3188	14.5857	-0.167208	0.890564	0.132859	0.150771	acetate--CoA ligase ACS, chloroplastic	sp|B9DGD6|ACS_ARATH	AT5G36880
179	ofr.gene13490	1	14316.8	14030.6	13367.6	3760.33	3017.55	3628.5	13.5829	13.5362	13.4774	12.1324	11.7944	12.0883	1.52713	2.88211	0.000158199	0.000436424	Component of the ubiquinol-cytochrome c reductase complex (complex III or cytochrome b-c1 complex), which is a respiratory chain that generates an electrochemical potential coupled to ATP synthesis	sp|Q94JS0|UCRI1_ARATH	AT5G13430
180	ofr.gene13505	3	28643.2	29458.9	26396.7	4198.76	3979.89	4689.27	14.5834	14.6063	14.4591	12.2915	12.1938	12.4583	2.23505	4.7078	1.54335e-05	8.56671e-05	60S ribosomal protein	sp|Q9LZH9|RL7A2_ARATH	AT3G62870
181	ofr.gene13522	1	1757.88	6194.79	5502.03	14571.3	13893.5	13072.8	10.5571	12.3568	12.1967	14.0866	13.9974	13.9374	-2.30362	0.202555	0.0162054	0.0214888	OPT oligopeptide transporter protein	sp|Q6R3K6|YSL6_ARATH	AT3G27020
182	ofr.gene13555	1	8256.83	8766.19	8883.4	3101.76	3056.45	3388.9	12.7888	12.8576	12.8879	11.8547	11.8129	11.9897	0.959021	1.94399	9.48824e-05	0.000295848	RIBOSOMAL protein	tr|Q1PDW9|Q1PDW9_ARATH	AT5G14290
183	ofr.gene13556	1	7470.97	9124.46	9613.87	4603.33	3229.69	7511.09	12.6445	12.9154	13.0019	12.4243	11.8924	13.1379	0.369076	1.29153	0.382486	0.408436	Iron-sulfur protein (IP) subunit of succinate dehydrogenase (SDH) that is involved in complex II of the mitochondrial electron transport chain and is responsible for transferring electrons from succinate to ubiquinone (coenzyme Q)	sp|Q8LB02|SDHB2_ARATH	AT5G40650
184	ofr.gene13616	2	15116.9	16953.9	17187.3	6372.84	6439.23	5857.35	13.6613	13.8092	13.84	12.8935	12.8879	12.7792	0.916669	1.88775	0.000160907	0.000439672	Universal stress protein	tr|O82240|O82240_ARATH	AT2G47710
185	ofr.gene13647	2	7515.63	8087.46	9972.07	4324.66	3838.59	3347.26	12.6531	12.7414	13.0547	12.3342	12.1416	11.9719	0.667169	1.58795	0.0142123	0.0191329	ABC transporter B family member	sp|O80725|AB4B_ARATH	AT2G47000
186	ofr.gene13663	1	5015.26	5641	6435.17	0	0	0	12.0696	12.2216	12.4227	10.0165	9.85191	8.38365	2.82062	7.06467	0.00595812	0.00875993	ATP-dependent Clp protease proteolytic subunit	sp|Q9S834|CLPP5_ARATH	AT1G02560
187	ofr.gene13690	8	88550.8	86969.8	93230.1	41518	41240.1	38356.9	16.2117	16.1681	16.2795	15.5972	15.567	15.4903	0.66824	1.58913	0.000124124	0.00036225	assists the folding of proteins upon ATP hydrolysis	sp|Q94K05|TCPQ_ARATH	AT3G03960
188	ofr.gene13700	2	9378.52	8290.28	7804.79	11465.8	10494.3	10582.5	12.9726	12.7771	12.7011	13.7408	13.5926	13.6325	-0.838367	0.559276	0.000810902	0.00160504	Translocase of chloroplast 159/132, membrane anchor domain	sp|O81283|TC159_ARATH	AT4G02510
189	ofr.gene13701	6	45798.5	46495.3	43705.1	29808.1	30326.8	30951.6	15.2605	15.2647	15.1865	15.1192	15.1236	15.1809	0.0960153	1.06882	0.0408028	0.0501416	60S ribosomal protein	sp|Q9FDZ9|RL212_ARATH	AT1G57660
190	ofr.gene13715	2	16912.3	15442.7	15873.1	1032.63	2037.03	773.582	13.8232	13.6746	13.7253	10.2679	11.2275	9.85854	3.28971	9.77915	0.00128534	0.00232095	Required for ribosome biogenesis. Part of a complex which catalyzes pseudouridylation of rRNA. This involves the isomerization of uridine such that the ribose is subsequently attached to C5, instead of the normal N1	sp|Q8VZT0|NLAL1_ARATH	AT3G03920
191	ofr.gene13736	1	2991.72	4425.83	3417.18	1472.5	1781	1181.93	11.3242	11.8716	11.5096	10.7798	11.0337	10.4701	0.807269	1.7499	0.0243093	0.0312068	Colon cancer-associated protein Mic1-like	tr|F4J8L1|F4J8L1_ARATH	AT3G12010
192	ofr.gene13740	2	8258.34	7683.94	7405.95	54982.9	54328.7	54764.3	12.7891	12.6675	12.6255	16.0025	15.9647	16.0041	-3.29639	0.101786	3.35743e-07	1.002e-05	60S ribosomal protein	sp|P42791|RL182_ARATH	AT3G05590
193	ofr.gene13761	2	39357.5	42545.9	35874.1	13228.6	14134.9	13741.2	15.0418	15.1366	14.9016	13.9472	14.0222	14.0093	1.03378	2.04738	0.000137384	0.000390245	Belongs to the GST superfamily	sp|Q96266|GSTF8_ARATH	AT2G47730
194	ofr.gene13783	7	55229.6	56659.8	56430.8	23554.8	10159.4	8566.57	15.5306	15.55	15.5552	14.7795	13.5458	13.3276	1.66093	3.16221	0.0213156	0.0276117	This protein promotes the GTP-dependent binding of aminoacyl-tRNA to the A-site of ribosomes during protein biosynthesis	sp|Q9ZT91|EFTM_ARATH	AT4G02930
195	ofr.gene13817	3	81597.3	96266.8	90161.5	101302	110434	109930	16.0937	16.3147	16.2312	16.8841	16.9881	17.0094	-0.747325	0.595707	0.000574382	0.00121448	Belongs to the universal ribosomal protein uS13 family	sp|P34788|RS18_ARATH	AT1G22780
196	ofr.gene13852	5	66892.9	68348.2	70270	329114	323117	325724	15.807	15.8205	15.8716	18.584	18.537	18.5764	-2.73275	0.150439	3.86534e-08	5.55159e-06	The light-harvesting complex (LHC) functions as a light receptor, it captures and delivers excitation energy to photosystems with which it is closely associated	sp|Q9XF89|CB5_ARATH	AT4G10340
197	ofr.gene13865	1	10512.4	12927.6	13205	5346.5	7041.19	6716.51	13.1373	13.4181	13.4598	12.6402	13.0169	12.9766	0.460485	1.376	0.0423567	0.0519008	transport protein	sp|Q9SFU0|SC24A_ARATH	AT3G07100
198	ofr.gene13910	1	4086.81	4022.49	4446.1	6033.87	4872.09	6429.32	11.7742	11.7338	11.8893	12.8147	12.4856	12.9136	-0.938836	0.521654	0.00240617	0.0039327	Component of the peroxisomal and mitochondrial division machineries. Plays a role in promoting the fission of mitochondria and peroxisomes	sp|Q9M1J1|FIS1A_ARATH	AT3G57090
199	ofr.gene13917	1	8926.58	8701.42	7985.34	13666.1	15533.1	11889.3	12.9013	12.8469	12.7341	13.9941	14.1583	13.8005	-1.15684	0.448494	0.000540718	0.00115715	Dicarboxylate transporter 1	tr|B3H4S6|B3H4S6_ARATH	AT5G12860
200	ofr.gene13918	3	55037.7	55984.2	51847.5	166153	169576	188425	15.5256	15.5326	15.433	17.5979	17.6068	17.7868	-2.16678	0.222708	6.26683e-06	5.08445e-05	Protein RETICULATA-related	sp|Q94CJ5|RER4_ARATH	AT5G12470
201	ofr.gene13920	1	2547.65	2273.92	2898.35	1798.09	2047.14	1930.72	11.0924	10.9109	11.272	11.068	11.2347	11.178	-0.0684843	0.953639	0.584037	0.604013	Belongs to the hexokinase family	sp|Q9LPS1|HXK3_ARATH	AT1G50460
202	ofr.gene13936	1	2474.91	2281.88	2733.2	790.339	869.515	684.905	11.0506	10.9159	11.1874	9.88212	9.99933	9.68289	1.19652	2.29186	0.000589283	0.00123556	signal peptide	sp|O81062|SIP_ARATH	AT2G03120
203	ofr.gene13939	2	21149.5	21868.9	21183.5	16007	23476.8	13004.5	14.1458	14.1765	14.1416	14.2222	14.7542	13.9299	-0.147445	0.902848	0.574568	0.595002	Belongs to the mitochondrial carrier (TC 2.A.29) family	sp|P40941|ADT2_ARATH	AT5G13490
204	ofr.gene13966	1	6357.39	6677.16	7004.38	5626.42	4472.1	4859.41	12.4117	12.4649	12.545	12.7138	12.362	12.5097	-0.0546176	0.96285	0.642941	0.662546	Belongs to the class-I aminoacyl-tRNA synthetase family	sp|F4JLM5|SYIC_ARATH	AT4G10320
205	ofr.gene13969	2	20316.3	21860.8	19914.5	5964.64	13671.6	15386.8	14.0878	14.176	14.0525	12.798	13.9742	14.1725	0.457204	1.37288	0.348107	0.373459	Calmodulin mediates the control of a large number of enzymes, ion channels and other proteins by Ca(2 ). Among the enzymes to be stimulated by the calmodulin-Ca(2 ) complex are a number of protein kinases and phosphatases	tr|A0A1I9LPJ2|A0A1I9LPJ2_ARATH	AT3G43810
206	ofr.gene13986	2	13187.4	14165.8	13876.4	10904.6	10582.5	12497.5	13.4643	13.55	13.5313	13.6684	13.6047	13.8725	-0.199963	0.870573	0.0779645	0.0912697	Glycosyl hydrolase family 3 N terminal domain	tr|A0A1P8BG25|A0A1P8BG25_ARATH	AT5G20950
207	ofr.gene13991	2	63052.3	61925.7	56392.6	18662.4	18375.6	18061.5	15.7217	15.6782	15.5542	14.4436	14.4008	14.4038	1.23531	2.35432	1.86865e-05	9.58517e-05	Cobalamin-independent synthase, Catalytic domain	sp|O50008|METE1_ARATH	AT5G17920
208	ofr.gene14019	1	6279.08	7999.53	7273.75	271.504	1250.54	379.623	12.3938	12.7256	12.5995	8.34062	10.5236	8.83155	3.34104	10.1333	0.0074916	0.01078	Ubiquitin-conjugating enzyme E2, catalytic domain homologues	sp|Q9SJ44|UEV1C_ARATH	AT2G36060
209	ofr.gene14033	1	6965.66	7634.54	6995.18	3827.87	3527.03	301.884	12.5435	12.6582	12.5431	12.1581	12.0195	8.50097	1.68876	3.22379	0.231197	0.254206	N-carbamoylputrescine amidase	sp|Q8VYF5|NILP1_ARATH	AT2G27450
210	ofr.gene14064	1	18813.6	19716.1	19454.2	6093.6	4812.93	6602.1	13.9769	14.027	14.0188	12.8289	12.468	12.9518	1.25802	2.39167	0.000997939	0.0019047	Belongs to the universal ribosomal protein uL1 family	sp|Q8VZB9|R10A1_ARATH	AT1G08360
211	ofr.gene14066	1	15969.4	15576.9	15826.2	47986.8	47342	55362.1	13.7405	13.687	13.721	15.8061	15.7661	16.0197	-2.14782	0.225654	1.15909e-05	6.91579e-05	Cytochrome b-c1 complex subunit 9-like	tr|A0A1I9LS87|A0A1I9LS87_ARATH	AT3G52730
212	ofr.gene14070	2	18828.8	20328.6	19384.9	30810.8	33492	34010.5	13.9781	14.0711	14.0136	15.1669	15.2668	15.3168	-1.22923	0.426546	1.85933e-05	9.5587e-05	Protein RETICULATA-related	sp|Q9FGP9|RER1_ARATH	AT5G22790
213	ofr.gene14073	1	10986.4	13392.9	9875.84	17049.6	15254.5	12990	13.2009	13.4691	13.0407	14.3132	14.1322	13.9282	-0.887678	0.540483	0.00606162	0.00888368	Converts the prephenate produced from the shikimate- chorismate pathway into phenylalanine	sp|Q9SGD6|AROD6_ARATH	AT1G08250
214	ofr.gene14078	2	10517.8	11743.9	11133	27688	28504.6	29035.2	13.138	13.2795	13.2135	15.0128	15.0342	15.0886	-1.83483	0.280324	2.51021e-06	2.94309e-05	Belongs to the eukaryotic ribosomal protein P1 P2 family	sp|Q9LXM8|RLA24_ARATH	AT3G44590
215	ofr.gene14110	6	96158	93317.8	87872.2	42076.2	40082.1	40285.7	16.3306	16.2698	16.1941	15.6165	15.5259	15.5611	0.696969	1.6211	0.000125192	0.000364166	Catalyzes the conversion of hemimercaptal, formed from methylglyoxal and glutathione, to S-lactoylglutathione	tr|B9DH52|B9DH52_ARATH	AT1G08110
216	ofr.gene14111	1	13985.4	15192.6	15606.5	12353.6	12264.9	11994.8	13.5491	13.651	13.7008	13.8484	13.8175	13.8133	-0.192756	0.874933	0.0138165	0.0186876	Destroys radicals which are normally produced within the cells and which are toxic to biological systems	sp|O78310|SODC2_ARATH	AT2G28190
217	ofr.gene14117	1	19968.7	19913.5	18560.3	72564.1	72156.1	75179.8	14.0629	14.0414	13.9509	16.4028	16.3741	16.4612	-2.39428	0.190217	6.12584e-07	1.39769e-05	Eukaryotic aspartyl protease	sp|Q9LNJ3|APF2_ARATH	AT1G01300
218	ofr.gene14164	2	12656.7	10798.9	11613.2	5015.64	9667.89	3181.56	13.4051	13.1585	13.2745	12.548	13.4742	11.8986	0.639044	1.5573	0.239372	0.262566	Protein CURVATURE THYLAKOID 1A	sp|O04616|CUT1A_ARATH	AT4G01150
219	ofr.gene14174	1	5228.9	5357.53	6041.18	19955.7	20765.5	20432.5	12.1297	12.1473	12.3316	14.5403	14.5772	14.5817	-2.36352	0.194316	3.60311e-06	3.67998e-05	Domain of unknown function (DUF296)	sp|Q8VYJ2|AHL1_ARATH	AT4G12080
220	ofr.gene14191	3	14524.9	15477	14328.8	8265.84	6384.1	7849.14	13.6037	13.6777	13.5776	13.2687	12.8755	13.2014	0.504447	1.41858	0.0156894	0.0209252	Belongs to the DEAD box helicase family	sp|Q8RXK6|RH8_ARATH	AT4G00660
221	ofr.gene14221	1	4489.44	4229.54	4753.92	1554.21	1531.54	230.512	11.9098	11.8062	11.9859	10.8578	10.816	8.11182	1.97208	3.92334	0.0961004	0.110918	Vps51/Vps67	sp|Q9FFF3|COG1_ARATH	AT5G16300
222	ofr.gene14266	2	21139	20796.4	22495.1	12336	13319.1	10012.8	14.1451	14.104	14.2283	13.8464	13.9365	13.5527	0.380599	1.30188	0.0351048	0.0437576		tr|Q94AZ5|Q94AZ5_ARATH	AT2G45060
223	ofr.gene14283	2	18256.2	19504.9	19567.9	31176.6	33376.4	32863.8	13.9336	14.0115	14.0272	15.184	15.2618	15.2673	-1.24697	0.421333	6.0177e-06	5.01039e-05	Plant phosphoribosyltransferase C-terminal	tr|Q84TJ7|Q84TJ7_ARATH	AT4G11610
224	ofr.gene14308	6	69129	71274.2	65803	18558	30521.2	8953.72	15.8545	15.881	15.7769	14.4355	15.1328	13.3914	1.51753	2.863	0.0402063	0.0495676	Transketolase	sp|Q8RWV0|TKTC1_ARATH	AT3G60750
225	ofr.gene14322	3	40122.5	40480.8	40439.9	23381.5	22718.8	22624.5	15.0696	15.0649	15.0745	14.7689	14.7069	14.7287	0.334818	1.26122	5.3268e-05	0.000197117	Belongs to the arginase family	sp|P46637|ARGI1_ARATH	AT4G08900
226	ofr.gene14330	3	15448	15107.4	15101.6	8903.07	6977.61	8043.15	13.6926	13.6429	13.6534	13.3759	13.0038	13.2367	0.457511	1.37317	0.0139788	0.0188627	Nucleoside diphosphate kinase	sp|P39207|NDK1_ARATH	AT4G09320
227	ofr.gene14396	1	27658.7	27708.2	25471.8	56088.9	54444.6	27736.5	14.5329	14.5179	14.4076	16.0312	15.9678	15.0226	-1.18772	0.438995	0.0224496	0.0289339	60S ribosomal protein L37a	sp|Q8RXU5|R37A2_ARATH	AT3G60245
228	ofr.gene14397	3	401512	413637	393585	381039	403466	418370	18.3925	18.4179	18.3573	18.7954	18.8574	18.9375	-0.474171	0.71988	0.00044904	0.00100184	protein heterodimerization activity	sp|P59226|H32_ARATH	AT1G09200
229	ofr.gene14403	3	69359.2	69373.2	62101.3	4553.24	4409.05	4825.53	15.8593	15.842	15.6933	12.4085	12.3415	12.4996	3.38167	10.4228	1.08645e-06	1.79616e-05	ATP synthase delta (OSCP) subunit	sp|Q96251|ATPO_ARATH	AT5G13450
230	ofr.gene14418	2	7051.11	6645.37	7192.95	41871.4	41763.4	40523.4	12.5611	12.458	12.5834	15.6095	15.5852	15.5696	-3.05393	0.120414	1.81766e-07	8.19016e-06	Beta-hexosaminidase	sp|Q9SYK0|HEXO2_ARATH	AT1G05590
231	ofr.gene14420	1	33714.3	31858	38016.6	4790.64	4850.69	4651.16	14.8185	14.7193	14.9853	12.4818	12.4792	12.4465	2.37187	5.1761	7.12799e-06	5.30101e-05	SWI complex, BAF60b domains	tr|Q9SS61|Q9SS61_ARATH	AT3G03590
232	ofr.gene14443	6	73624.3	80783.2	82254.7	66571	61119.5	67525.9	15.9453	16.0617	16.0988	16.2784	16.1346	16.3063	-0.204487	0.867848	0.0440348	0.0537397	Sec23-binding domain of Sec16	sp|Q8L611|SC31B_ARATH	AT3G63460
233	ofr.gene14468	1	4891.81	4769.49	4825.17	3068.08	3442.72	3138.38	12.0336	11.9795	12.0073	11.8389	11.9846	11.8789	0.106016	1.07625	0.0833107	0.0969356	K homology RNA-binding domain	tr|A0A1I9LM90|A0A1I9LM90_ARATH	AT3G04610
234	ofr.gene14469	4	33208.3	29866.1	28883.7	13641.1	15010.5	13298.9	14.7967	14.6261	14.589	13.9915	14.1089	13.9621	0.649744	1.56889	0.00114165	0.00211744	alpha/beta hydrolase fold	sp|Q9LFR7|CXE17_ARATH	AT5G16080
235	ofr.gene14489	7	134673	140011	135392	82171.8	84324.6	80014.2	16.8166	16.8551	16.8178	16.5821	16.5989	16.5511	0.252413	1.1912	0.000180923	0.000483443	Belongs to the peptidase A1 family	tr|Q9M2U7|Q9M2U7_ARATH	AT3G54400
236	ofr.gene14519	4	39523.9	41762.7	41439.6	17083.6	16558	16545.2	15.0479	15.1098	15.1097	14.3161	14.2505	14.2772	0.807857	1.75061	8.68315e-06	5.86879e-05	germin-like protein	sp|P94014|GL21_ARATH	AT1G09560
237	ofr.gene14538	1	12459.6	12146.3	11312.5	1396.79	239.48	1450.21	13.3824	13.3281	13.2366	10.7037	8.13903	10.7652	3.44643	10.9013	0.0164279	0.0217462	Eukaryotic aspartyl protease	sp|Q9LNJ3|APF2_ARATH	AT1G01300
238	ofr.gene14539	1	2672.29	2541.48	3170.08	489.465	159.52	539.001	11.1613	11.0714	11.4013	9.19085	7.55285	9.33727	2.51767	5.72655	0.0122726	0.0168675	Dcp1-like decapping family	sp|Q9SJF3|DCP1_ARATH	AT1G08370
239	ofr.gene14563	1	3298.96	3224.93	2919.2	7538.99	7004.05	6952.34	11.4652	11.415	11.2823	13.1359	13.0092	13.0264	-1.66968	0.314324	1.58184e-05	8.69634e-05	Protein strawberry notch	sp|F4IF36|FGT1_ARATH	AT1G79350
240	ofr.gene14566	3	46881	49520.5	46699	12538.7	13186.7	14265.2	15.2942	15.3557	15.2821	13.8699	13.9221	14.0633	1.35888	2.56485	2.58293e-05	0.000120058	Belongs to the phosphoglycerate kinase family	sp|Q9SAJ4|PGKY3_ARATH	AT1G79550
241	ofr.gene14568	1	6154.97	7082.33	7489.05	3174.72	3782.97	3462.3	12.365	12.5499	12.6416	11.8882	12.1206	12.0206	0.509017	1.42308	0.00851241	0.0120825	Peroxisomal 2,4-dienoyl-CoA	sp|Q9LTV6|DECR2_ARATH	AT3G12800
242	ofr.gene14604	1	4183.05	5679.54	5355.42	1358.62	1221.08	1359.82	11.8078	12.2315	12.1578	10.6637	10.4892	10.6723	1.45726	2.74587	0.000531749	0.00114738	Stromal 70 kDa heat shock-related protein	sp|Q9LTX9|HSP7G_ARATH	AT5G49910
243	ofr.gene14648	5	60836.9	63329.3	60778	21923.9	22515.4	22345.2	15.6701	15.7105	15.6622	14.676	14.6939	14.7108	0.987386	1.98259	6.62562e-07	1.47204e-05	60S ribosomal protein	sp|P22738|RL32_ARATH	AT1G61580
244	ofr.gene14650	1	6901.96	7011.86	7149.02	6589.25	6034.38	6471.29	12.5302	12.5355	12.5745	12.9417	12.7943	12.923	-0.33955	0.790288	0.00217385	0.00361208	The coatomer is a cytosolic protein complex that binds to dilysine motifs and reversibly associates with Golgi non- clathrin-coated vesicles, which further mediate biosynthetic protein transport from the ER, via the Golgi up to the trans Golgi network. Coatomer complex is required for budding from Golgi membranes, and is essential for the retrograde Golgi-to-ER transport of dilysine-tagged protei…	sp|Q93Y22|COPD_ARATH	AT5G05010
245	ofr.gene14677	2	11487.9	9422.67	9099.42	23699.5	25082.4	23765.2	13.2653	12.9618	12.9225	14.7884	14.8497	14.7997	-1.76268	0.2947	8.84176e-05	0.000285196	phosphatase 2C	sp|Q9S9Z7|P2C10_ARATH	AT1G34750
246	ofr.gene14684	4	105526	100110	99944.2	29830.4	30094.8	28675.3	16.4647	16.3711	16.3798	15.1203	15.1125	15.0706	1.30408	2.46926	2.6296e-06	3.03659e-05	The light-harvesting complex (LHC) functions as a light receptor, it captures and delivers excitation energy to photosystems with which it is closely associated	tr|Q9LMQ2|Q9LMQ2_ARATH	AT1G15820
247	ofr.gene14729	1	5748.08	5207.74	4903.69	968.027	764.574	965.325	12.2663	12.1064	12.0306	10.1747	9.81377	10.178	2.07895	4.22499	0.000117751	0.000346913	Glycine-rich RNA-binding	sp|Q9LIN3|RZ1A_ARATH	AT3G26420
248	ofr.gene14737	1	6700.2	7254.36	7987.97	4085.3	4357.69	4081.03	12.4874	12.5845	12.7346	12.252	12.3246	12.2578	0.324038	1.25183	0.0127664	0.0174315	Phospho-2-dehydro-3-deoxyheptonate aldolase	sp|Q00218|AROG_ARATH	AT4G33510
249	ofr.gene14756	3	32988.2	33294.2	29832.4	30418.9	28718.2	34874.5	14.7871	14.7829	14.6356	15.1485	15.0449	15.353	-0.446945	0.733595	0.0123902	0.0170087	Proline iminopeptidase	tr|F4IFH2|F4IFH2_ARATH	AT2G14260
250	ofr.gene14786	3	17937.6	16912.6	16272.7	18843.4	21911.7	20583.4	13.9082	13.8057	13.7611	14.4576	14.6547	14.5923	-0.743177	0.597422	0.000514578	0.00111873	WD40 repeats	sp|Q9C701|BUB32_ARATH	AT1G49910
251	ofr.gene14817	10	86430.1	89220	87854.9	17833.2	18228.6	22050	16.1767	16.205	16.1938	14.3781	14.3892	14.6916	1.70555	3.26153	7.80305e-05	0.000260432	Glucosamine-6-phosphate isomerases/6-phosphogluconolactonase	sp|Q84WW2|6PGL3_ARATH	AT5G24400
252	ofr.gene14834	7	50783.9	47981.4	51307.5	9602.51	10695.6	9397.56	15.4095	15.3101	15.4179	13.485	13.62	13.4612	1.85711	3.62281	6.64808e-06	5.16125e-05	Belongs to the D-isomer specific 2-hydroxyacid dehydrogenase family	sp|O49485|SERA1_ARATH	AT4G34200
253	ofr.gene14854	2	16026.9	16833.4	16392.6	8883.13	7071.33	9129.69	13.7457	13.799	13.7717	13.3726	13.023	13.4195	0.500406	1.41461	0.0165264	0.0218514	C2 domain-containing protein	tr|Q945K9|Q945K9_ARATH	AT4G34150
254	ofr.gene14855	5	346911	332025	365955	479943	493530	500148	18.1817	18.1008	18.2523	19.1283	19.148	19.1951	-0.978887	0.507371	3.423e-05	0.000146755	Belongs to the universal ribosomal protein uS9 family	sp|Q9SK22|RS161_ARATH	AT2G09990
255	ofr.gene14859	1	12915	12676.5	10475	6232.55	7678.28	8013.19	13.4342	13.3898	13.1256	12.8614	13.1418	13.2313	0.238378	1.17967	0.180847	0.201643	CBS domain-containing protein	sp|O23193|CBSX1_ARATH	AT4G36910
256	ofr.gene14882	3	12802.4	11867.3	12552.2	9333.07	8978.6	8892.78	13.4216	13.2946	13.3866	13.4439	13.3675	13.3815	-0.030057	0.979382	0.536886	0.560802	Phosphatidylinositol 4-kinase alpha	sp|Q9SXA1|P4KA1_ARATH	AT1G49340
257	ofr.gene14921	2	45839.9	54446.5	48087.7	426955	423574	453495	15.2618	15.4925	15.3244	18.9595	18.9275	19.0539	-3.62076	0.0812909	1.33014e-06	1.99782e-05	RNA recognition motif	tr|F4JVC0|F4JVC0_ARATH	AT4G39260
258	ofr.gene14923	3	36314.5	35547.7	36288.6	20473.3	19478.2	19369.2	14.9257	14.8774	14.9182	14.5772	14.4848	14.5046	0.384875	1.30575	0.000269176	0.000662522	Alanine racemase, N-terminal domain	sp|Q94A94|DCDA2_ARATH	AT5G11880
259	ofr.gene14924	1	673.639	528.822	882.823	3385.96	3277.03	3551.54	9.17328	8.80655	9.55696	11.9811	11.9134	12.0574	-2.80504	0.143086	0.000220335	0.000562589	Lrr receptor protein kinase	sp|C0LGK4|Y2165_ARATH	AT2G16250
260	ofr.gene1494	1	3744.75	4275.15	3632.74	2683.41	2681.34	2545.76	11.6481	11.8217	11.5978	11.6456	11.624	11.577	0.0736535	1.05238	0.356756	0.382203	PPPDE putative peptidase domain	tr|Q9SFT9|Q9SFT9_ARATH	AT3G07090
261	ofr.gene14940	1	7420.46	6333.74	6942.91	993.753	1292.1	303.075	12.6347	12.3888	12.5323	10.2125	10.5708	8.50666	2.75529	6.75186	0.0126459	0.0173081	Chaperone protein DNAj	tr|Q9T024|Q9T024_ARATH	AT4G39150
262	ofr.gene14972	1	5091.61	5034.8	6699.19	535.598	4352.01	2991.18	12.0914	12.0576	12.4808	9.3208	12.3227	11.8096	1.05886	2.08329	0.321591	0.346955	neutral invertase	sp|Q9SW48|INVB_ARATH	AT4G34860
263	ofr.gene15022	3	102309	106991	104604	346068	338223	348327	16.42	16.467	16.4456	18.6565	18.6029	18.6732	-2.19998	0.217641	1.03091e-07	7.91339e-06	Belongs to the peptidase S10 family	sp|Q949Q7|SCP29_ARATH	AT4G30810
264	ofr.gene15029	1	11258.5	11489.6	11306.9	5116.13	5334.37	5148.94	13.2362	13.248	13.2359	12.5766	12.6164	12.5932	0.644621	1.56333	7.65574e-07	1.52775e-05	Tetraspanin family	sp|Q8S8Q6|TET8_ARATH	AT2G23810
265	ofr.gene15087	2	17315.1	17610	15956.9	25294	24530.9	24786.2	13.8572	13.864	13.7329	14.8823	14.8176	14.8604	-1.03538	0.487886	2.44293e-05	0.000115274	ADP-ribosylation factor	sp|P40940|ARF3_ARATH	AT2G24765
266	ofr.gene1517	1	7649.99	7550.75	9219.84	2388.79	2682.16	2107.5	12.6787	12.6423	12.9415	11.4779	11.6244	11.3044	1.28526	2.43726	0.000623974	0.00129296	Mitochondrial import receptor subunit Tom22	sp|Q9FNC9|TOM92_ARATH	AT5G43970
267	ofr.gene15211	2	4989.19	5958.73	5256.21	102781	92002	97268.8	12.062	12.3007	12.1308	16.905	16.7246	16.8328	-4.65631	0.0396563	7.70247e-07	1.52775e-05	ubiquitin	sp|Q9SII8|DSK2B_ARATH	AT2G17200
268	ofr.gene15323	2	28704.9	28200.4	31200.1	10054.2	9766.62	12699.9	14.5865	14.5433	14.7002	13.5513	13.4889	13.8956	0.964732	1.9517	0.00202026	0.00339369	Alba	tr|Q944A2|Q944A2_ARATH	AT1G20220
269	ofr.gene15327	2	16815.7	16785.1	16473.3	23647	22806	22318.1	13.815	13.7948	13.7788	14.7852	14.7124	14.7091	-0.939332	0.521474	4.0405e-06	3.96798e-05	L-ascorbate oxidase homolog	tr|Q9SGR6|Q9SGR6_ARATH	AT1G76160
270	ofr.gene15380	1	5813.52	6185.42	5922.37	2070.21	2670.4	1800.52	12.2826	12.3546	12.3029	11.2714	11.6181	11.0773	0.99113	1.98774	0.00342228	0.00536453	Regulator of chromosome condensation (RCC1) repeat	tr|F4HQZ1|F4HQZ1_ARATH	AT1G19880
271	ofr.gene15396	6	32960.8	31095.3	31611.6	8809.98	9627.53	9035.29	14.7859	14.6843	14.7191	13.3607	13.4682	13.4045	1.31866	2.49434	6.83496e-06	5.21819e-05	The coatomer is a cytosolic protein complex that binds to dilysine motifs and reversibly associates with Golgi non- clathrin-coated vesicles, which further mediate biosynthetic protein transport from the ER, via the Golgi up to the trans Golgi network	sp|Q94A40|COPA1_ARATH	AT1G62020
272	ofr.gene15427	1	765.789	304.698	1585.44	239.689	1267.64	1973.87	9.35826	8.01115	10.4016	8.16081	10.5432	11.2099	-0.714294	0.609503	0.56994	0.59103	gamma carbonic anhydrase	sp|Q9C6B3|GCA2_ARATH	AT1G47260
273	ofr.gene15431	3	43488.2	39152.8	42689.3	35975.4	38383	39426.4	15.1858	15.0167	15.1526	15.3905	15.4634	15.53	-0.342952	0.788426	0.00637442	0.00930058	Belongs to the peptidase S10 family	sp|Q9FH05|SCP42_ARATH	AT5G42240
274	ofr.gene15442	3	19476.6	18219.3	18940	7780.03	7716.43	7148.14	14.0269	13.9131	13.9801	13.1814	13.149	13.0665	0.841107	1.79142	5.99622e-05	0.000213453		tr|A0A1P8B0X8|A0A1P8B0X8_ARATH	AT2G14095
275	ofr.gene15509	2	4668.53	2299.17	4350.85	46218.6	44146.6	44932.2	11.9662	10.9268	11.8581	15.752	15.6653	15.7186	-4.12825	0.0571837	0.000237369	0.000598107	Peptidase inhibitor I9	sp|Q9FHA4|SBT19_ARATH	AT5G67090
276	ofr.gene15537	1	4215.39	4534.78	3880.57	0	0	0	11.8189	11.9067	11.693	9.45897	9.34768	9.82178	2.26341	4.80125	0.000131185	0.000378247	of pyruvate dehydrogenase complex	sp|Q9C8P0|ODP25_ARATH	AT1G34430
277	ofr.gene15565	2	16742.4	19464.1	19675.1	3661.81	873.545	3357.88	13.8087	14.0084	14.0351	12.0941	10.006	11.9765	2.59186	6.02876	0.0190098	0.0248773	Elongation factor	sp|O04487|EF1G1_ARATH	AT1G09640
278	ofr.gene15575	1	3886.63	3498.51	3225.85	721.945	948.446	901.135	11.7018	11.5324	11.4264	9.75154	10.1247	10.0787	1.56857	2.9661	0.000384246	0.000878604	f-box protein	sp|Q9LUP9|FB152_ARATH	AT3G17480
279	ofr.gene15585	1	2840.1	3522.73	3217.1	3759.02	3741.47	3452.02	11.2492	11.5424	11.4225	12.1319	12.1047	12.0164	-0.679609	0.624334	0.00178913	0.00305909	Alkaline neutral invertase	tr|F4HZY9|F4HZY9_ARATH	AT1G35580
280	ofr.gene15650	4	40852.1	38797.3	43103.3	13464.3	9392.25	10858.4	15.0956	15.0036	15.1665	13.9726	13.4325	13.6697	1.39695	2.63344	0.00102435	0.00194543	Plastocyanin-like domain	tr|Q9FN39|Q9FN39_ARATH	AT5G53870
281	ofr.gene15656	2	30989.7	32958	30310.8	18157	17219	17616.7	14.697	14.7683	14.6585	14.404	14.307	14.3678	0.348315	1.27307	0.00124439	0.00226056	Phosphoenolpyruvate carboxylase	sp|Q84VW9|CAPP3_ARATH	AT3G14940
282	ofr.gene15664	5	37192.2	35921.6	36081.8	14914.2	14697.7	15972.1	14.9602	14.8925	14.91	14.1202	14.0786	14.2264	0.779154	1.71612	8.7518e-05	0.000284018	Zinc-binding dehydrogenase	tr|Q9LK96|Q9LK96_ARATH	AT3G15090
283	ofr.gene15691	3	111175	109788	114683	58402.2	62196.7	58301.7	16.5399	16.5043	16.5783	16.0895	16.1598	16.0944	0.426256	1.34374	0.000165123	0.000449056	Minor allergen Alt a	sp|Q6NQE2|FQRL1_ARATH	AT4G27270
284	ofr.gene15698	1	4818.58	5717.29	5500.44	6099.55	4445.25	5294.11	12.0118	12.241	12.1963	12.8303	12.3533	12.6333	-0.455899	0.729056	0.0424483	0.0519692	Belongs to the HisA HisF family	sp|Q9SZ30|HIS4_ARATH	AT4G26900
285	ofr.gene15709	1	3199.28	3472.02	4092.27	3071.13	2902.43	2297.86	11.421	11.5215	11.7697	11.8403	11.7383	11.4292	-0.0985743	0.933955	0.574123	0.594831	Calcium-dependent protein kinase	sp|Q38868|CDPK9_ARATH	AT3G20410
286	ofr.gene15712	1	2653	1815.6	2450.2	13367.9	13098.3	11528.2	11.1509	10.5861	11.0297	13.9623	13.9124	13.756	-2.95465	0.128991	8.52323e-05	0.000279008		tr|Q9SZ41|Q9SZ41_ARATH	AT4G27020
287	ofr.gene15800	3	10399.6	11034.8	10641.2	498.491	2692.48	2148.79	13.1217	13.1897	13.1484	9.21721	11.63	11.3324	2.4267	5.37664	0.0330931	0.0415108	catalytic domain of ctd-like phosphatases	sp|Q8VYE2|TIM50_ARATH	AT1G55900
288	ofr.gene15806	2	9883.46	8820.1	9220.87	10934.2	12668	8702.4	13.0483	12.8665	12.9417	13.6724	13.8642	13.3503	-0.676805	0.625549	0.0130647	0.0177754	Small ubiquitin-related modifier	sp|P55852|SUMO1_ARATH	AT4G26840
289	ofr.gene15855	4	17133.9	16286	15271.1	22034.6	21512.6	21989.8	13.842	13.7513	13.6695	14.6833	14.6282	14.6877	-0.912109	0.531408	6.87848e-05	0.000238053	Belongs to the peptidase S8 family	sp|Q9SUN6|SBT22_ARATH	AT4G20430
290	ofr.gene15871	1	3294.88	3533.94	3616.86	14328.8	15315.1	12925.1	11.4635	11.547	11.5915	14.0624	14.1379	13.921	-2.50647	0.175985	4.48987e-06	4.276e-05	Leucine Rich repeat	sp|C0LGQ9|GHR1_ARATH	AT4G20940
291	ofr.gene15877	2	10551.5	10819.9	12709.9	2265.18	3187.43	2833.1	13.1426	13.1613	13.4046	11.4012	11.8734	11.7313	1.56755	2.964	0.000659376	0.00135532	Hydrolyzes ATP, and can also hydrolyze GTP with lower efficiency. Has lower affinity for GTP	sp|Q9SA73|OLA1_ARATH	AT1G30580
292	ofr.gene15880	1	4515.98	4196.04	4175.68	1922.27	2107.53	1744.69	11.9183	11.7947	11.7988	11.1644	11.2766	11.0319	0.67964	1.60174	0.00113083	0.00210587	Pyruvate dehydrogenase E1 component subunit	sp|O64688|ODPB3_ARATH	AT2G34590
293	ofr.gene15881	1	22704.6	21645.1	23487.7	24776.5	25320.3	28681.6	14.2481	14.1617	14.2906	14.8525	14.8633	15.071	-0.69543	0.617525	0.000991537	0.00189406	Calcyclin-binding	tr|Q9C8R4|Q9C8R4_ARATH	AT1G30070
294	ofr.gene15915	1	7185.64	6802.58	7216.02	29545.9	29704.5	28182.3	12.5884	12.4918	12.588	15.1065	15.0937	15.0456	-2.52588	0.173634	2.78314e-07	9.76793e-06	Protein of unknown function (DUF642)	tr|Q9C8S1|Q9C8S1_ARATH	AT1G29980
295	ofr.gene15932	2	20088.8	19989.8	20461.4	80689.6	83416	83995.6	14.0716	14.0469	14.0916	16.5559	16.5833	16.6212	-2.51676	0.174735	4.12236e-08	5.57246e-06	regulation of protein import into mitochondrial outer membrane	tr|Q9FXG0|Q9FXG0_ARATH	AT1G29850
296	ofr.gene15943	1	5200.95	4366.89	4598.61	1076.04	874.716	740.897	12.122	11.8523	11.938	10.3273	10.0079	9.79625	1.92693	3.80245	0.000375182	0.000864763	Involved in chlorophyll biosynthesis. Catalyzes the insertion of magnesium ion into protoporphyrin IX to yield Mg- protoporphyrin IX	sp|P16127|CHLI1_ARATH	AT4G18480
297	ofr.gene15944	1	3966.73	3234.4	3955.74	1092.42	1155.75	1276.3	11.7312	11.4192	11.7207	10.3491	10.4099	10.5809	1.17708	2.26119	0.000678962	0.00138689	DNA-dependent RNA polymerase catalyzes the transcription of DNA into RNA using the four ribonucleoside triphosphates as substrates	sp|P38420|NRPB2_ARATH	AT4G21710
298	ofr.gene15969	2	22871.1	21480.2	21539.8	10081.2	11467	10333	14.2587	14.1506	14.1657	13.5552	13.7205	13.5981	0.5671	1.48154	0.000696636	0.00141046	Belongs to the 14-3-3 family	sp|Q96299|14339_ARATH	AT2G42590
299	ofr.gene15981	2	9942.04	9530.39	9389.89	91227.2	94564.3	93932.7	13.0568	12.9782	12.9679	16.733	16.7643	16.7825	-3.75894	0.0738664	2.98438e-08	4.57207e-06	Nuclear-pore anchor	sp|A4GSN8|NUA_ARATH	AT1G79280
300	ofr.gene1599	7	21837.1	21885.9	21900.3	38606.7	36993.4	38347.3	14.1919	14.1776	14.1896	15.4924	15.4102	15.49	-1.27778	0.41243	1.25423e-06	1.93438e-05	Endoglucanase	sp|O81416|GUN17_ARATH	AT4G02290
301	ofr.gene1600	3	176829	191430	216513	483074	486674	495353	17.2094	17.3064	17.4951	19.1377	19.1279	19.1812	-1.81195	0.284805	2.9241e-05	0.000131757	60S ribosomal protein	tr|A0A1I9LT16|A0A1I9LT16_ARATH	AT3G05590
302	ofr.gene16000	2	25034.6	26895.1	27217.6	6864.54	2192.73	1758.42	14.3891	14.475	14.5032	13.0007	11.3338	11.0432	2.6632	6.33436	0.0120636	0.0166014	Belongs to the FPP GGPP synthase family	sp|Q09152|FPPS1_ARATH	AT5G47770
303	ofr.gene16023	5	121206	112040	122000	34222.6	31564	33763.2	16.6646	16.5336	16.6675	15.3185	15.1813	15.3063	1.35321	2.5548	2.6462e-05	0.000121863	DEAD-box ATP-dependent RNA helicase	tr|F4JWF6|F4JWF6_ARATH	AT5G11200
304	ofr.gene16048	4	17776.3	22573.3	16704.4	11348.1	13515.9	6856.78	13.8951	14.2222	13.7989	13.726	13.9576	13.0064	0.408754	1.32754	0.262547	0.286697	Far upstream element-binding protein	tr|O82762|O82762_ARATH	AT2G25970
305	ofr.gene16049	1	3914.51	3709.18	3623.99	6348.39	7275.89	6404.58	11.7121	11.6168	11.5943	12.888	13.0642	12.908	-1.31231	0.402675	3.85795e-05	0.000159733	YIF1	tr|Q94BQ9|Q94BQ9_ARATH	AT1G30890
306	ofr.gene16093	7	38935.8	38859.6	38011.4	14114	12186.2	14402.4	15.0263	15.0059	14.9851	14.0406	13.8082	14.0771	1.03043	2.04263	0.000266283	0.000656565	Catalyzes the phosphorylation of D-fructose 6-phosphate to fructose 1,6-bisphosphate by ATP, the first committing step of glycolysis	sp|Q9M0F9|PFKA1_ARATH	AT4G29220
307	ofr.gene16097	2	8496.4	9515.78	9589.7	4994.63	4809.4	5119.33	12.8301	12.976	12.9983	12.542	12.4669	12.5849	0.403548	1.32276	0.00305245	0.0048376	Belongs to the MIP aquaporin (TC 1.A.8) family	sp|Q39196|PIP14_ARATH	AT4G00430
308	ofr.gene16127	1	7808.64	8871.75	8086.91	7377.79	7132.99	7746.21	12.7083	12.8749	12.7524	13.1048	13.0356	13.1824	-0.329045	0.796063	0.00734574	0.0105768	Exo70 exocyst complex subunit	sp|Q9LZD3|E70A1_ARATH	AT5G03540
309	ofr.gene16160	5	20616.7	21181.7	21473.6	4413.78	4655.57	3745.61	14.109	14.1304	14.1613	12.3636	12.42	12.1341	1.82766	3.54961	3.28183e-05	0.000143027	late embryogenesis abundant protein	tr|O80576|O80576_ARATH	AT2G44060
310	ofr.gene16162	1	2200.13	2206.01	1874.55	0	0	0	10.8808	10.8671	10.6433	8.8609	9.89373	10.4772	1.05314	2.07504	0.0927012	0.107211	Belongs to the GDA1 CD39 NTPase family	sp|Q9SPM5|APY2_ARATH	AT5G18280
311	ofr.gene16163	1	10365.2	10079.7	10254	12138	11159.3	12194.1	13.1169	13.0591	13.0949	13.823	13.6812	13.837	-0.690138	0.619795	0.000194021	0.000512929	Catalyzes the formation of 6,7-dimethyl-8- ribityllumazine by condensation of 5-amino-6-(D- ribitylamino)uracil with 3,4-dihydroxy-2-butanone 4-phosphate. This is the penultimate step in the biosynthesis of riboflavin	sp|O80575|RISB_ARATH	AT2G44050
312	ofr.gene16168	1	6192.53	6649.43	5852.58	2258.81	3632.86	2594.58	12.3738	12.4589	12.2858	11.3971	12.0622	11.6044	0.684945	1.60764	0.0278149	0.0353532	Rab GDP-dissociation inhibitor activity	sp|Q9LXC0|GDI_ARATH	AT5G09550
313	ofr.gene16171	4	62340.6	61835.2	60884.2	53509.5	41893	45234.6	15.7053	15.6761	15.6648	15.9633	15.5897	15.7283	-0.0783625	0.947132	0.514536	0.538926	Methylenetetrahydrofolate reductase	sp|O80585|MTHR2_ARATH	AT2G44160
314	ofr.gene16181	1	4434.69	4821.89	4202.52	2856.76	2479.66	742.75	11.8921	11.9953	11.808	11.736	11.5112	9.79986	0.882796	1.84395	0.22372	0.246221	Performs the first committed step in the biosynthesis of isoprene-containing compounds such as sterols and terpenoids	sp|F4JCU3|MVD2_ARATH	AT3G54250
315	ofr.gene16205	2	6569.89	7408.86	5578.77	3196.95	4830.02	4371.28	12.4591	12.6149	12.2167	11.8983	12.4731	12.357	0.187487	1.13878	0.422988	0.448352	Belongs to the ABC transporter superfamily. ABCG family. PDR (TC 3.A.1.205) subfamily	sp|Q7PC87|AB34G_ARATH	AT2G36380
316	ofr.gene16206	1	9637.07	9578.88	10042.9	6193.88	5638.01	5276.46	13.0118	12.9856	13.0649	12.8524	12.6962	12.6285	0.295041	1.22692	0.0137217	0.0185704	WD40 repeats	sp|Q8GYE0|PHF1_ARATH	AT3G52190
317	ofr.gene16207	1	1665.22	1805.17	1669.91	4323.39	1005.47	3768.42	10.479	10.5778	10.4765	12.3337	10.2089	12.1429	-1.05073	0.482724	0.196938	0.218841	phosphatase	sp|Q9FEB5|DSP4_ARATH	AT3G52180
318	ofr.gene16209	1	5908.12	5077.14	5916.09	9473.78	9883.68	9772.65	12.3059	12.0697	12.3014	13.4655	13.5061	13.5177	-1.27074	0.414448	8.9941e-05	0.000286606	Hippocampus abundant	tr|F4K1G9|F4K1G9_ARATH	AT5G42210
319	ofr.gene16234	7	515527	524347	495951	121545	120778	118493	18.7531	18.7601	18.6908	17.1469	17.1173	17.1176	1.60743	3.04708	3.03573e-07	9.96587e-06	Histone H2B	sp|O23629|H2B6_ARATH	AT3G45980
320	ofr.gene16255	3	17391.8	17077.9	17724.7	12547.8	13076.4	13470.1	13.8636	13.8198	13.8845	13.8709	13.9099	13.9806	-0.0645625	0.956235	0.158754	0.17822	C-terminal domain of alpha-glycerophosphate oxidase	sp|Q9SS48|SDP6_ARATH	AT3G10370
321	ofr.gene16262	1	1628.48	1676.25	1791.41	507.066	475.953	509.968	10.4468	10.4709	10.5779	9.24182	9.12994	9.25739	1.28881	2.44326	2.24488e-05	0.000109064	Pentatricopeptide repeat domain	sp|O22714|PPR86_ARATH	AT1G60770
322	ofr.gene16396	1	3939	3669.02	4463.93	41044	43692.1	39989.6	11.7211	11.6011	11.8951	15.5807	15.6503	15.5505	-3.85475	0.0691203	1.80207e-06	2.43597e-05		#N/A	#N/A
323	ofr.gene16423	5	53883.1	51455.4	55954.5	19723.1	20802.3	19929.1	15.495	15.4109	15.5429	14.5234	14.5797	14.5457	0.933358	1.90972	2.40657e-05	0.000114734	Light-induced protein	sp|O49629|PAP2_ARATH	AT4G22240
324	ofr.gene16431	2	6753.05	6657.77	5892.81	1531.12	229.467	1340.37	12.4988	12.4607	12.2957	10.8362	8.0774	10.6515	2.56338	5.9109	0.0453843	0.0553279	Belongs to the UDP-glycosyltransferase family	sp|Q9LMF1|U85A3_ARATH	AT1G22380
325	ofr.gene16471	1	6748.06	6815.51	5335.59	307.833	1744.77	1078.44	12.4977	12.4945	12.1524	8.52179	11.0041	10.3379	2.42697	5.37763	0.0318677	0.0400175	Aspartate aminotransferase	sp|P46248|AAT5_ARATH	AT4G31990
326	ofr.gene16482	1	19833.4	19805.6	18787	32361.1	32226.7	32708.6	14.0531	14.0335	13.9684	15.2378	15.2112	15.2605	-1.21815	0.429835	1.99688e-06	2.63726e-05	ATP synthase gamma chain	sp|Q01908|ATPG1_ARATH	AT4G04640
327	ofr.gene16490	2	13103.6	13895.8	13174.7	40038.6	39174.7	35723.5	13.4551	13.5223	13.4565	15.5449	15.4929	15.3877	-1.99721	0.250484	2.5939e-06	3.0105e-05	RNA recognition motif. (a.k.a. RRM, RBD, or RNP domain)	sp|Q9SAB3|RB45B_ARATH	AT1G11650
328	ofr.gene16497	2	12409.6	12200.7	11439.3	5338.54	5735.81	5037.39	13.3766	13.3346	13.2527	12.638	12.721	12.5616	0.681086	1.60335	0.000315006	0.000754046	Catalytic subunit of pyrophosphate--fructose 6-phosphate 1-phosphotransferase. Catalyzes the phosphorylation of D-fructose 6-phosphate, the first committing step of glycolysis. Uses inorganic phosphate (PPi) as phosphoryl donor instead of ATP like common ATP-dependent phosphofructokinases (ATP-PFKs), which renders the reaction reversible, and can thus function both in glycolysis and gluconeogenes…	sp|Q8W4M5|PFPB1_ARATH	AT1G12000
329	ofr.gene16524	7	97412	96239.4	93709.8	89639.5	96539	88642.8	16.3493	16.3143	16.2869	16.7076	16.7941	16.6988	-0.416718	0.749127	0.00029618	0.00071569	Bifunctional epoxide hydrolase 2-like	tr|Q9SD45|Q9SD45_ARATH	AT3G51000
330	ofr.gene16531	6	31353.7	27835.5	30328.7	40066	37350.5	35754.6	14.7138	14.5246	14.6594	15.5459	15.4241	15.389	-0.820405	0.566283	0.000369652	0.000856786	Belongs to the phosphoglycerate kinase family	sp|Q9LD57|PGKH1_ARATH	AT3G12780
331	ofr.gene16536	4	111561	105965	106339	7690.92	7531.76	5921.9	16.5449	16.4531	16.4693	13.1647	13.114	12.795	3.46454	11.039	8.32512e-06	5.69379e-05	Elongation factor	sp|Q9ASR1|EF2_ARATH	AT1G56070
332	ofr.gene16538	10	102263	109754	108477	80749.1	72060.9	69735.3	16.4194	16.5038	16.498	16.5569	16.3722	16.3527	0.0464484	1.03272	0.546215	0.569253	Proteasome subunit A N-terminal signature Add an annotation	sp|O23708|PSA2A_ARATH	AT1G16470
333	ofr.gene16539	1	5680.16	4820.1	5716.12	2611.75	2560.24	1925.91	12.2492	11.9948	12.2518	11.6066	11.5573	11.1744	0.719122	1.64618	0.0111035	0.015371	Di-glucose binding within endoplasmic reticulum	sp|C0LGH3|Y5614_ARATH	AT1G56140
334	ofr.gene16546	4	23028.9	20565.3	20558	8772.46	11143	13397.3	14.2686	14.0878	14.0984	13.3546	13.6791	13.9728	0.4828	1.39745	0.062018	0.0740351	Sulfurtransferase	sp|O64530|STR1_ARATH	AT1G79230
335	ofr.gene16558	2	28190.2	26217.8	25574.4	20402.5	18192.9	21654.8	14.5604	14.4382	14.4134	14.5722	14.3864	14.6655	-0.0707318	0.952155	0.492721	0.517966	gag-polyprotein putative aspartyl protease	tr|F4JC86|F4JC86_ARATH	AT3G13235
336	ofr.gene16584	18	407502	405400	399283	60325.1	48188.7	57840.7	18.4139	18.3889	18.378	16.1363	15.7917	16.0829	2.38999	5.24155	2.43308e-05	0.000115046	heat shock	sp|O03986|HS904_ARATH	AT5G56000
337	ofr.gene16602	5	233531	217815	224482	73834.9	74420.7	73305.2	17.6107	17.4927	17.5472	16.4278	16.4187	16.4248	1.12645	2.18321	5.0765e-06	4.55695e-05	Belongs to the universal ribosomal protein uL5 family	sp|P42794|RL112_ARATH	AT3G58700
338	ofr.gene16603	8	95525.4	88774.5	90599.8	176004	181058	183949	16.3211	16.1978	16.2382	17.681	17.7014	17.7521	-1.45915	0.363708	4.08946e-06	3.98203e-05	Belongs to the cytochrome P450 family	sp|B3LF83|Y74B2_ARATH	AT4G15440
339	ofr.gene16607	1	13331.8	15572.9	14282.2	9590.58	9505.37	9040.57	13.48	13.6867	13.5729	13.4832	13.4498	13.4053	0.133771	1.09716	0.104283	0.119821	Ras-related protein	sp|P28185|RAA1A_ARATH	AT1G06400
340	ofr.gene16627	2	18248.7	18338.5	18311.7	27756.9	28708.7	29390.8	13.933	13.9225	13.9315	15.0163	15.0445	15.1062	-1.1267	0.457963	1.8956e-06	2.51797e-05	Belongs to the glutathione peroxidase family	sp|Q8LBU2|GPX8_ARATH	AT1G63460
341	ofr.gene16636	9	67497.7	64568.4	63128.4	21619.4	22005	23725.4	15.82	15.7385	15.717	14.6558	14.6608	14.7973	1.05385	2.07606	4.68378e-05	0.000181217	Catalyzes the isomerization of citrate to isocitrate via cis-aconitate	sp|Q9SIB9|ACO3M_ARATH	AT2G05710
342	ofr.gene16642	10	418750	408295	407516	141815	148017	144465	18.4532	18.3992	18.4075	17.3694	17.4107	17.4035	1.02542	2.03555	1.0654e-06	1.79616e-05	Belongs to the peroxidase family. Classical plant (class III) peroxidase subfamily	sp|O23044|PER3_ARATH	AT1G05260
343	ofr.gene16689	7	63744.3	64146.8	63245.7	17404.2	19355.6	22353.1	15.7375	15.729	15.7197	14.3429	14.4757	14.7113	1.21871	2.32739	0.000349327	0.000822493	Aminopeptidase	tr|F4I3R1|F4I3R1_ARATH	AT1G63770
344	ofr.gene16709	6	166048	169843	153858	180643	174017	184940	17.1187	17.1338	17.0022	17.7186	17.6441	17.7598	-0.62262	0.64949	0.000314004	0.000752431	Belongs to the heat shock protein 70 family	sp|Q39043|BIP2_ARATH	AT5G42020
345	ofr.gene16717	5	96760.7	103728	103316	90143.1	101191	99682.6	16.3396	16.4224	16.4277	16.7157	16.862	16.8682	-0.418751	0.748072	0.00187766	0.00318439	NDK	sp|Q8LAH8|NDK4_ARATH	AT4G23900
346	ofr.gene16739	1	723.69	437.498	1915.76	11436.7	10875.3	12044.1	9.27668	8.53305	10.6747	13.7372	13.644	13.8192	-4.23865	0.052971	0.00253941	0.00412695	Late embryogenesis abundant protein	tr|F4JPE5|F4JPE5_ARATH	AT4G23930
347	ofr.gene16746	2	43078.8	44990.7	45249.6	16356.1	16337.6	17707	15.1721	15.2173	15.2366	14.2533	14.2312	14.3752	0.922112	1.89489	4.569e-05	0.000178868	Long chain acyl-CoA synthetase	sp|Q9T0A0|LACS4_ARATH	AT4G23850
348	ofr.gene16754	3	19402.3	18950.1	18894.1	12519.4	11294.6	11227	14.0214	13.9698	13.9766	13.8677	13.6986	13.7178	0.227928	1.17115	0.0150732	0.0201737	Fas-associated factor	sp|Q9M0N1|PUX10_ARATH	AT4G10790
349	ofr.gene16756	1	7749.5	9243.03	10661.9	8636.87	7870.05	8789.68	12.6973	12.9341	13.1512	13.3321	13.1774	13.3647	-0.363886	0.777069	0.0639233	0.0760795	Lung seven transmembrane receptor	tr|Q9FHX6|Q9FHX6_ARATH	AT5G42090
350	ofr.gene16762	5	4112.59	5736.87	5242.97	91758	95834.1	89176.5	11.7833	12.246	12.1272	16.7413	16.7835	16.7075	-4.69198	0.0386876	4.79042e-06	4.3932e-05	Purple acid phosphatase	sp|Q5MAU8|PPA27_ARATH	AT5G50400
351	ofr.gene16783	1	738.401	795.222	1558.47	2818.62	3799.62	3142.88	9.30571	9.39513	10.3769	11.7166	12.1269	11.881	-2.21557	0.215301	0.00365578	0.00569126	Soluble inorganic pyrophosphatase	sp|Q93V56|IPYR1_ARATH	AT1G01050
352	ofr.gene16795	1	748.301	690.652	1226.69	3726.53	3811	3612.39	9.32493	9.19173	10.0315	12.1194	12.1312	12.0819	-2.59476	0.165538	0.000575004	0.00121448	Transcription factor	sp|P43273|TGA2_ARATH	AT5G06950
353	ofr.gene16802	1	8387.29	9376.73	7973.38	1282.06	706.306	140.506	12.8114	12.9548	12.732	10.58	9.69941	7.39761	3.60704	12.1851	0.0192187	0.025065	RNA recognition motif	tr|Q8W555|Q8W555_ARATH	AT3G07810
354	ofr.gene16803	2	34080.3	36910.5	29828.1	5427.94	6079.5	4083.37	14.8341	14.9317	14.6354	12.662	12.805	12.2587	2.22516	4.67563	0.000275969	0.000674656	Mitochondrial import inner membrane translocase subunit	sp|Q9XH48|TIM13_ARATH	AT1G61570
355	ofr.gene16807	5	26374.2	25493.8	26002.8	84922.7	86334.2	80355.5	14.4643	14.3978	14.4374	16.6297	16.6329	16.5572	-2.17345	0.221679	2.59615e-07	9.76793e-06	Granule-bound starch synthase 1, chloroplastic amyloplastic	sp|Q9MAQ0|SSG1_ARATH	AT1G32900
356	ofr.gene16815	2	12713.9	11507.3	5999.25	30439.6	32574.8	30373.5	13.4116	13.2502	12.3216	15.1494	15.2267	15.1536	-2.18218	0.220343	0.00304805	0.00483597	Heat shock 70 kDa protein	sp|F4JMJ1|HSP7R_ARATH	AT4G16660
357	ofr.gene16817	1	6585.85	6174.1	6246.91	1374.08	1457.09	1181.27	12.4626	12.3519	12.3799	10.68	10.7441	10.4692	1.76701	3.40347	3.87168e-05	0.000159733	Belongs to the thiolase family	sp|Q9FIK7|THIC2_ARATH	AT5G47720
358	ofr.gene16831	3	20273.9	19478	18573.7	40288.7	37223.9	41057	14.0848	14.0095	13.952	15.5539	15.4192	15.5885	-1.50511	0.352303	1.98445e-05	9.9831e-05	DEAD/DEAH box helicase	sp|Q9LUW5|RH53_ARATH	AT3G22330
359	ofr.gene16833	1	5267.91	4705.24	4753.06	0	0	0	12.1405	11.96	11.9856	9.42453	9.72805	8.62274	2.77025	6.82225	0.00116025	0.00214673	oxygen-evolving enhancer protein	sp|Q42029|PSBP1_ARATH	AT1G06680
360	ofr.gene16843	3	16302	17544.8	15914.5	4917.95	5110.27	5378.01	13.7702	13.8587	13.729	12.5196	12.5544	12.656	1.20929	2.31223	2.71921e-05	0.000124725	Belongs to the 'GDSL' lipolytic enzyme family	sp|Q8VY93|GDL66_ARATH	AT4G26790
361	ofr.gene16848	8	30915.1	32688.9	32309.7	14550.9	16158.9	19306.6	14.6935	14.7564	14.7507	14.0846	14.2153	14.4999	0.466905	1.38214	0.0198092	0.0257766	Belongs to the mitochondrial carrier (TC 2.A.29) family	sp|O49447|ADT3_ARATH	AT4G28390
362	ofr.gene16902	1	11056.2	9973.56	11218.7	35046	34844.6	38158.4	13.21	13.0438	13.2246	15.3528	15.3239	15.4828	-2.22702	0.213599	8.0087e-06	5.56012e-05	SPX domain	tr|A0A1P8B5Q1|A0A1P8B5Q1_ARATH	AT4G11810
363	ofr.gene16903	1	4503.23	4993.26	3991.72	558.025	957.257	502.06	11.9142	12.0457	11.7338	9.37998	10.138	9.23484	2.3136	4.97123	0.00141403	0.00251504	This enzyme condenses acetyl-CoA with acetoacetyl-CoA to form HMG-CoA, which is the substrate for HMG-CoA reductase	sp|P54873|HMCS_ARATH	AT4G11820
364	ofr.gene16953	1	7449.09	6725.59	7084.37	4786.04	5952.2	5243.92	12.6403	12.4754	12.5614	12.4804	12.7745	12.6196	-0.0657876	0.955424	0.536328	0.560473	Belongs to the LDH MDH superfamily	tr|O23569|O23569_ARATH	AT4G17260
365	ofr.gene17010	1	4213.46	5016.12	4351.57	11102.1	11217.6	10430.3	11.8182	12.0523	11.8583	13.6943	13.6887	13.6116	-1.75529	0.296213	2.19763e-05	0.000107222	Plasminogen activator inhibitor 1 RNA-binding protein-like	sp|O23593|RGGB_ARATH	AT4G17520
366	ofr.gene17020	1	7482.35	6868.17	6436.5	3387.32	3574.9	3874.07	12.6467	12.5056	12.423	11.9817	12.0389	12.1828	0.457322	1.37299	0.00667703	0.00971742	Mitochondrial biogenesis AIM24	tr|Q84J77|Q84J77_ARATH	AT4G17420
367	ofr.gene17048	1	1460.99	1152.27	1163.28	5142.35	4369.29	4565.72	10.2902	9.93017	9.95497	12.584	12.3284	12.4198	-2.38563	0.191362	6.58689e-05	0.000230742	phosphatase 2c	sp|O82302|P2C29_ARATH	AT2G35350
368	ofr.gene17087	1	3839.06	3728.81	3741.55	1981.88	1366.79	1669.21	11.684	11.6244	11.6404	11.2084	10.6518	10.9681	0.706817	1.6322	0.0120722	0.016602	Methyltransferase	sp|Q9C6S7|PMTK_ARATH	AT1G31850
369	ofr.gene17094	2	11032.5	11148.6	12942.8	13288.6	13133.5	981.482	13.2069	13.2045	13.4308	13.9537	13.9162	10.2019	0.59013	1.50538	0.660624	0.678691	ATP-dependent Clp protease proteolytic subunit	sp|Q94B60|CLPP4_ARATH	AT5G45390
370	ofr.gene17108	4	42823.1	41013.5	44631.3	24471.3	25364.3	20939.4	15.1636	15.0837	15.2168	14.8346	14.8658	14.6171	0.382202	1.30333	0.0118736	0.016368	tRNA synthetases class II (D, K and N)	sp|Q9M084|SYDC2_ARATH	AT4G31180
371	ofr.gene17121	2	18840.8	14546.2	17696.4	18834.7	8521.6	12014.8	13.979	13.5883	13.8822	14.4569	13.2922	13.8157	-0.0384261	0.973717	0.9194	0.925036	NAD(P)H-binding	tr|Q93VH5|Q93VH5_ARATH	AT5G10730
372	ofr.gene17122	1	9372.96	10227	7484.42	1389.01	1194.44	1119.84	12.9717	13.08	12.6407	10.6956	10.4574	10.3922	2.3824	5.21403	0.000121869	0.000357669	4Fe-4S binding domain	sp|Q8LPJ4|AB2E_ARATH	AT4G19210
373	ofr.gene17137	3	26420.1	24835	26025.5	3151.25	3834.32	2590.18	14.4668	14.36	14.4386	11.8775	12.14	11.602	2.54865	5.85086	8.76808e-05	0.000284018	Belongs to the cytochrome b5 family	sp|Q9SK39|SBP3_ARATH	AT2G24940
374	ofr.gene17174	1	3073.88	3301.4	3391.28	68.6841	692.164	98.912	11.3633	11.4488	11.4986	6.35769	9.67023	6.8912	3.79718	13.9016	0.0209257	0.0271372	La protein	sp|Q93ZV7|LA1_ARATH	AT4G32720
375	ofr.gene17178	11	72536.5	75576.4	76904.8	50319.6	50614	51368.3	15.9239	15.9656	16.0018	15.8746	15.8625	15.9117	0.0807845	1.05759	0.0399777	0.0493388	component of the ubiquinol-cytochrome c reductase complex (complex III or cytochrome b-c1 complex), which is part of the mitochondrial respiratory chain	sp|F4JWS8|QCR72_ARATH	AT5G25450
376	ofr.gene17183	1	73853.8	67474.9	66970	2678.44	891.305	2495.88	15.9498	15.802	15.8022	11.643	10.035	11.5485	4.77585	27.3952	0.000799551	0.00158805	Protein of unknown function (DUF642)	tr|Q9LYE7|Q9LYE7_ARATH	AT5G11420
377	ofr.gene17193	6	56310.9	55542.5	50510.7	14149.2	15011.3	17660.5	15.5586	15.5212	15.3953	14.0442	14.109	14.3714	1.31682	2.49117	0.000294693	0.000713598	assists the folding of proteins upon ATP hydrolysis	sp|Q9SF16|TCPH_ARATH	AT3G11830
378	ofr.gene17198	2	14238.5	13933.2	12738.3	8201.09	8051.77	8480.59	13.575	13.5261	13.4079	13.2574	13.2104	13.3131	0.242721	1.18322	0.0137124	0.0185687	component of the eukaryotic translation initiation factor 3 (eIF-3) complex, which is involved in protein synthesis of a specialized repertoire of mRNAs and, together with other initiation factors, stimulates binding of mRNA and methionyl-tRNAi to the 40S ribosome. The eIF-3 complex specifically targets and initiates translation of a subset of mRNAs involved in cell proliferation	tr|F4JY76|F4JY76_ARATH	AT5G25754
379	ofr.gene17251	2	5223.79	5567.02	1528.96	11506.8	12242.3	11108.9	12.1283	12.2026	10.3493	13.746	13.8149	13.7026	-2.19438	0.218487	0.0224121	0.0289018	LisH	sp|Q9FQ25|TON1A_ARATH	AT3G55000
380	ofr.gene17268	1	1874.31	1519.69	1602.26	3579.22	3626.43	3661.99	10.6496	10.3295	10.4169	12.0612	12.0596	12.1015	-1.6088	0.327871	7.58801e-05	0.000255678	Belongs to the MIP aquaporin (TC 1.A.8) family	sp|P43286|PIP21_ARATH	AT3G53420
381	ofr.gene17269	5	24467.8	25575.6	21904.9	4341.86	7603.29	3707.71	14.3561	14.4024	14.1899	12.3399	13.1277	12.1194	1.78713	3.45128	0.00463934	0.00699554	Catalytic subunit of the peripheral V1 complex of vacuolar ATPase (V-ATPase). V-ATPase is responsible for acidifying a variety of intracellular compartments in eukaryotic cells	sp|O82628|VATG1_ARATH	AT3G01390
382	ofr.gene17291	1	4209.58	3906.88	3564.31	6589.15	7245.86	8488.33	11.8169	11.6917	11.5704	12.9417	13.0582	13.3144	-1.41175	0.375856	0.000421494	0.000949601	Chorismate synthase	sp|P57720|AROC_ARATH	AT1G48850
383	ofr.gene17299	1	6423.26	6442.74	7068.54	37294.9	38388.4	37789.2	12.4265	12.4134	12.5582	15.4425	15.4636	15.4688	-2.99228	0.125671	3.62352e-07	1.04246e-05	Eukaryotic integral membrane protein (DUF1751)	sp|Q8LF05|RBL19_ARATH	AT3G07950
384	ofr.gene17333	1	985.116	1329.99	1111.75	4061.47	4735.1	4000.88	9.7216	10.1371	9.8896	12.2436	12.4444	12.2292	-2.38964	0.190829	6.76309e-05	0.000234582	Allyl alcohol dehydrogenase	sp|Q39173|P2_ARATH	AT5G16990
385	ofr.gene17359	2	11296.8	10700.9	13462	1030.73	3767.47	1304.76	13.2411	13.1454	13.4876	10.2652	12.1146	10.6127	2.29382	4.90352	0.0164237	0.0217462	Clathrin-H-link	sp|Q0WNJ6|CLAH1_ARATH	AT3G11130
386	ofr.gene17367	4	58882.6	34313.2	56935.6	140681	126776	155327	15.623	14.8264	15.568	17.3579	17.1872	17.5081	-2.0119	0.247947	0.00180862	0.00308324	peptide-N4-(N-acetyl-beta- glucosaminyl)asparagine amidase A-like	tr|Q9FFG6|Q9FFG6_ARATH	AT5G05480
387	ofr.gene17368	5	241824	242168	234554	419095	425114	384839	17.661	17.6456	17.6105	18.9327	18.9328	18.817	-1.25511	0.418962	7.02513e-06	5.26934e-05	peptide-N4-(N-acetyl-beta- glucosaminyl)asparagine amidase A-like	tr|Q9FFG6|Q9FFG6_ARATH	AT5G05480
388	ofr.gene17373	2	16187	16109.8	16705	30806.8	35126.8	32457.8	13.76	13.7356	13.799	15.1668	15.3355	15.2494	-1.48572	0.35707	9.00747e-06	6.05239e-05	Histidine phosphatase superfamily (branch 2)	tr|Q941B2|Q941B2_ARATH	AT1G09870
389	ofr.gene17422	1	24344.8	21575.1	24172.7	35585.6	24770.9	28040.6	14.3488	14.157	14.3321	15.3748	14.8316	15.0384	-0.802307	0.573431	0.00912877	0.0128936	Alpha-soluble NSF attachment	sp|Q9SPE6|SNAA2_ARATH	AT3G56190
390	ofr.gene17441	4	132919	130401	124212	24391.8	23679.7	25026.3	16.7976	16.7525	16.6934	14.8299	14.7666	14.8743	1.92426	3.79541	1.55187e-06	2.21503e-05	Belongs to the peroxidase family. Classical plant (class III) peroxidase subfamily	sp|Q9FLC0|PER52_ARATH	AT5G05340
391	ofr.gene17454	2	5851.57	5766.33	5213.01	5429.96	5813.46	6976.03	12.2921	12.2534	12.1189	12.6625	12.7404	13.0313	-0.589992	0.664347	0.00888993	0.0125774	Alpha galactosidase A	sp|Q8VXZ7|AGAL3_ARATH	AT3G56310
392	ofr.gene17529	1	4270.08	4454.26	4067.22	2651.94	2944.33	3351.03	11.8375	11.8809	11.7608	11.6286	11.759	11.9735	0.0393585	1.02766	0.730435	0.744694	Inactive serine threonine-protein kinase	tr|F4II29|F4II29_ARATH	AT2G40730
393	ofr.gene17628	5	17080.4	11437	16583.5	31125.9	27562.5	4651	13.8375	13.2413	13.7884	15.1816	14.9857	12.4465	-0.582155	0.667965	0.553557	0.57586	atcrm1,atxpo1,hit2,xpo1,xpo1a	sp|Q9SMV6|XPO1A_ARATH	AT5G17020
394	ofr.gene17640	1	4362.98	3525.45	4579.39	4127.77	1128.49	1202.88	11.8686	11.5435	11.9319	12.2669	10.3754	10.4954	0.7354	1.66486	0.303375	0.329469	Phosphoribulokinase	sp|P25697|KPPR_ARATH	AT1G32060
395	ofr.gene17652	1	13911.4	13054.4	12362.3	4872.27	731.912	2320.67	13.5414	13.4322	13.3646	12.5062	9.75079	11.4435	2.21261	4.63514	0.0512616	0.0619343	Iaa-amino acid hydrolase	sp|O81641|ILL3_ARATH	AT5G54140
396	ofr.gene17654	3	12172.4	14712.1	13564.9	1588.9	941.473	175.234	13.3488	13.6046	13.4986	10.8896	10.114	7.71626	3.91069	15.0396	0.0150724	0.0201737	Belongs to the class I-like SAM-binding methyltransferase superfamily. Cation-independent O- methyltransferase family	sp|Q9FK25|OMT1_ARATH	AT5G54160
397	ofr.gene17665	5	44315.3	49585.6	44541.2	29732.3	27538.5	33693.7	15.213	15.3575	15.2138	15.1155	14.9844	15.3033	0.127026	1.09204	0.290078	0.315774	60S ribosomal Protein	sp|P49209|RL91_ARATH	AT1G33120
398	ofr.gene17666	2	22442.3	23558.3	24331	3389.14	2858.31	2894.4	14.2314	14.2839	14.3415	11.9825	11.7162	11.7622	2.46529	5.52236	9.70941e-06	6.31809e-05	Belongs to the eukaryotic ribosomal protein P1 P2 family	tr|Q9FLV1|Q9FLV1_ARATH	AT5G24510
399	ofr.gene17668	1	8858.24	9524.3	8989.05	1246.53	4041.13	2332.56	12.8903	12.9773	12.9049	10.5395	12.2158	11.4508	1.52213	2.87214	0.0349603	0.0436624	Nascent polypeptide-associated complex subunit alpha-like protein 2	sp|Q94JX9|NACA2_ARATH	AT3G49470
400	ofr.gene17674	1	7886.19	8140.09	8585.27	2960.26	3136.41	2828.1	12.7226	12.7507	12.8386	11.7873	11.8502	11.7287	0.981913	1.97508	3.81186e-05	0.000158689	SPFH domain / Band 7 family	tr|Q93VP9|Q93VP9_ARATH	AT4G27585
401	ofr.gene17690	1	13638.3	12725.1	11859.3	8108.75	1286.68	1435.52	13.5128	13.3953	13.3047	13.2411	10.5647	10.7505	1.88554	3.6949	0.0947441	0.109463	Cytochrome b5	sp|Q42342|CYB5E_ARATH	AT5G53560
402	ofr.gene17785	1	7431.91	7452.19	7702.56	10751	11867.8	12799.8	12.637	12.6234	12.6821	13.648	13.77	13.907	-1.12751	0.457706	0.000125773	0.000365394	Belongs to the pyruvate kinase family	sp|Q9FLW9|PKP2_ARATH	AT5G52920
403	ofr.gene17815	5	117565	113362	118953	56044.9	55407.7	59614.6	16.6205	16.5505	16.631	16.0301	15.9931	16.1265	0.550804	1.4649	0.000306392	0.000736495	40S ribosomal protein	sp|Q9SW09|RS101_ARATH	AT4G25740
404	ofr.gene17820	2	48631.1	47031.7	48506	10178.8	10144.2	11690.8	15.347	15.2813	15.3369	13.5691	13.5436	13.7762	1.69208	3.23123	2.46502e-05	0.000116054	Transferase family	sp|Q9FF86|DCR_ARATH	AT5G23940
405	ofr.gene17821	2	133684	130641	130134	100201	97005.5	90945.3	16.8059	16.7552	16.7606	16.8683	16.801	16.7358	-0.027832	0.980893	0.539114	0.562873	Belongs to the eukaryotic ribosomal protein eL36 family	sp|O80929|RL361_ARATH	AT2G37600
406	ofr.gene17875	1	11106.7	13814.6	13146.3	2301.4	2110.49	2103.14	13.2166	13.5138	13.4534	11.4241	11.2786	11.3015	2.05986	4.16947	3.45586e-05	0.000147671	Appr-1'-p processing enzyme	tr|Q8H114|Q8H114_ARATH	AT2G40600
407	ofr.gene17888	2	11847.4	11165.3	11088.3	1773.02	2067.82	2899.17	13.3097	13.2066	13.2077	11.0478	11.2492	11.7645	1.88754	3.70005	0.000947384	0.00182183	threonine-tRNA ligase	sp|O04630|SYTM1_ARATH	AT5G26830
408	ofr.gene17919	1	4317.23	4453.85	4337.31	170.439	322.264	217.276	11.8533	11.8808	11.8536	7.6689	8.56736	8.02651	3.77496	13.6892	0.000133475	0.000382168	Sorbitol dehydrogenase-like	sp|Q9FJ95|DHSO_ARATH	AT5G51970
409	ofr.gene17934	1	1617.02	1266.97	1951.03	4853.02	5889.94	5286.38	10.4366	10.0671	10.701	12.5005	12.7593	12.6312	-2.22876	0.213341	0.000357945	0.000838489	Chloride conductance	sp|Q9LVA7|ICLN_ARATH	AT5G62290
410	ofr.gene17935	1	282464	285296	278014	94069.4	94252.8	95316.1	17.8852	17.882	17.8558	16.7772	16.7595	16.8036	1.09422	2.13498	2.62225e-07	9.76793e-06	40S ribosomal protein	sp|Q9STY6|RS202_ARATH	AT3G47370
411	ofr.gene17940	2	9917.79	5198.69	5595.29	25067.3	26041	26133.8	13.0533	12.1038	12.221	14.8693	14.9038	14.9368	-2.44391	0.183785	0.00122778	0.00223924	Multicopper oxidase	sp|Q9SU40|SKU5_ARATH	AT4G12420
412	ofr.gene17976	2	42246.3	41226	45403.3	52391.7	56703.8	50416.7	15.144	15.0912	15.2415	15.9328	16.0264	15.8847	-0.789111	0.5787	0.00020032	0.000524617	Belongs to the eukaryotic ribosomal protein eL15 family	sp|Q8VYF1|RL152_ARATH	AT4G17390
413	ofr.gene17980	1	6168.93	5404.62	5821.81	5353.31	2171.6	1305.6	12.3683	12.1599	12.2782	12.642	11.3198	10.6136	0.74365	1.67441	0.281241	0.3063	Methyltransferase required for the conversion of 2- polyprenyl-6-methoxy-1,4-benzoquinol (DDMQH2) to 2-polyprenyl-3- methyl-6-methoxy-1,4-benzoquinol (DMQH2)	sp|Q9LVC8|COQ5_ARATH	AT5G57300
414	ofr.gene18062	2	38413.3	41537.2	39344.7	8080.77	10209.7	7799.45	15.0068	15.102	15.0349	13.2361	13.5529	13.1923	1.7208	3.29619	0.00012471	0.000363224	Methylketone synthase	tr|A0A1P8B0R3|A0A1P8B0R3_ARATH	AT2G23610
415	ofr.gene18073	1	4560.72	4628.59	5911.38	6314.38	5596.28	5263.94	11.9325	11.9363	12.3003	12.8802	12.6855	12.6251	-0.673916	0.626803	0.00949976	0.0133601	THO complex subunit 4D-like	tr|A8MQ78|A8MQ78_ARATH	AT5G37720
416	ofr.gene18078	2	1156.66	1011.49	1683.45	10408.4	11136	10612.9	9.9532	9.74218	10.4882	13.6012	13.6782	13.6367	-3.57751	0.0837647	8.84877e-05	0.000285196	Belongs to the cytochrome P450 family	sp|O64635|C76C4_ARATH	AT2G45550
417	ofr.gene18142	3	76358	77517.9	79156.9	22141.2	23150	25598.9	15.9979	16.0022	16.0434	14.6902	14.734	14.9069	1.23745	2.35782	5.27677e-05	0.000196731	Mitochondrial outer membrane protein porin	sp|Q9FJX3|VDAC2_ARATH	AT5G67500
418	ofr.gene18160	1	12182.4	12135.5	11520.5	22859	25274.7	23123	13.35	13.3269	13.2629	14.7363	14.8607	14.7602	-1.47245	0.360369	5.75716e-06	4.89998e-05	DnaB-like helicase C terminal domain	tr|Q9FJW0|Q9FJW0_ARATH	AT5G67630
419	ofr.gene18171	5	24290.8	23738.6	24205.7	11391.6	11407	10695.7	14.3456	14.2949	14.334	13.7315	13.7129	13.6479	0.627413	1.54479	2.93999e-05	0.00013218	DegT/DnrJ/EryC1/StrS aminotransferase family	sp|O49543|MNIF1_ARATH	AT5G65720
420	ofr.gene18173	2	10269.8	7058.96	7962.86	27359.8	29146.2	28817	13.1036	12.5452	12.7301	14.9956	15.0663	15.0778	-2.25361	0.209699	0.000171383	0.000462251	Leucine-rich repeat receptor-like serine threonine-protein kinase BAM1	sp|O49545|BAME1_ARATH	AT5G65700
421	ofr.gene18245	3	11081.2	12035	9251.27	9357.97	6761.1	7790.64	13.2133	13.3149	12.9464	13.4478	12.9583	13.1907	-0.0407216	0.972169	0.831225	0.841849	Phosphorylase is an important allosteric enzyme in carbohydrate metabolism. Enzymes from different sources differ in their regulatory mechanisms and in their natural substrates. However, all known phosphorylases share catalytic and structural properties	sp|Q9LIB2|PHS1_ARATH	AT3G29320
422	ofr.gene18250	1	3753.02	4348.78	5547.11	1635.59	1672.48	1747.98	11.6513	11.8463	12.2085	10.9314	10.943	11.0346	0.932361	1.9084	0.0049907	0.00746655	peptidyl-tyrosine sulfation	sp|Q9LF41|UBE4_ARATH	AT5G15400
423	ofr.gene18252	1	8844.25	9845.94	10782.2	29775.6	27968.5	28395.1	12.888	13.0252	13.1673	15.1176	15.0068	15.0565	-2.03345	0.244271	1.9671e-05	9.9831e-05	Belongs to the peptidase S10 family	sp|Q8L9Y0|SCP25_ARATH	AT3G02110
424	ofr.gene18253	3	59060	56857.9	59945.4	32571.6	32661.9	33312.4	15.6273	15.555	15.6423	15.2471	15.2306	15.2869	0.35336	1.27753	0.000369857	0.000856786	UDP-glucose	sp|Q9LIA8|UGDH2_ARATH	AT3G29360
425	ofr.gene18258	5	58781.5	58509.6	57401.2	219630	227976	226332	15.6205	15.5963	15.5798	18.0005	18.0338	18.0512	-2.42963	0.185613	2.24591e-08	4.30092e-06	40S ribosomal protein	sp|Q9FNP8|RS193_ARATH	AT5G61170
426	ofr.gene1828	5	55738.3	50608.2	52565.2	7822.79	9848.23	7275.87	15.5438	15.387	15.4528	13.1893	13.5009	13.092	2.20048	4.59632	7.46017e-05	0.000252854	Belongs to the UDP-glycosyltransferase family	sp|Q9LK73|U88A1_ARATH	AT3G16520
427	ofr.gene18280	2	21133.4	22220.9	21670.9	7607.93	7195.31	6559.98	14.1447	14.1995	14.1745	13.1491	13.0481	12.9426	1.1263	2.18299	5.29068e-05	0.000196731	Tubulin is the major constituent of microtubules. It binds two moles of GTP, one at an exchangeable site on the beta chain and one at a non-exchangeable site on the alpha chain	sp|P29511|TBA6_ARATH	AT4G14960
428	ofr.gene18295	1	6282.89	5562.55	5079.41	13041.6	13566.2	14214.2	12.3947	12.2014	12.0814	13.9266	13.963	14.0582	-1.75675	0.295914	6.00047e-05	0.000213453	Leucine rich repeat N-terminal domain	sp|Q9LSI9|BIR2_ARATH	AT3G28450
429	ofr.gene18341	1	3381.63	4227.92	4570.65	753.021	1158.21	1038.8	11.501	11.8056	11.9292	9.81234	10.4129	10.2838	1.57555	2.9805	0.00209964	0.00350398	50S ribosomal protein L12	sp|P36210|RK121_ARATH	AT3G27830
430	ofr.gene18435	2	12503.1	12913.3	11585	11442.2	10120.4	11591.1	13.3874	13.4165	13.271	13.7379	13.5402	13.7639	-0.322361	0.79976	0.0180978	0.0237651	Belongs to the disease resistance NB-LRR family	sp|Q9STE7|R13L3_ARATH	AT3G46730
431	ofr.gene18444	1	7265.29	6004.83	6013.76	2539.66	1466.81	1627.28	12.6043	12.3118	12.325	11.5662	10.7537	10.9314	1.32993	2.51391	0.0073337	0.0105727	Nascent polypeptide-associated complex subunit beta	sp|Q9SMW7|BTF3_ARATH	AT1G17880
432	ofr.gene18507	1	1568.32	1691.02	1934.16	9293.3	11273.2	9762.15	10.3925	10.4836	10.6885	13.4378	13.6959	13.5161	-3.02841	0.122563	1.28713e-05	7.50717e-05	Transcription factor	sp|Q9FMX2|TCP7_ARATH	AT5G23280
433	ofr.gene18546	2	7740.86	7055.04	6400.06	24184.5	20337.1	23088	12.6957	12.5444	12.4149	14.8176	14.5471	14.758	-2.15591	0.224392	4.83563e-05	0.000184695	Calmodulin mediates the control of a large number of enzymes, ion channels and other proteins by Ca(2 ). Among the enzymes to be stimulated by the calmodulin-Ca(2 ) complex are a number of protein kinases and phosphatases	sp|P59220|CALM7_ARATH	AT3G43810
434	ofr.gene18558	3	38394.2	38462.3	36161.7	58517.6	57727.8	66412.1	15.0061	14.9911	14.9132	16.0924	16.0522	16.2823	-1.1722	0.443743	0.000106171	0.000319209	Belongs to the argonaute family	sp|O04379|AGO1_ARATH	AT1G48410
435	ofr.gene18571	1	8197.91	7119.45	7329.48	3066.46	3558.14	2979.67	12.7785	12.5575	12.6105	11.8381	12.0322	11.8041	0.757352	1.69038	0.00147446	0.00260439	Heme oxygenase 1	sp|O48782|HMOX1_ARATH	AT2G26670
436	ofr.gene18596	6	142775	140026	149034	166719	174617	202982	16.9008	16.8553	16.9563	17.6028	17.6491	17.8941	-0.811234	0.569894	0.00103116	0.00195191	ATP synthase alpha/beta chain, C terminal domain	sp|P56757|ATPA_ARATH	ATCG00120
437	ofr.gene18615	1	7333.85	7282.5	7374.49	2812.09	3630.05	500.053	12.6178	12.5901	12.6193	11.7132	12.061	9.22906	1.60798	3.04824	0.145698	0.164366	ribosomal protein	tr|Q9M7T1|Q9M7T1_ARATH	AT3G06040
438	ofr.gene18640	1	1185.35	812.701	996.316	4132.9	4524.44	3141.48	9.98855	9.42649	9.73144	12.2687	12.3788	11.8804	-2.46046	0.181688	0.000376344	0.000865939	May be involved in the degradation of misfolded endoplasmic reticulum (ER) luminal proteins	sp|Q8VZU9|DERL1_ARATH	AT4G29330
439	ofr.gene18643	1	2661.33	2839.87	2583.12	7506.4	7897.77	9512.21	11.1554	11.2315	11.1059	13.1297	13.1825	13.4787	-2.09936	0.233362	5.22153e-05	0.000195425	DNA polymerase	tr|Q8W4K6|Q8W4K6_ARATH	AT4G13350
440	ofr.gene18656	5	23088.8	27362.7	27826.2	126147	127783	121395	14.2724	14.4998	14.5351	17.2005	17.1986	17.1525	-2.74809	0.148848	5.16276e-06	4.59845e-05	subtilisin-like	sp|Q9ZUF6|SBT18_ARATH	AT2G05920
441	ofr.gene18680	1	5377	6513.44	5190.58	1694.97	1831.77	1429.13	12.17	12.4291	12.1127	10.9828	11.0743	10.744	1.30355	2.46836	0.000709164	0.00143204	isoform X1	tr|Q9LSB0|Q9LSB0_ARATH	AT3G18670
442	ofr.gene18682	2	16934.1	16655.5	14063	16284.1	16492.8	14701.2	13.8251	13.7836	13.5506	14.247	14.2448	14.1068	-0.479741	0.717106	0.00784261	0.0112359	Ubiquinone biosynthesis protein	tr|Q9LMB2|Q9LMB2_ARATH	AT1G19140
443	ofr.gene18705	3	19230.3	19775	19397.4	3162.4	4041.46	3380.4	14.0085	14.0313	14.0146	11.8826	12.2159	11.9861	1.98993	3.97218	3.57751e-05	0.000151681	Plant invertase/pectin methylesterase inhibitor	sp|Q84WE4|PMEI3_ARATH	AT5G20740
444	ofr.gene18713	2	4926.36	5491.93	5111.61	36627	38186.9	43017.7	12.0438	12.183	12.0905	15.4164	15.4561	15.6558	-3.40364	0.0944938	2.28249e-06	2.81998e-05	Acts in the modification of cell walls via demethylesterification of cell wall pectin	sp|O48711|PME12_ARATH	AT2G26440
445	ofr.gene18724	1	13039	12198.8	12430.5	31125.8	31960	31494.4	13.448	13.3344	13.3726	15.1816	15.1992	15.2059	-1.81061	0.28507	7.58663e-07	1.52775e-05	The proteasome is a multicatalytic proteinase complex which is characterized by its ability to cleave peptides with Arg, Phe, Tyr, Leu, and Glu adjacent to the leaving group at neutral or slightly basic pH	sp|Q8LD27|PSB6_ARATH	AT4G31300
446	ofr.gene18727	2	15250	16132.7	15090.5	8487.31	9663.1	6977.48	13.674	13.7376	13.6523	13.3069	13.4735	13.0316	0.417298	1.33542	0.033644	0.0421329	SH3 domain-containing protein	tr|Q84R15|Q84R15_ARATH	AT2G07360
447	ofr.gene18740	4	44564.1	46461.5	48638.3	20869.5	20306.2	19080	15.221	15.2637	15.3408	14.6049	14.5449	14.4829	0.730934	1.65971	0.000124218	0.00036225	Cobalamin-independent synthase, Catalytic domain	sp|O50008|METE1_ARATH	AT5G17920
448	ofr.gene18754	6	50204.5	48249.5	42555.3	53111.2	52179	54914.8	15.393	15.3181	15.148	15.9525	15.9064	16.008	-0.669279	0.628821	0.00102313	0.0019447	40S ribosomal protein	sp|Q9LZ17|RS174_ARATH	AT5G04800
449	ofr.gene18772	1	4153.43	3115.62	3054.29	5218.98	5654.78	5705.66	11.7975	11.3652	11.3476	12.6053	12.7005	12.7413	-1.17893	0.441678	0.00150942	0.0026532	signal recognition particle	sp|P37107|SR54C_ARATH	AT5G03940
450	ofr.gene18773	8	95462.9	100048	91142.4	105787	114317	109479	16.3201	16.3702	16.2468	16.9466	17.0379	17.0034	-0.683598	0.622611	0.000106178	0.000319209	Belongs to the universal ribosomal protein uS11 family	sp|P42036|RS143_ARATH	AT3G52580
451	ofr.gene18783	3	22678.3	23784.9	26218.9	11798.7	11250.6	8335.72	14.2465	14.2977	14.4493	13.7821	13.693	13.2882	0.743379	1.67409	0.0104928	0.0146224	Cell division protein FtsZ homolog	sp|O82533|FTZ21_ARATH	AT2G36250
452	ofr.gene18810	5	100900	109282	99933.6	69343.5	80463.5	83292.3	16.4	16.4976	16.3797	16.3373	16.5313	16.609	-0.0667693	0.954774	0.493154	0.518183	Pyridine nucleotide-disulphide oxidoreductase	sp|Q9LFA3|MDAR1_ARATH	AT3G52880
453	ofr.gene18811	1	3378.97	5590.64	2738.16	16744.3	18418.5	18535.4	11.4998	12.2087	11.19	14.2872	14.4041	14.4411	-2.74464	0.149204	0.000844897	0.00165663		sp|Q9LFA4|IQM3_ARATH	AT3G52870
454	ofr.gene18814	1	6130.56	6073.38	9156.71	115.429	372.118	104.959	12.3593	12.3282	12.9316	7.10666	8.77488	6.9768	4.92024	30.2788	0.00129331	0.00233099	DEAD-box ATP-dependent RNA helicase	sp|Q93ZG7|RH38_ARATH	AT3G53110
455	ofr.gene18831	1	7664.49	7256.69	6283.72	2351.24	1686.87	1453.37	12.6814	12.585	12.3884	11.455	10.9554	10.7683	1.49204	2.81286	0.00256754	0.00416386	Enolase, N-terminal domain	sp|P25696|ENO2_ARATH	AT2G36530
456	ofr.gene18832	1	3295.41	2910.94	3203.4	519.934	1469.46	1740.59	11.4637	11.2672	11.4164	9.27797	10.7563	11.0285	1.02815	2.03941	0.133374	0.15128	Belongs to the UDP-glycosyltransferase family	sp|Q9ZQ96|U73C3_ARATH	AT2G36780
457	ofr.gene18835	1	22694.1	23423	20775.1	4195.91	3836.04	3894.67	14.2475	14.2755	14.1136	12.2906	12.1407	12.1904	2.00498	4.01384	7.26959e-06	5.38888e-05	fructose-bisphosphate aldolase	sp|Q9SJQ9|ALFC6_ARATH	AT2G36460
458	ofr.gene18845	4	70281.2	66273.6	71119.9	31669.7	33080.8	29288.2	15.8783	15.7761	15.8889	15.2066	15.249	15.1012	0.662193	1.58249	0.000309468	0.000742336	cell division cycle protein 48	sp|Q9LZF6|CD48E_ARATH	AT5G03340
459	ofr.gene18864	1	8510.72	9208.03	9810.02	15131.5	14586.2	15032.2	12.8325	12.9286	13.031	14.1411	14.0676	14.1389	-1.18513	0.439784	4.46699e-05	0.000176314	UDP-glucuronic acid decarboxylase	sp|Q8VZC0|UXS1_ARATH	AT3G53520
460	ofr.gene18899	6	60865	62797.6	62150.5	17572.7	15307.3	16805	15.6708	15.6983	15.6945	14.3568	14.1372	14.2997	1.42327	2.68193	2.79403e-05	0.000127303	Aldo-keto reductase family 4 member	sp|Q0PGJ6|AKRC9_ARATH	AT2G37770
461	ofr.gene18916	1	7565.27	6377.93	7614.13	9539	9687.94	9716.23	12.6626	12.3988	12.6654	13.4754	13.4772	13.5093	-0.911698	0.531559	0.00051422	0.00111873	Transmembrane amino acid transporter protein	sp|Q96247|AUX1_ARATH	AT2G38120
462	ofr.gene18934	3	65500.9	66110.7	63467.7	30488.6	32080.7	27110.7	15.7767	15.7725	15.7247	15.1518	15.2047	14.9897	0.642586	1.56112	0.000652407	0.0013446	The light-harvesting complex (LHC) functions as a light receptor, it captures and delivers excitation energy to photosystems with which it is closely associated	sp|Q9XF88|CB4B_ARATH	AT3G08940
463	ofr.gene18954	2	15284.7	15233.6	16080.2	45071.8	42891.9	70048.4	13.6773	13.6549	13.744	15.7157	15.6237	16.3592	-2.20749	0.21651	0.000691337	0.00140424	Small nuclear ribonucleoprotein F	sp|Q9SUM2|RUXF_ARATH	AT4G30220
464	ofr.gene18985	1	8923.18	8308.23	7992.74	2232.38	2776.61	2872.84	12.9008	12.7802	12.7355	11.3802	11.6744	11.7514	1.20353	2.30302	0.000619458	0.00128702	Insulinase (Peptidase family M16)	sp|Q9FIH8|SPP_ARATH	AT5G42390
465	ofr.gene18992	3	18665.3	25729.2	23092.1	6407.51	6179.57	5648.28	13.9655	14.411	14.2661	12.9013	12.8286	12.7267	1.39535	2.63052	0.000579277	0.00122111	Signal-recognition-particle assembly has a crucial role in targeting secretory proteins to the rough endoplasmic reticulum membrane	tr|Q9FH46|Q9FH46_ARATH	AT5G61970
466	ofr.gene18996	3	35499.2	32661.8	34380	33209.5	31237.1	32501.1	14.893	14.7552	14.8403	15.2751	15.1662	15.2513	-0.401404	0.757121	0.00151375	0.00265745	Leucine rich repeat N-terminal domain	sp|Q9LP77|Y1848_ARATH	AT1G48480
467	ofr.gene18997	13	63506.5	63224.9	60179.6	149137	154041	150449	15.7321	15.7081	15.648	17.4421	17.4682	17.462	-1.76139	0.294964	2.94697e-07	9.95903e-06	Alpha mannosidase, middle domain	sp|Q8LPJ3|MANA2_ARATH	AT5G13980
468	ofr.gene19015	2	11920.2	11143.9	13254.5	9592.16	10202.9	8860.31	13.3186	13.2039	13.4652	13.4834	13.552	13.3763	-0.141342	0.906675	0.196425	0.218482	Belongs to the class-III pyridoxal-phosphate-dependent aminotransferase family	sp|Q9M8M7|ARGD_ARATH	AT1G80600
469	ofr.gene19019	1	5867.6	5923.23	6415.67	1897.51	1045.97	718.529	12.296	12.2921	12.4184	11.1457	10.2659	9.75203	1.94762	3.85738	0.00889397	0.0125774	shikimate	sp|Q9FI78|HST_ARATH	AT5G48930
470	ofr.gene19043	1	4206.77	4411.01	5059.25	5068.6	5036.56	5111.65	11.816	11.8668	12.0757	12.5632	12.5335	12.5827	-0.6403	0.64158	0.0013692	0.00244477	Protein kinase domain	tr|Q9SSQ6|Q9SSQ6_ARATH	AT1G52540
471	ofr.gene19045	3	23104.2	23801.7	23387.6	9988.74	12129.6	11116.1	14.2733	14.2987	14.2844	13.5419	13.8015	13.7035	0.603196	1.51908	0.00136779	0.00244415	The pyruvate dehydrogenase complex catalyzes the overall conversion of pyruvate to acetyl-CoA and CO(2)	sp|Q5M729|ODP23_ARATH	AT1G54220
472	ofr.gene19051	1	981.362	1648.92	2756.78	14198.8	13066.1	14570.3	9.71609	10.4472	11.1997	14.0493	13.9088	14.0939	-3.56296	0.0846141	0.00117799	0.00217083	GMC oxidoreductase	sp|Q9S746|HTH_ARATH	AT1G72970
473	ofr.gene19058	1	45444.7	46709.3	44627.8	40614.5	41146.9	30836.6	15.2493	15.2713	15.2166	15.5655	15.5638	15.1755	-0.189161	0.877116	0.221329	0.243705	Acid phosphatase 1-like	tr|Q9M0F4|Q9M0F4_ARATH	AT4G29270
474	ofr.gene19061	2	167676	164736	150839	2123.42	2102.61	2221.88	17.1328	17.0897	16.9736	11.308	11.2732	11.3807	5.74474	53.6216	5.85392e-08	6.18163e-06	Acid phosphatase 1-like	tr|Q9M0F4|Q9M0F4_ARATH	AT4G29270
475	ofr.gene19067	2	106574	100949	95190.8	18587.1	23811.2	23298.4	16.4789	16.3832	16.3095	14.4378	14.7746	14.7711	1.72939	3.31587	0.000143702	0.000405187	MreB/Mbl protein	sp|Q9LHA8|HS704_ARATH	AT3G12580
476	ofr.gene19069	1	7320.59	8759.9	7312.33	1993.68	4726.04	5856.05	12.6152	12.8566	12.6071	11.217	12.4417	12.7788	0.547128	1.46117	0.319304	0.344812	Ribosomal protein S16	sp|Q9LTS6|RS16B_ARATH	AT5G56940
477	ofr.gene19072	1	576.458	664.493	715.082	17642.4	17570.5	18232.2	8.94853	9.13602	9.25295	14.3625	14.3361	14.4173	-5.2595	0.0261055	5.56466e-07	1.37399e-05	Belongs to the MIP aquaporin (TC 1.A.8) family	sp|Q41951|TIP21_ARATH	AT3G16240
478	ofr.gene19094	1	6225.79	5840.48	7716.32	4892.92	5721.94	4875.63	12.3815	12.2718	12.6847	12.5123	12.7176	12.5145	-0.135454	0.910384	0.391096	0.416662	Alpha/beta hydrolase family	sp|Q9C942|CSE_ARATH	AT1G52760
479	ofr.gene19106	4	425514	445217	420617	362883	386674	400347	18.4763	18.5241	18.4531	18.7249	18.796	18.874	-0.313826	0.804506	0.0027952	0.00449502	GDA1/CD39 (nucleoside phosphatase) family	sp|Q9SPM5|APY2_ARATH	AT5G18280
480	ofr.gene19115	1	24217.1	22859.3	24160	4404.85	5568.89	4698.54	14.3412	14.2404	14.3313	12.3607	12.6784	12.4611	1.80423	3.49242	5.35534e-05	0.000197537	Binds to actin and affects the structure of the cytoskeleton. At high concentrations, profilin prevents the polymerization of actin, whereas it enhances it at low concentrations	sp|Q42418|PRF2_ARATH	AT4G29350
481	ofr.gene19144	1	5190.89	4643.2	6206.74	422.417	820.54	196.956	12.1192	11.9408	12.3706	8.97832	9.91569	7.88486	3.21726	9.30018	0.00583546	0.00858507	Signal peptidase, peptidase S26	sp|Q8H0W1|PLSP1_ARATH	AT3G24590
482	ofr.gene19146	1	6568.76	6513.2	6045.09	40418.4	44733.5	44486.6	12.4589	12.4291	12.3325	15.5585	15.6843	15.7042	-3.2422	0.105682	6.76716e-07	1.48104e-05	Belongs to the bacterial ribosomal protein bL17 family	tr|Q8LD39|Q8LD39_ARATH	AT5G09770
483	ofr.gene19157	5	36614.4	38947.7	36131.5	23884.4	24821.5	22766.5	14.9376	15.0092	14.912	14.7996	14.8346	14.7378	0.162268	1.11904	0.0161565	0.0214652	asparagine--tRNA ligase, cytoplasmic 1-like	sp|Q9SSK1|SYNC3_ARATH	AT1G70980
484	ofr.gene19162	3	51309.6	57493.7	54550.9	61466.7	65689.1	66217.9	15.4244	15.571	15.5063	16.1633	16.2386	16.2781	-0.726091	0.60454	0.000179028	0.000478936	Belongs to the hexokinase family	sp|Q42525|HXK1_ARATH	AT4G29130
485	ofr.gene19164	1	21535.6	21594.2	21787.2	18241	20755	19963.4	14.1719	14.1583	14.1822	14.4107	14.5764	14.5482	-0.340995	0.789497	0.00272979	0.00439906	Belongs to the chaperonin (HSP60) family	sp|P21240|CPNB1_ARATH	AT1G55490
486	ofr.gene19177	6	56748.2	54586.2	56657.7	42376.1	42159.2	44069.7	15.5697	15.4962	15.561	15.6268	15.5988	15.6906	-0.0964429	0.935336	0.0541341	0.0651992	malonate--CoA ligase-like	sp|Q8H151|AAE13_ARATH	AT3G16170
487	ofr.gene19204	3	35592.5	37796.4	35949.6	20650.8	23091.8	21721.4	14.8967	14.9659	14.9047	14.5897	14.7304	14.67	0.25909	1.19672	0.00497592	0.00744929	sedoheptulose-1,7-bisphosphatase	sp|P46283|S17P_ARATH	AT3G55800
488	ofr.gene19218	3	27203.2	27248	26364.6	25066.2	24439.1	26707.1	14.5089	14.4938	14.4573	14.8692	14.8122	14.9681	-0.396485	0.759707	0.00117644	0.00216971	ribosomal protein	sp|Q9LMK0|R35A1_ARATH	AT1G07070
489	ofr.gene19246	1	5181.29	4740.72	4224.66	4389.32	4502.6	5986.74	12.1165	11.9708	11.8156	12.3556	12.3718	12.8107	-0.545034	0.685375	0.0342239	0.0427892	3-oxo-5-alpha-steroid 4-dehydrogenase	sp|Q9M2U2|TECR_ARATH	AT3G55360
490	ofr.gene19249	1	8715.82	9196.58	9403.13	6421.53	6009.19	7059.78	12.8669	12.9268	12.9699	12.9045	12.7882	13.0485	0.00744502	1.00517	0.931185	0.934847	Glycosyltransferase like family 2	tr|Q9SLN0|Q9SLN0_ARATH	AT2G39630
491	ofr.gene19257	6	72079.7	202942	190253	27587.2	27865.8	39055.8	15.9148	17.3906	17.3085	15.0075	15.0015	15.5164	1.69619	3.24045	0.0289264	0.0366242	Triosephosphate isomerase	sp|P48491|TPIS_ARATH	AT3G55440
492	ofr.gene19277	3	33482.8	33162.8	38325.2	11448.3	9337.1	12425	14.8086	14.7772	14.997	13.7386	13.424	13.8641	1.18534	2.27417	0.00131119	0.00235768	Alpha galactosidase A	sp|Q8VXZ7|AGAL3_ARATH	AT3G56310
493	ofr.gene19287	1	1426.44	1924.13	1331.69	12789.9	11533.3	11612.7	10.2557	10.6699	10.15	13.8985	13.7288	13.7665	-3.43941	0.0921792	3.26596e-05	0.000142746	basic region leucin zipper	sp|O22873|BZP18_ARATH	AT2G40620
494	ofr.gene19293	1	13743.1	15396.4	13057	16677.1	16890.6	16139.7	13.5239	13.6702	13.4435	14.2814	14.2792	14.2415	-0.721471	0.606479	0.000436905	0.00097952	Glycosyl hydrolase family 85	tr|A0A1I9LSS7|A0A1I9LSS7_ARATH	AT3G11040
495	ofr.gene19301	2	42550.3	45260.3	40947.2	39860.9	40128.9	43541.3	15.1543	15.2259	15.0925	15.5385	15.5276	15.6732	-0.422215	0.746278	0.00223835	0.00369786	Rare lipoprotein A (RlpA)-like double-psi beta-barrel	sp|O22874|EXPA8_ARATH	AT2G40610
496	ofr.gene19309	1	27504.9	30801.5	29247.2	2638.73	2022.07	1920.38	14.5249	14.6706	14.607	11.6214	11.2169	11.1703	3.26462	9.61059	2.59021e-05	0.000120058	ATP synthase subunit delta'	sp|Q96252|ATP4_ARATH	AT5G47030
497	ofr.gene1931	1	1713.57	2497.98	930.495	0	0	0	10.5202	11.0465	9.63284	9.35442	10.3801	8.51735	0.982568	1.97598	0.221115	0.243587	BAG family molecular chaperone regulator	sp|Q9LVA0|BAG7_ARATH	AT5G62390
498	ofr.gene1935	1	2830.23	1957.31	1254.2	638.517	1961.12	599.124	11.2442	10.6946	10.0635	9.57437	11.1727	9.48984	0.588441	1.50362	0.413207	0.438388	Clp amino terminal domain, pathogenicity island component	sp|Q93WL3|CLPT1_ARATH	AT4G25370
499	ofr.gene19354	1	70051.9	70863.6	74945.8	68742.2	68186.7	72701.9	15.8736	15.8727	15.9645	16.3247	16.2925	16.4128	-0.439731	0.737272	0.000735507	0.00147744	Belongs to the universal ribosomal protein uS15 family	sp|P59224|RS132_ARATH	AT4G00100
500	ofr.gene19356	4	24174.9	23654.1	23743.2	17900.7	18602.8	19653.1	14.3387	14.2897	14.3062	14.3835	14.4185	14.5256	-0.131004	0.913196	0.0438914	0.0535932	calcium-binding protein CML13	sp|Q94AZ4|CML13_ARATH	AT1G12310
501	ofr.gene19399	2	15009.8	13929.7	13974.2	4065.79	4858.4	5436.55	13.6511	13.5258	13.5415	12.2451	12.4815	12.6716	1.10669	2.15351	0.0010292	0.0019498	ABC transporter transmembrane region	sp|Q8LPQ6|AB28B_ARATH	AT4G25450
502	ofr.gene19425	1	5315.15	5299.76	5237.23	20456	22322.5	20905.2	12.1533	12.1316	12.1256	14.576	14.6815	14.6147	-2.48722	0.17835	1.62834e-07	7.96154e-06	Protein phosphatase inhibitor 2 (IPP-2)	sp|Q9LTK0|IPP2_ARATH	AT5G52200
503	ofr.gene19464	2	6939.07	7041.26	7269.34	43039.1	44415.8	41142.8	12.538	12.5415	12.5986	15.6491	15.674	15.5915	-3.07886	0.118351	6.45601e-08	6.18163e-06	inactive receptor kinase	sp|Q9SUQ3|Y4374_ARATH	AT4G23740
504	ofr.gene19493	1	1926.33	1142.99	280.69	9531.41	8437.87	8444.28	10.6891	9.91851	7.90381	13.4743	13.2779	13.3069	-3.84922	0.0693856	0.0098578	0.0138214		tr|Q9FL61|Q9FL61_ARATH	AT5G24130
505	ofr.gene19517	1	11442.6	4824.94	15367.4	2442.81	3277.47	3756.84	13.2596	11.9962	13.6786	11.5101	11.9136	12.1384	1.12406	2.1796	0.104913	0.120425	CS domain	sp|Q9LV09|BOB1_ARATH	AT5G53400
506	ofr.gene19529	1	2125.63	3586.12	2922.96	7769.55	9489.78	5731.53	10.8311	11.5681	11.2842	13.1794	13.4474	12.7478	-1.89707	0.268488	0.00304314	0.00483597	Belongs to the glycosyl hydrolase 17 family	sp|Q9FJU9|E1313_ARATH	AT5G56590
507	ofr.gene19549	1	7131.28	7743.15	6133.43	10304.1	9349.77	9300.91	12.5774	12.6786	12.3535	13.5867	13.426	13.4463	-0.949833	0.517692	0.000940094	0.00180933	asparagine--tRNA ligase, cytoplasmic 1-like	sp|Q9SSK1|SYNC3_ARATH	AT1G70980
508	ofr.gene19555	2	53857.7	50791.5	53916.1	9638.3	5610.16	12719.6	15.4943	15.3922	15.4894	13.4904	12.6891	13.8979	2.09954	4.28571	0.00416155	0.0063755	40S ribosomal protein S30	sp|P49689|RS30_ARATH	AT2G19750
509	ofr.gene19568	4	77687.8	77321.9	77770.7	41684	48369.8	29808.4	16.0229	15.9985	16.0179	15.603	15.7971	15.1266	0.504216	1.41835	0.0647045	0.0768826	The proteasome is a multicatalytic proteinase complex which is characterized by its ability to cleave peptides with Arg, Phe, Tyr, Leu, and Glu adjacent to the leaving group at neutral or slightly basic pH	sp|O81147|PSA6B_ARATH	AT2G05840
510	ofr.gene19571	3	37331.3	43158.4	40506.7	12708.1	15414.6	11218.9	14.9656	15.1573	15.0769	13.8892	14.1473	13.7168	1.14879	2.21729	0.00110294	0.00206062	Belongs to the GroES chaperonin family	sp|O65282|CH20_ARATH	AT5G20720
511	ofr.gene19572	1	15927.4	12492.3	13149.6	4927.87	3853.16	3112.3	13.7367	13.3687	13.4537	12.5225	12.1471	11.8669	1.34085	2.533	0.00367241	0.00570987	Cupin domain	sp|P94072|GL33_ARATH	AT5G20630
512	ofr.gene19588	1	8520.07	8697.82	8913.82	7506.29	7451.87	8815.2	12.8341	12.8464	12.8928	13.1297	13.0986	13.3689	-0.34132	0.789319	0.0173564	0.0228436	component of the eukaryotic translation initiation factor 3 (eIF-3) complex, which is involved in protein synthesis of a specialized repertoire of mRNAs and, together with other initiation factors, stimulates binding of mRNA and methionyl-tRNAi to the 40S ribosome. The eIF-3 complex specifically targets and initiates translation of a subset of mRNAs involved in cell proliferation	sp|Q9SZA3|EIF3K_ARATH	AT4G33250
513	ofr.gene19597	1	8431.28	9762.22	9055.35	12605.8	15689.7	14322.3	12.819	13.0129	12.9155	13.8776	14.1728	14.0691	-1.12401	0.458815	0.000400491	0.000908518		tr|Q9SIQ8|Q9SIQ8_ARATH	AT2G31490
514	ofr.gene19607	3	14747.7	14345.9	14320.4	26823.7	27103.9	27153.8	13.6257	13.5683	13.5768	14.967	14.9615	14.992	-1.38326	0.383351	2.72259e-07	9.76793e-06	Belongs to the peptidase S8 family	sp|O64481|SBT25_ARATH	AT2G19170
515	ofr.gene19624	2	14145.6	15072.1	13326.7	42892.7	40255.4	38786	13.5655	13.6395	13.473	15.6442	15.5322	15.5064	-2.00157	0.249727	6.27172e-06	5.08445e-05	poly(rC)-binding protein	sp|Q9SZH4|PEP_ARATH	AT4G26000
516	ofr.gene19626	2	8994.11	10511.4	9994.63	6208.93	2428.71	3492.14	12.9122	13.1196	13.0579	12.8559	11.4812	12.033	0.906513	1.87451	0.0883021	0.102329	60S ribosomal Protein	tr|F4IT48|F4IT48_ARATH	AT2G44120
517	ofr.gene19628	6	51525.5	56287.2	50952	19188.8	20297.8	19627.3	15.4305	15.5404	15.4078	14.4838	14.5443	14.5237	0.942319	1.92161	2.97771e-05	0.000133128	Cobalamin-independent synthase, Catalytic domain	sp|O50008|METE1_ARATH	AT5G17920
518	ofr.gene19632	1	18304.8	21331.8	18913.1	6813.85	8258.29	6951.35	13.9374	14.1406	13.9781	12.99	13.2469	13.0262	0.930989	1.90658	0.000783895	0.00156235	Domain involved in innate immunity and lipid metabolism.	tr|Q9SF20|Q9SF20_ARATH	AT3G11780
519	ofr.gene19640	2	43705.6	44096.8	44968	132684	138883	137189	15.193	15.1883	15.2276	17.2734	17.3188	17.3289	-2.10408	0.232599	6.05249e-08	6.18163e-06	Sucrose-phosphatase	sp|Q9SJ66|SPP2_ARATH	AT2G35840
520	ofr.gene19651	2	19579	19245.9	18939.1	45106.7	48586.8	46545.7	14.0345	13.9922	13.9801	15.7168	15.8035	15.7695	-1.76105	0.295033	5.1317e-07	1.32502e-05	33 kDa ribonucleoprotein, chloroplastic	sp|Q39061|CP33_ARATH	AT3G52380
521	ofr.gene19698	3	53751	51431	52830.9	5337.28	17860.4	17328.2	15.4915	15.4103	15.4601	12.6377	14.3597	14.344	1.67347	3.18982	0.0429774	0.052561	Carrier of the growing fatty acid chain in fatty acid biosynthesis	sp|Q9SW21|ACP4_ARATH	AT4G25050
522	ofr.gene19715	1	975.093	1262.68	4661.2	2025.21	3410.18	2462.68	9.70685	10.0622	11.9575	11.2396	11.9709	11.5291	-1.00439	0.498481	0.240977	0.2642	CAP-Gly domain-containing linker protein	tr|Q8VYF2|Q8VYF2_ARATH	AT4G15790
523	ofr.gene19723	2	16937.8	16965.7	17560.3	16232.3	13565.1	13300.7	13.8254	13.8103	13.871	14.2424	13.9629	13.9623	-0.220301	0.858387	0.0812871	0.0948212	atcul1,axr6,cul1	sp|Q94AH6|CUL1_ARATH	AT4G02570
524	ofr.gene19750	1	13128.8	13074.7	13661.4	15590.7	15750	15270.3	13.4579	13.4344	13.5088	14.1842	14.1783	14.1616	-0.707657	0.612314	6.62336e-06	5.15949e-05	Belongs to the importin alpha family	sp|F4JL11|IMPA2_ARATH	AT4G16143
525	ofr.gene19752	4	14506.9	15192.4	15063.9	22156.6	20426.1	21251.3	13.6019	13.651	13.6498	14.6912	14.5534	14.6384	-0.993449	0.502276	2.13517e-05	0.000105067	Acyl-CoA dehydrogenase, C-terminal domain	sp|Q8RWZ3|IBR3_ARATH	AT3G06810
526	ofr.gene19756	1	3635.77	3734.18	4600.33	139.761	300.294	137.946	11.6055	11.6265	11.9385	7.38261	8.46549	7.37108	3.98377	15.821	0.000460995	0.00102552	Major allergen Pru	sp|Q93VR4|ML423_ARATH	AT1G24020
527	ofr.gene19790	1	13907.1	13334.5	13191.2	1354.68	1927.8	985.39	13.541	13.4628	13.4583	10.6595	11.148	10.2077	2.81562	7.0402	0.000497496	0.00108777	Dihydrolipoyl dehydrogenase	sp|Q9M5K3|DLDH1_ARATH	AT1G48030
528	ofr.gene19807	3	12109	12476.9	13564.3	1935.82	2502.45	2235.9	13.3412	13.3669	13.4985	11.1745	11.5244	11.3898	2.03932	4.11053	5.52999e-05	0.000201713	U5 small nuclear ribonucleoprotein	sp|Q9LNC5|CLO_ARATH	AT1G06220
529	ofr.gene19808	3	44560.8	44804.8	44286.5	7343.36	13996.6	7022.48	15.2209	15.2113	15.2056	13.098	14.0081	13.0409	1.83028	3.55605	0.00428238	0.00652148	galactinol--sucrose galactosyltransferase 6	tr|F4K470|F4K470_ARATH	AT5G20250
530	ofr.gene19846	1	7011.77	6388.53	8646.73	3224.19	3008.46	3298.96	12.553	12.4012	12.8489	11.9105	11.7901	11.9509	0.717205	1.64399	0.00688264	0.00999135	Belongs to the nonaspanin (TM9SF) (TC 9.A.2) family	sp|Q9C5N2|TMN9_ARATH	AT5G25100
531	ofr.gene19868	1	4666.04	4628.9	5350.16	2451.8	3016.02	3025.04	11.9654	11.9364	12.1563	11.5154	11.7937	11.8259	0.307727	1.23776	0.062785	0.0748729	40S ribosomal protein	sp|P49688|RS23_ARATH	AT2G41840
532	ofr.gene19883	2	10703.5	9161.16	10960.4	5441.99	4829.06	5177.52	13.1632	12.9212	13.191	12.6657	12.4728	12.6012	0.511936	1.42596	0.00758104	0.0108951	Ferredoxin-dependent glutamate synthase	sp|Q9ZNZ7|GLTB1_ARATH	AT5G04140
533	ofr.gene19885	2	6019.24	5772.53	5912.79	26508.4	28068.4	26031.4	12.3328	12.2549	12.3006	14.9499	15.0119	14.9311	-2.66821	0.157322	1.44952e-07	7.96154e-06	Der1-like family	sp|Q9LET3|RBL20_ARATH	AT3G56740
534	ofr.gene19897	1	10271.4	8380.28	8908.15	5618.66	5904.58	920.576	13.1038	12.7927	12.8919	12.7118	12.7629	10.1095	1.06806	2.09662	0.292026	0.317593	Cystathionine beta-lyase	sp|P53780|METC_ARATH	AT3G57050
535	ofr.gene19904	6	26377.5	25141.7	26344.3	30202.3	29255.2	29506.3	14.4645	14.3777	14.4562	15.1382	15.0717	15.1119	-0.674439	0.626576	3.6936e-05	0.000155456	Xylose isomerase	sp|Q9FKK7|XYLA_ARATH	AT5G57655
536	ofr.gene19912	2	11649.5	11985.6	10257.3	4979.42	2593.11	5106.27	13.2854	13.3089	13.0953	12.5376	11.5757	12.5812	0.998414	1.9978	0.040731	0.050107	DnaJ molecular chaperone homology domain	tr|A0A1P8B1G1|A0A1P8B1G1_ARATH	AT2G41520
537	ofr.gene19940	1	5245.21	5488.28	5276.44	1094.14	752.309	1069.25	12.1342	12.1821	12.1363	10.3514	9.79044	10.3255	1.9951	3.98643	0.000406049	0.000918406	1-acyl-sn-glycerol-3-phosphate acyltransferase	sp|Q8LG50|LPAT2_ARATH	AT3G57650
538	ofr.gene19951	7	48660.8	48035.1	47964.3	10696.9	14063.8	13927.3	15.3479	15.3117	15.3207	13.6407	14.015	14.0288	1.43196	2.69814	0.000358887	0.000839839	Belongs to the peptidase M16 family	sp|O22941|IDE1_ARATH	AT2G41790
539	ofr.gene19971	1	11798.7	12205	11598.3	13757.2	14022.6	13133.1	13.3038	13.3351	13.2726	14.0037	14.0107	13.944	-0.682324	0.623161	1.63519e-05	8.78427e-05	Belongs to the universal ribosomal protein uS7 family	sp|P51427|RS52_ARATH	AT3G11940
540	ofr.gene19974	1	5339.06	5259.72	5513.65	984.955	219.2	711.677	12.1598	12.1207	12.1998	10.1997	8.01137	9.7382	2.84367	7.17844	0.0129776	0.0176674	Tubulin binding cofactor C	tr|Q940S9|Q940S9_ARATH	AT3G57890
541	ofr.gene19975	1	5581.08	6343.4	5711.74	496.42	4205.38	1120.97	12.2238	12.391	12.2507	9.21121	12.2733	10.3937	1.66243	3.16549	0.136162	0.15429	Zinc finger CCCH domain-containing protein 14-like	tr|A0A1P8BFR2|A0A1P8BFR2_ARATH	AT5G06770
542	ofr.gene20030	1	5808.59	4768.22	5613.37	4949.98	4261.97	5482.63	12.2814	11.9791	12.2256	12.529	12.2926	12.6838	-0.339711	0.7902	0.0817274	0.0952864		tr|Q9SLC8|Q9SLC8_ARATH	AT2G42310
543	ofr.gene20033	2	40266.9	38206.4	40304.1	59843.3	58307.2	62755.8	15.0748	14.9814	15.0696	16.1247	16.0666	16.2006	-1.0887	0.470185	2.46955e-05	0.000116054	Outer envelope pore protein 16-3, chloroplastic	sp|O48528|OP163_ARATH	AT2G42210
544	ofr.gene20043	3	4869.11	6267.99	5527.23	63994	63879.9	64963	12.0269	12.3737	12.2033	16.2214	16.1983	16.2505	-4.0221	0.0615497	2.3991e-06	2.89819e-05	PA domain	sp|Q9LUM3|SBT15_ARATH	AT3G14240
545	ofr.gene20048	5	33901.4	34185.7	34757.9	34182.9	31443.3	30932.3	14.8265	14.821	14.856	15.3168	15.1757	15.18	-0.389628	0.763326	0.00121209	0.00222297	Serine threonine-protein phosphatase 2A 65 kDa regulatory subunit A	sp|Q38950|2AAB_ARATH	AT3G25800
546	ofr.gene20078	1	2546.37	2369.04	2416.54	8752.78	8281.23	9153.74	11.0917	10.97	11.0097	13.3513	13.2509	13.4233	-2.31803	0.200541	2.9587e-06	3.26879e-05	GDP-fucose protein O-fucosyltransferase	sp|Q9FK30|OFT36_ARATH	AT5G50420
547	ofr.gene20082	2	13330.3	13823.1	12681.1	23374.3	21581.9	4690.42	13.4799	13.5147	13.4014	14.7684	14.6328	12.4586	-0.487964	0.71303	0.55032	0.573011	Proteasome subunit alpha	sp|Q42134|PSA5B_ARATH	AT3G14290
548	ofr.gene20107	1	4305.84	5081.89	4737.76	4807.89	1310.43	4846.66	11.8495	12.0711	11.981	12.487	10.5911	12.5059	0.105869	1.07614	0.87633	0.885189	U1 small nuclear ribonucleoprotein	tr|Q9LU37|Q9LU37_ARATH	AT3G21215
549	ofr.gene20113	1	42135.2	41185.5	42621.7	12340.2	12620.2	13265.5	15.1402	15.0898	15.1503	13.8469	13.8587	13.9585	1.23872	2.35989	6.51179e-06	5.15949e-05	Acts in the modification of cell walls via demethylesterification of cell wall pectin	sp|O49006|PME3_ARATH	AT3G14310
550	ofr.gene20134	24	286875	278268	274766	176861	183262	178651	17.9075	17.846	17.8388	17.688	17.7188	17.7099	0.158538	1.11616	0.00257034	0.00416547	ATPsynthase alpha/beta subunit N-term extension	sp|O23654|VATA_ARATH	AT1G78900
551	ofr.gene20139	3	31281.2	33180.9	32719.8	19952.1	21827.4	24336.3	14.7105	14.778	14.7689	14.54	14.6491	14.8339	0.0780662	1.0556	0.426804	0.45198	Clathrin adaptor complex small chain	sp|Q940S5|COPZ1_ARATH	AT1G60970
552	ofr.gene20145	2	40898.2	37177.5	38752.6	12173	12402.9	11269.6	15.0972	14.9421	15.013	13.8272	13.8337	13.7233	1.22271	2.33385	2.86335e-05	0.000129527	Belongs to the WD repeat SEC13 family	sp|O64740|SC13B_ARATH	AT2G30050
553	ofr.gene20162	4	40496.5	40795.6	43218.9	8172.48	10139.1	9134.85	15.083	15.076	15.1704	13.2523	13.5429	13.4203	1.70461	3.2594	4.48073e-05	0.000176314	Thioredoxin-like domain	sp|Q66GQ3|PDI16_ARATH	AT3G16110
554	ofr.gene20163	2	8434.92	8998.92	8556.94	8173.77	8330.44	7574.52	12.8196	12.8954	12.8339	13.2526	13.2594	13.1501	-0.371051	0.773219	0.000934467	0.00180151	D-isomer specific 2-hydroxyacid dehydrogenase, catalytic domain	sp|Q9CA90|HPR2_ARATH	AT1G79870
555	ofr.gene20186	1	7497.57	7112.66	7870.36	10647	10333.2	11298.5	12.6497	12.5561	12.7132	13.6339	13.5703	13.727	-1.00408	0.498588	9.90491e-05	0.000304298	Malic enzyme	sp|Q9CA83|MAOP4_ARATH	AT1G79750
556	ofr.gene20209	2	17280.7	16591.8	16929.4	15389.9	15802.1	15552.6	13.8543	13.7781	13.8182	14.1655	14.1831	14.188	-0.361975	0.778099	9.60813e-05	0.000297567	NMDA receptor-regulated protein 1	sp|Q8VZM1|NAA15_ARATH	AT1G80410
557	ofr.gene20228	1	27004.6	26953.8	28660.6	15304.5	14371.8	15207.8	14.4984	14.4781	14.5778	14.1575	14.0462	14.1557	0.398307	1.31796	0.00112662	0.00209973	26S protease regulatory subunit 8 homolog	sp|Q9C5U3|PRS8A_ARATH	AT5G19990
558	ofr.gene20230	6	76919.2	79024.7	83051.7	40069.8	41025.4	40074.3	16.0085	16.0299	16.1127	15.546	15.5595	15.5535	0.497373	1.41164	0.000100127	0.000306381	assists the folding of proteins upon ATP hydrolysis	sp|Q9LV21|TCPD_ARATH	AT3G18190
559	ofr.gene20234	2	16567.9	15459	15397.7	23076	6762.81	4422.82	13.7936	13.6761	13.6814	14.7499	12.9587	12.3739	0.356201	1.28005	0.644856	0.664222	At2g34160-like	sp|O22969|Y2416_ARATH	AT2G34160
560	ofr.gene20243	4	88275.9	93549.4	89256	29355.7	31345.6	30817.5	16.2072	16.2734	16.2166	15.0971	15.1712	15.1746	1.08474	2.12099	4.89252e-06	4.46151e-05	Staphylococcal nuclease domain-containing protein	sp|Q8VZG7|TSN1_ARATH	AT5G07350
561	ofr.gene20244	1	7626.22	6228.06	6933.37	2015.87	1797.17	1787.72	12.6742	12.3645	12.5303	11.233	11.0468	11.067	1.40741	2.6526	0.00019419	0.000512929	Stromal cell-derived factor	sp|Q93ZE8|SDF2_ARATH	AT2G25110
562	ofr.gene20256	2	27345.5	27817.1	28070.8	6631.09	7228.41	7951.65	14.5165	14.5236	14.5478	12.9508	13.0547	13.2202	1.45404	2.73974	5.12595e-05	0.000192474	Pyrophosphate-energized vacuolar membrane proton pump-like	sp|P31414|AVP1_ARATH	AT1G15690
563	ofr.gene20258	4	28431.1	30396.5	30785.5	13779.4	13525.4	11186.4	14.5726	14.6515	14.6809	14.006	13.9587	13.7126	0.742621	1.67321	0.00153556	0.00269369	U2 small nuclear ribonucleoprotein A	sp|P43333|RU2A_ARATH	AT1G09760
564	ofr.gene20270	1	11294	11155.6	11716.1	12122.6	12028.9	10819.8	13.2407	13.2054	13.2872	13.8212	13.7895	13.6645	-0.513959	0.700298	0.000650146	0.00134114	WD domain, G-beta repeat	sp|Q9LV35|AIP12_ARATH	AT3G18060
565	ofr.gene20274	1	8673.93	7885.19	7736.23	7731.35	8086.64	8723.58	12.8599	12.7048	12.6884	13.1723	13.2166	13.3538	-0.496516	0.708817	0.00301692	0.00479784	NADH dehydrogenase ubiquinone 1 beta subcomplex subunit	sp|Q9M9B4|NDBAA_ARATH	AT1G49140
566	ofr.gene20280	12	119368	113893	114309	151655	156909	154058	16.6425	16.5572	16.5736	17.4662	17.4948	17.4962	-0.89466	0.537874	5.63974e-06	4.83587e-05	ATP-dependent Clp protease ATP-binding subunit clpA homolog CD4B	sp|Q9FI56|CLPC1_ARATH	AT5G50920
567	ofr.gene20292	9	197487	184148	177622	237493	258947	256295	17.3689	17.2504	17.2094	18.1133	18.2176	18.2306	-0.910912	0.531849	0.000113476	0.000337345	Belongs to the universal ribosomal protein uS8 family	sp|P42798|R15A1_ARATH	AT1G07770
568	ofr.gene20295	11	61293.6	52298.8	60159	21531.3	23648.5	22676.1	15.6809	15.4344	15.6475	14.6499	14.7647	14.732	0.872037	1.83024	0.000495456	0.00108614	Calreticulin family	sp|P29402|CALX1_ARATH	AT5G61790
569	ofr.gene20299	3	6327.98	7045.5	6772.18	308.939	284.223	344.707	12.405	12.5424	12.4964	8.52697	8.38614	8.69235	3.9461	15.4133	2.20616e-06	2.80005e-05	eukaryotic translation initiation factor	sp|Q9XI91|IF5A1_ARATH	AT1G13950
570	ofr.gene20301	1	2699	1852.89	2007.21	0	0	0	11.1757	10.6155	10.742	10.1546	9.8106	9.44746	1.04014	2.05643	0.0172668	0.0227387	Zinc finger protein VAR3	tr|Q9LP67|Q9LP67_ARATH	AT1G48570
571	ofr.gene20308	5	33854.1	35349.3	36567	19213.2	18714.5	17769.6	14.8245	14.8693	14.9292	14.4856	14.4271	14.3802	0.443352	1.35976	0.000499351	0.00109079	L-malate dehydrogenase binding catalytic malate dehydrogenase oxidoreductase oxidoreductase, acting on the CH-OH group of donors, NAD or NADP as acceptor	sp|Q9SN86|MDHP_ARATH	AT3G47520
572	ofr.gene20315	2	13269.6	12504.2	13279.8	4055.15	3293.76	3609.39	13.4733	13.37	13.4679	12.2413	11.9208	12.0807	1.35616	2.56003	0.000160822	0.000439672	Geranylgeranyl diphosphate reductase, chloroplastic	sp|Q9CA67|CHLP_ARATH	AT1G74470
573	ofr.gene20323	1	4249.72	4845.31	4185.73	283.436	612.122	783.084	11.8306	12.0023	11.8022	8.40267	9.49294	9.87615	2.62113	6.15231	0.00418082	0.00639649	HVA22-like protein	sp|Q9S7V4|HA22A_ARATH	AT1G74520
574	ofr.gene20385	3	31627.8	33459	32406.6	35169.8	38422.6	38642.1	14.7264	14.79	14.755	15.3578	15.4649	15.501	-0.68414	0.622377	0.000127029	0.000368577	Belongs to the peptidase M18 family	tr|Q9LST0|Q9LST0_ARATH	AT5G60160
575	ofr.gene20386	8	53450.8	53007.3	53456.2	25618.1	27122.9	23983.4	15.4834	15.4538	15.4771	14.9007	14.9625	14.8129	0.579409	1.49424	0.000197746	0.000519932	26S proteasome non-ATPase regulatory subunit 11 homolog	sp|Q9LP45|PSD11_ARATH	AT1G29150
576	ofr.gene20390	1	2409.44	3540.03	3054.78	67.4754	49.7707	66.9851	11.0119	11.5495	11.3478	6.33208	5.87249	6.32889	5.12526	34.9025	1.96991e-05	9.9831e-05	MA3 domain	sp|Q94BR1|MRF1_ARATH	AT5G63190
577	ofr.gene20415	3	36263	35783.7	33053.1	8023.81	6708.91	6443.87	14.9237	14.8869	14.7835	13.2259	12.9471	12.9168	1.83475	3.56709	6.76797e-05	0.000234582	Belongs to the EF-1-beta EF-1-delta family	sp|Q9SI20|EF1D2_ARATH	AT2G18110
578	ofr.gene20425	1	6053.75	4882.19	5046.41	8321.02	8945.52	8719.49	12.3411	12.0132	12.072	13.2783	13.3622	13.3532	-1.18913	0.438568	0.000338364	0.000800783	Dihydroorotate dehydrogenase	sp|Q9LVI9|DPYD_ARATH	AT3G17810
579	ofr.gene20436	1	7154.31	6757	7298.92	2989.79	3178.68	3393.69	12.582	12.4821	12.6044	11.8016	11.8695	11.9918	0.668573	1.5895	0.000571858	0.00121342	BRO1-like domain	tr|Q9FX34|Q9FX34_ARATH	AT1G73390
580	ofr.gene20476	2	14287.4	12923.5	11797	22019.8	22991.5	23391.6	13.5799	13.4176	13.2971	14.6823	14.7241	14.7768	-1.29619	0.407201	0.000114897	0.000340688	Protein HEADING DATE	tr|A0A1P8AMK0|A0A1P8AMK0_ARATH	AT1G65480
581	ofr.gene20481	5	33438.7	29602.7	30515.7	3233.12	8394.05	12147	14.8067	14.6134	14.6682	11.9145	13.2704	13.8314	1.69064	3.22801	0.0417137	0.0511789	Translational activator	sp|F4I893|ILA_ARATH	AT1G64790
582	ofr.gene20489	3	40991.5	43052.6	41901.7	20564	19086.7	18223.9	15.1005	15.1537	15.1257	14.5836	14.4555	14.4167	0.641363	1.5598	0.000262159	0.0006479	V-type proton ATPase subunit	sp|Q9LX65|VATH_ARATH	AT3G42050
583	ofr.gene20490	1	5266.51	6955.93	7149.16	9492.84	2031.41	2180.24	12.1401	12.5239	12.5745	13.4684	11.2235	11.3534	0.397743	1.31745	0.619634	0.639389	Eukaryotic aspartyl protease	tr|F4IAD5|F4IAD5_ARATH	AT1G05840
584	ofr.gene20541	1	4419.35	4105.34	4344.86	0	0	0	11.8871	11.7632	11.8561	9.12954	8.94697	9.78262	2.54907	5.85259	0.00057463	0.00121448	Anion-transporting ATPase	tr|A1L4Y1|A1L4Y1_ARATH	AT3G10350
585	ofr.gene20544	1	18585.6	15806	17597.3	10507.1	12752	11320.8	13.9594	13.7081	13.8741	13.6149	13.8737	13.7298	0.107706	1.07751	0.363407	0.388784	SPFH domain / Band 7 family	sp|Q9FM19|HIR1_ARATH	AT5G62740
586	ofr.gene20566	4	21633.1	18243	16126.8	3163.27	2773.43	2914.93	14.1784	13.915	13.7482	11.883	11.6727	11.7724	2.17115	4.50381	9.86283e-05	0.000303817	Malate dehydrogenase	sp|Q8H1E2|MDHNP_ARATH	AT5G58330
587	ofr.gene20579	4	16056.7	16039.5	17479.6	6486.1	8339.44	6338.74	13.7483	13.7293	13.8644	12.9189	13.261	12.8931	0.756309	1.68916	0.00386034	0.00596976	Pyruvate kinase	tr|Q94KE3|Q94KE3_ARATH	AT3G52990
588	ofr.gene20619	6	132768	136409	136120	90699.6	94790.3	91209.5	16.796	16.8175	16.8255	16.7246	16.7677	16.74	0.0688864	1.04891	0.0110089	0.0152493	Belongs to the universal ribosomal protein uL23 family	sp|Q9M3C3|R23A2_ARATH	AT3G55280
589	ofr.gene20628	1	29590.4	29845	30508.5	5737.74	5103.82	6683.21	14.6303	14.6251	14.6679	12.7421	12.5526	12.9695	1.8864	3.6971	9.96378e-05	0.000305698	heat shock protein 70	sp|Q9LHA8|HS704_ARATH	AT3G12580
590	ofr.gene20650	1	4046.66	3836.86	4444.55	696.615	1013.2	583.812	11.76	11.6656	11.8888	9.70001	10.22	9.45249	1.98065	3.9467	0.00108913	0.00203928	Succinyl-CoA synthetase functions in the citric acid cycle (TCA), coupling the hydrolysis of succinyl-CoA to the synthesis of ATP and thus represents the only step of substrate- level phosphorylation in the TCA. The alpha subunit of the enzyme binds the substrates coenzyme A and phosphate, while succinate binding and nucleotide specificity is provided by the beta subunit	sp|Q8LAD2|SUCA2_ARATH	AT5G23250
591	ofr.gene20664	2	8853.51	8602.55	8439.27	3422.5	4157.32	3552.84	12.8895	12.8305	12.8139	11.9966	12.2567	12.0579	0.740877	1.67119	0.000822938	0.00162327	Sorting and assembly machinery	tr|Q9FFG3|Q9FFG3_ARATH	AT5G05520
592	ofr.gene20670	6	74302.5	65112.1	62070.7	122410	125718	119855	15.9586	15.7506	15.6926	17.1572	17.1751	17.1341	-1.35486	0.390973	7.71469e-05	0.000258808	Belongs to the chalcone isomerase family	sp|Q8VZW3|CFI3_ARATH	AT5G05270
593	ofr.gene20671	8	62495.3	58256.7	60896.1	255444	258581	253981	15.7089	15.5901	15.665	18.2184	18.2155	18.2175	-2.56248	0.169284	2.01817e-07	8.58843e-06	Glycosyl hydrolase family 20, catalytic domain	sp|A7WM73|HEXO1_ARATH	AT3G55260
594	ofr.gene20673	3	21945.3	21767.6	19015.5	10626.5	9874.93	11050.2	14.1991	14.1698	13.9859	13.6312	13.5048	13.6949	0.507955	1.42203	0.00429349	0.00653406	Clathrin is the major protein of the polyhedral coat of coated pits and vesicles	sp|Q0WNJ6|CLAH1_ARATH	AT3G11130
595	ofr.gene20675	3	20693.4	21501	21036.5	2572.01	3836.83	5013.45	14.1143	14.152	14.1316	11.5845	12.141	12.5547	2.03927	4.11037	0.00192211	0.00325259	radicals which are normally produced within the cells and which are toxic to biological systems	sp|O81235|SODM1_ARATH	AT3G10920
596	ofr.gene20676	5	28967.1	27321.3	28243.7	15348.1	14320.1	13459.6	14.5996	14.4977	14.5566	14.1616	14.041	13.9795	0.490603	1.40503	0.0013052	0.00235059	GDP-mannose 4,6 dehydratase	tr|A0A1P8B345|A0A1P8B345_ARATH	AT2G28760
597	ofr.gene20691	2	14204.4	13318	12754.6	3324.3	4468.04	4011.52	13.5715	13.461	13.4097	11.9546	12.3607	12.2331	1.29795	2.45879	0.000549417	0.00117012	Signal recognition particle receptor beta subunit	sp|P28188|RAD2A_ARATH	AT1G02130
598	ofr.gene2070	2	21554.5	23305	20835.2	10307.7	8747.29	9962.84	14.1732	14.2683	14.1177	13.5872	13.3299	13.5455	0.698853	1.62321	0.00154931	0.00270953	Ribosomal protein P0 is the functional equivalent of E.coli protein L10	sp|O04204|RLA01_ARATH	AT2G40010
599	ofr.gene20734	3	14066.9	12720.3	14628.9	47617.4	49244.7	49597.7	13.5575	13.3948	13.6075	15.795	15.8229	15.8611	-2.30643	0.20216	4.25431e-06	4.11379e-05	Multicopper oxidase	sp|Q9SU40|SKU5_ARATH	AT4G12420
600	ofr.gene20754	1	3390.08	3965.02	3421.21	14375.6	14494.8	15457.9	11.5046	11.713	11.5113	14.0671	14.0585	14.1792	-2.52532	0.173702	5.61504e-06	4.83272e-05	Belongs to the carbohydrate kinase PfkB family	sp|Q9FLH8|SCRK7_ARATH	AT5G51830
601	ofr.gene20791	1	19288.2	20259.5	19849.2	49448.8	52830.9	55368.6	14.0129	14.0662	14.0478	15.8494	15.9244	16.0199	-1.88894	0.270006	3.36324e-06	3.48021e-05	Catalyzes the aldol cleavage of 4-hydroxy-4-methyl-2- oxoglutarate (HMG) into 2 molecules of pyruvate. Also contains a secondary oxaloacetate (OAA) decarboxylase activity due to the common pyruvate enolate transition state formed following C-C bond cleavage in the retro-aldol and decarboxylation reactions	sp|Q9FFE0|RRAA2_ARATH	AT5G16450
602	ofr.gene20792	3	46232.4	45049.4	46948.6	6835.62	6928.01	5842.58	15.2741	15.2191	15.2898	12.9946	12.9935	12.7755	2.33978	5.06224	6.60941e-06	5.15949e-05	ubiE/COQ5 methyltransferase family	sp|Q94AH9|FBRL2_ARATH	AT4G25630
603	ofr.gene20858	1	8021.79	7583.35	7558.81	54579.8	51939.5	52495.7	12.7472	12.6485	12.6549	15.9919	15.8998	15.943	-3.26136	0.104287	1.5718e-07	7.96154e-06	Domain of unknown function (DUF4281)	sp|Q8LFP9|ABA4_ARATH	AT1G67080
604	ofr.gene20929	1	7570.92	6490.29	7559.09	19699.1	19364.5	20714.5	12.6637	12.424	12.655	14.5216	14.4764	14.6015	-1.95228	0.258408	2.29228e-05	0.000110898	Pre-mRNA-splicing factor	sp|A2RVS6|SR34A_ARATH	AT3G49430
605	ofr.gene20941	2	11586.9	10928.3	12975.3	5269.18	5710.86	5519.63	13.2777	13.1757	13.4345	12.6192	12.7148	12.6935	0.620144	1.53703	0.00153843	0.00269666	RNA recognition motif	tr|F4JME0|F4JME0_ARATH	AT4G10610
606	ofr.gene20950	1	3579.88	3408.52	3116.88	12970.3	15153.1	13428	11.5831	11.4948	11.3769	13.9187	14.1226	13.9761	-2.52084	0.174242	7.76108e-06	5.52166e-05	Major Facilitator superfamily	tr|Q9C5R0|Q9C5R0_ARATH	AT4G27720
607	ofr.gene20968	6	27753.7	26105.5	26670.5	11517.1	10629.7	11887.7	14.5378	14.432	14.4739	13.7473	13.6111	13.8003	0.761706	1.69549	0.000289263	0.000701929	60S ribosomal Protein	sp|P49209|RL91_ARATH	AT1G33120
608	ofr.gene20984	8	222283	208318	209410	165031	172406	169414	17.5395	17.4283	17.447	17.5882	17.6307	17.6333	-0.145804	0.903875	0.0174942	0.0229987	Belongs to the eukaryotic ribosomal protein eL13 family	sp|P41127|RL131_ARATH	AT3G49010
609	ofr.gene20985	5	79410	76801.5	74089.6	49816.9	41740.6	43466.5	16.0545	15.9888	15.948	15.8601	15.5844	15.6707	0.291968	1.22431	0.0285494	0.0361867	SPFH domain / Band 7 family	tr|Q93VP9|Q93VP9_ARATH	AT4G27585
610	ofr.gene20992	3	15379	14643.1	14871.3	20024.2	20654.8	19290.6	13.6861	13.5978	13.6312	14.5452	14.5695	14.4987	-0.899414	0.536104	1.08528e-05	6.6506e-05	UDP-glucuronic acid decarboxylase	sp|Q9LZI2|UXS2_ARATH	AT3G62830
611	ofr.gene20993	6	158995	148166	160717	151036	166924	157308	17.0561	16.9368	17.0651	17.4603	17.5841	17.5264	-0.504261	0.705021	0.000768084	0.00153483	Belongs to the small GTPase superfamily. Arf family	tr|Q6ID97|Q6ID97_ARATH	AT1G10630
612	ofr.gene21009	11	44457.3	45707.6	47527.6	14628.2	10901	24106.5	15.2176	15.2401	15.3075	14.0923	13.6474	14.8203	1.06839	2.09709	0.0356744	0.0443613	Sucrose-cleaving enzyme that provides UDP-glucose and fructose for various metabolic pathways	sp|Q9M111|SUS3_ARATH	AT4G02280
613	ofr.gene21017	4	33638.1	37518.9	34031.7	3685.25	6069.57	59081.1	14.8153	14.9552	14.8256	12.1033	12.8026	16.1135	1.19219	2.28499	0.389941	0.415623	CS domain	tr|F4JHJ0|F4JHJ0_ARATH	AT4G02450
614	ofr.gene21023	1	6826.29	7305.41	6283.54	10033.4	10580.5	9625.6	12.5143	12.5947	12.3883	13.5483	13.6044	13.4958	-1.05038	0.482842	0.000100952	0.000308085	RNA recognition motif	tr|Q8LA96|Q8LA96_ARATH	AT4G17720
615	ofr.gene21093	2	9575.77	14358.2	13535.2	7827.67	8698.94	7961.39	13.0026	13.5695	13.4954	13.1902	13.3219	13.2219	0.11119	1.08012	0.574807	0.595002	KR domain	tr|F4JI53|F4JI53_ARATH	AT4G03140
616	ofr.gene21168	1	9187.21	9393.78	8853.95	9359.15	9010.25	8954.54	12.9429	12.9574	12.8831	13.448	13.3726	13.3915	-0.476247	0.718845	0.000119878	0.000352727	Belongs to the adaptor complexes medium subunit family	sp|O22715|AP1M2_ARATH	AT1G60780
617	ofr.gene21171	1	6394.78	6353.58	6566.67	0	0	0	12.4201	12.3933	12.4519	10.2367	9.9431	9.26533	2.60674	6.09126	0.00082699	0.00162987	GDSL-like Lipase/Acylhydrolase	sp|Q9LIN2|GDL53_ARATH	AT3G26430
618	ofr.gene21191	1	1407.08	697.138	1623.53	7953.9	8064.19	8475.16	10.2359	9.20521	10.4359	13.2132	13.2126	13.3122	-3.28697	0.102453	0.00100987	0.00192428	Potassium transporter	sp|O80739|POT12_ARATH	AT1G60160
619	ofr.gene21233	1	4349.92	4337.17	4237.96	16196.1	15167.1	15227.5	11.8642	11.8425	11.8201	14.2391	14.1239	14.1575	-2.33126	0.198711	3.60067e-07	1.04246e-05		#N/A	#N/A
620	ofr.gene21271	1	3916.09	7890.64	6888.63	10609.8	10575.9	10365.5	11.7127	12.7058	12.521	13.6289	13.6038	13.6026	-1.2986	0.406521	0.013089	0.017798	60S ribosomal Protein	sp|Q42351|RL341_ARATH	AT1G26880
621	ofr.gene21318	4	35781	38360	36057.9	45503.8	43733.8	44469.3	14.9044	14.9872	14.909	15.7295	15.6517	15.7036	-0.761421	0.589915	2.7298e-05	0.000124962	Belongs to the class-I pyridine nucleotide-disulfide oxidoreductase family	sp|P48641|GSHRC_ARATH	AT3G24170
622	ofr.gene21334	2	18689.6	17984.6	17212.1	24463.6	29593.2	28194.8	13.9674	13.8944	13.8421	14.8341	15.0882	15.0463	-1.08825	0.470333	0.000231107	0.000585539	UDP-glucose 6-dehydrogenase	sp|Q9LF33|UGDH3_ARATH	AT5G15490
623	ofr.gene21335	4	86719.2	80260	83688.7	325382	332694	328181	16.1815	16.0523	16.1237	18.5676	18.5791	18.5873	-2.45879	0.181899	3.34736e-07	1.002e-05	40S ribosomal protein	sp|Q9FNP8|RS193_ARATH	AT5G61170
624	ofr.gene21336	4	46856.8	42747.9	46714.4	29038.5	28275.3	27607.4	15.2934	15.1435	15.2826	15.0815	15.0225	15.0159	0.199862	1.14859	0.0190856	0.0249339	Cytochrome C1 family	sp|Q9FKS5|CYC1B_ARATH	AT5G40810
625	ofr.gene21371	1	4825.85	3992.65	4319.65	22011.9	20938.5	22164.9	12.014	11.723	11.8477	14.6818	14.5891	14.6991	-2.7951	0.144076	6.67517e-06	5.16483e-05	Translation initiation factor eIF-2B subunit delta-like isoform X1	tr|Q9FFV8|Q9FFV8_ARATH	AT5G38640
626	ofr.gene21410	2	24051.5	23335.8	23420.7	395654	366821	417962	14.3313	14.2702	14.2865	18.8497	18.72	18.9361	-4.53928	0.0430071	2.58447e-07	9.76793e-06	Salicylic acid-binding protein	sp|Q8S8S9|MES1_ARATH	AT2G23620
627	ofr.gene21422	1	3845.74	4727.92	6069.94	1731.23	4852.78	1715.41	11.6865	11.9669	12.3385	11.0134	12.4799	11.0075	0.497052	1.41133	0.397326	0.42232	transcription elongation factor SPT5 homolog 1	sp|Q9STN3|SPT51_ARATH	AT4G08350
628	ofr.gene21469	3	28609.5	25500.6	27541.4	13170.8	12872.1	14890.5	14.5817	14.3982	14.5203	13.9408	13.8872	14.1252	0.515605	1.42959	0.00460059	0.00694622	Purple acid phosphatase	sp|Q9LMX4|PPA1_ARATH	AT1G13750
629	ofr.gene21524	1	1228.95	2562.28	2475.41	14448.2	15641.7	16985.5	10.0407	11.0831	11.0444	14.0744	14.1684	14.3151	-3.46323	0.0906702	0.000574778	0.00121448	mediator of RNA polymerase II transcription subunit	sp|Q7XYY2|MED25_ARATH	AT1G25540
630	ofr.gene21526	2	8541.37	7770.25	7314.68	38879.8	38293.4	40844	12.8377	12.6837	12.6076	15.5025	15.4601	15.581	-2.80488	0.143103	3.28587e-06	3.43224e-05	Belongs to the glycosyl hydrolase 31 family	sp|Q9S7Y7|XYL1_ARATH	AT1G68560
631	ofr.gene21539	2	14959.6	15108.9	19229.2	26883.1	20003.7	11756.7	13.6462	13.643	14.002	14.9702	14.5232	13.7843	-0.662169	0.631927	0.144447	0.163035	Scd6-like Sm domain	sp|Q9C658|DCP5_ARATH	AT1G26110
632	ofr.gene21566	1	2747.07	1067.04	2273.87	12294.2	10944.4	12407	11.2011	9.81932	10.9219	13.8415	13.6532	13.862	-3.13809	0.11359	0.00182631	0.00310709	subtilisin-like protease	tr|A0A1P8ASH6|A0A1P8ASH6_ARATH	AT1G32940
633	ofr.gene21635	1	7377.19	7103.75	6115.51	50258	49884.2	49488.8	12.6263	12.5543	12.3492	15.8729	15.8416	15.8579	-3.34751	0.0982426	2.31198e-06	2.84114e-05	Plant family of unknown function (DUF810)	tr|Q0WQB7|Q0WQB7_ARATH	AT2G25800
634	ofr.gene21681	3	29605.2	32171	28193.8	11434.4	11773.5	11017.8	14.631	14.7334	14.5541	13.7369	13.7585	13.6907	0.9108	1.88009	8.16259e-05	0.000270283	UDP-glycosyltransferase 76F1-like	sp|Q9M052|U76F1_ARATH	AT3G55700
635	ofr.gene21734	1	5963.56	5628.01	5941.32	1295.91	2536.11	2842.83	12.3194	12.2183	12.3076	10.5955	11.5437	11.7362	0.989949	1.98611	0.0489826	0.0593995	26S proteasome non-ATPase regulatory subunit 7 homolog A	sp|O24412|PSD7A_ARATH	AT5G05780
636	ofr.gene21756	3	26131.9	26307.2	27188.3	30881.8	30908.4	31886.9	14.451	14.4431	14.5017	15.1703	15.151	15.2238	-0.716431	0.608601	1.48473e-05	8.36252e-05	Heat shock cognate 70 kDa protein	sp|Q9LHA8|HS704_ARATH	AT3G12580
637	ofr.gene21763	1	7463.22	7688.7	7214.57	859.847	454.496	1365.62	12.643	12.6684	12.5877	10.0037	9.06339	10.6785	2.71786	6.57896	0.00440624	0.00668352	Succinyl-CoA synthetase functions in the citric acid cycle (TCA), coupling the hydrolysis of succinyl-CoA to the synthesis of ATP and thus represents the only step of substrate- level phosphorylation in the TCA. The alpha subunit of the enzyme binds the substrates coenzyme A and phosphate, while succinate binding and nucleotide specificity is provided by the beta subunit	sp|Q8LAD2|SUCA2_ARATH	AT5G23250
638	ofr.gene21772	9	68512.2	68403.4	63843.2	106380	115624	109472	15.8415	15.8217	15.7332	16.9547	17.0543	17.0033	-1.20529	0.433681	1.05666e-05	6.51489e-05	Ras-related protein	sp|P28186|RAE1C_ARATH	AT3G46060
639	ofr.gene21785	1	3388.67	3680.92	4337.63	15104.2	14849.6	13022.9	11.504	11.6058	11.8537	14.1384	14.0934	13.9319	-2.40011	0.18945	3.85039e-05	0.000159733	Nuclear pore complex protein	sp|Q9CAF4|NUP1_ARATH	AT3G10650
640	ofr.gene21796	4	34751.5	44662.5	42502.1	14837.4	15339.8	14322.3	14.8622	15.2067	15.1462	14.1127	14.1402	14.0691	0.964359	1.9512	0.000875545	0.00170798	Belongs to the ubiquitin-activating E1 family	sp|P92974|UBE12_ARATH	AT5G06460
641	ofr.gene21805	10	810306	765701	753946	2.81659e+06	2.92299e+06	2.97964e+06	19.4056	19.3063	19.2951	21.6813	21.7143	21.7698	-2.38615	0.191293	6.66196e-07	1.47204e-05	protein heterodimerization activity	sp|P59259|H4_ARATH	AT1G07660
642	ofr.gene21827	2	14752.7	14412.2	17035.5	1706.49	791.107	1217.48	13.6261	13.5749	13.8272	10.9926	9.86299	10.5128	3.21996	9.31763	0.000664505	0.00136221	Macrophage migration inhibitory factor homolog isoform	tr|F4K9G5|F4K9G5_ARATH	AT5G01650
643	ofr.gene21840	4	64836	56847.7	52294.8	86810.1	92675.9	89301.6	15.762	15.5547	15.4454	16.6614	16.7352	16.7095	-1.11467	0.461797	0.000305857	0.000735978	Stores iron in a soluble, non-toxic, readily available form. Important for iron homeostasis. Iron is taken up in the ferrous form and deposited as ferric hydroxides after oxidation	sp|Q39101|FRI1_ARATH	AT5G01600
644	ofr.gene21866	2	7056.72	5906.38	4436.22	15586.8	15762.9	16057.1	12.5622	12.288	11.8861	14.1838	14.1795	14.2341	-1.95369	0.258154	0.000581719	0.00122193	calcium-binding protein	sp|Q9SVG9|CML42_ARATH	AT4G20780
645	ofr.gene21870	1	10879.7	11109.2	11309.7	7194.81	6504.01	7766.76	13.1868	13.1994	13.2363	13.0685	12.9024	13.1862	0.155106	1.1135	0.137362	0.155573	PA domain	sp|P93026|VSR1_ARATH	AT3G52850
646	ofr.gene21872	3	8684.77	9388.37	11145.8	40091.5	38535.5	39258.2	12.8617	12.9566	13.2152	15.5468	15.4692	15.5238	-2.5021	0.176519	2.06516e-05	0.0001025	Protein of unknown function (DUF1191)	tr|Q9C9Z6|Q9C9Z6_ARATH	AT3G08600
647	ofr.gene21876	3	36490.1	32508.3	32795.5	15321.2	8928.5	16877.3	14.9327	14.7484	14.7722	14.159	13.3595	14.3059	0.876296	1.83566	0.0430809	0.0526595	Hydroxyproline-rich glycoprotein family protein	sp|Q945P1|EULS3_ARATH	AT2G39050
648	ofr.gene21930	1	3092.56	2718.95	2622.1	803.776	733.682	552.836	11.372	11.1687	11.1275	9.90644	9.75427	9.37383	1.54458	2.91718	0.000919432	0.00178	Cytidylyltransferase-like	sp|Q9ZVI9|PECT1_ARATH	AT2G38670
649	ofr.gene21951	6	43560.4	44585.4	42911.1	42430.8	42863.9	42692.5	15.1882	15.2042	15.16	15.6286	15.6227	15.6448	-0.447914	0.733102	6.53511e-06	5.15949e-05	Biotin carboxylase	sp|O04983|ACCC_ARATH	AT5G35360
650	ofr.gene22003	1	6336.15	5284.75	6657.19	28645.4	31753.9	26547.4	12.4068	12.1275	12.4717	15.0618	15.1899	14.9594	-2.73502	0.150202	2.57148e-05	0.000119863	protein At4g13200, chloroplastic	sp|Q8LDV3|Y4320_ARATH	AT4G13200
651	ofr.gene22018	1	10320.4	10007.1	9773.3	9572.24	10953.8	9733.94	13.1107	13.0486	13.0256	13.4804	13.6544	13.5119	-0.487277	0.71337	0.00119083	0.00218747	Glycolipid transfer protein (GLTP)	sp|O22797|GLTP1_ARATH	AT2G33470
652	ofr.gene22019	2	67426.8	64469.5	67721.2	59719	57701.3	60019.8	15.8185	15.7362	15.8183	16.1217	16.0516	16.1363	-0.312171	0.805429	0.00117999	0.00217277	Belongs to the universal ribosomal protein uL14 family	sp|P49690|RL23_ARATH	AT1G04480
653	ofr.gene22043	2	36429.4	34054.6	37222.5	181876	196683	199981	14.9303	14.8155	14.9549	17.7284	17.8208	17.8726	-2.90706	0.133318	1.10059e-06	1.80654e-05	Bet1-like SNARE 1-1	sp|Q9M2J9|BET11_ARATH	AT3G58170
654	ofr.gene22097	6	340347	298017	308802	370065	392144	389717	18.1541	17.9449	18.0073	18.7532	18.8163	18.8352	-0.766111	0.588	0.000329274	0.000784929	Ribosomal protein S13/S18	sp|P34788|RS18_ARATH	AT1G22780
655	ofr.gene22152	4	56628.3	59932.8	58271	37695.5	41587.5	44421.5	15.5667	15.631	15.6015	15.4579	15.5791	15.7021	0.0200062	1.01396	0.797346	0.80932	Catalyzes xyloglucan endohydrolysis (XEH) and or endotransglycosylation (XET). Cleaves and religates xyloglucan polymers, an essential constituent of the primary cell wall, and thereby participates in cell wall construction of growing tissues	sp|Q9XIW1|XTH5_ARATH	AT5G13870
656	ofr.gene22192	1	5391.62	4556.3	5443.69	2057.82	3047.74	3177.55	12.174	11.9136	12.1814	11.2627	11.8088	11.8968	0.433523	1.35053	0.116419	0.132968	Component of the ubiquinol-cytochrome c reductase complex (complex III or cytochrome b-c1 complex), which is a respiratory chain that generates an electrochemical potential coupled to ATP synthesis	sp|Q94JS0|UCRI1_ARATH	AT5G13430
657	ofr.gene22251	2	7680.95	7320.11	6960.1	6213.73	19948.4	22082.3	12.6845	12.5976	12.5359	12.857	14.5192	14.6937	-1.41735	0.374399	0.0731623	0.0861306	Endoglucanase	sp|Q42059|GUN6_ARATH	AT1G64390
658	ofr.gene22252	3	31049.9	30111.3	30638.8	18358.3	15423.1	16429.3	14.6998	14.6379	14.6741	14.4199	14.1481	14.2671	0.39221	1.3124	0.00827904	0.0117876	UDP-glucose 4-epimerase	sp|Q9SN58|UGE5_ARATH	AT4G10960
659	ofr.gene22256	2	43529.9	42984.7	40558.3	54607.1	57131.4	54074.3	15.1872	15.1514	15.0787	15.9926	16.0373	15.9858	-0.866108	0.548625	1.72564e-05	9.20074e-05	Dirigent proteins impart stereoselectivity on the phenoxy radical-coupling reaction, yielding optically active lignans from two molecules of coniferyl alcohol in the biosynthesis of lignans, flavonolignans, and alkaloids and thus plays a central role in plant secondary metabolism	sp|Q9SUQ8|DIR6_ARATH	AT4G23690
660	ofr.gene22266	1	5359.83	5254.03	4349.36	17154.4	20857.9	18185.8	12.1654	12.1191	11.8576	14.3221	14.5836	14.4137	-2.39239	0.190466	4.07866e-05	0.000165304	Late embryogenesis abundant protein	tr|O82354|O82354_ARATH	AT2G46150
661	ofr.gene22273	1	8371.78	9503.23	8542.4	5246.6	5330.1	4045.32	12.8088	12.9741	12.8314	12.613	12.6152	12.2452	0.380322	1.30163	0.0463718	0.0563822	Tubulin is the major constituent of microtubules. It binds two moles of GTP, one at an exchangeable site on the beta chain and one at a non-exchangeable site on the alpha chain	sp|P29516|TBB8_ARATH	AT5G23860
662	ofr.gene22276	1	2324.99	1702.34	2426.52	35292.6	34613	34549.1	10.9605	10.4932	11.0157	15.3629	15.3143	15.3395	-4.51577	0.0437138	1.09382e-05	6.66737e-05	Domain of unknown function (DUF296)	sp|Q8GXB3|AHL5_ARATH	AT1G63470
663	ofr.gene22278	1	3309.87	3338.44	2905.24	438.753	700.14	312.651	11.47	11.4649	11.2754	9.03306	9.68676	8.55153	2.31299	4.96911	0.00231148	0.00380227	Reticulon-like protein	sp|Q9SUT9|RTNLB_ARATH	AT4G11220
664	ofr.gene22286	2	53139.1	51301.2	52522.3	5814.06	8597.35	9552.89	15.4749	15.4066	15.4516	12.7611	13.3049	13.4848	2.26076	4.79244	0.00049219	0.00108235	(GMC) oxidoreductase family	tr|Q66GI5|Q66GI5_ARATH	AT1G12570
665	ofr.gene22287	1	8078.25	8225.22	9544.8	874.59	1552.56	2184.87	12.7573	12.7658	12.9915	10.0283	10.8357	11.3565	2.09803	4.28126	0.00598141	0.00877732	HEAT-like repeat	sp|Q8H0U4|TNPO1_ARATH	AT2G16950
666	ofr.gene22289	1	1288.2	1528.3	1577.35	37.2809	53.2181	38.6797	10.1086	10.3376	10.3943	5.47616	5.96911	5.53663	4.61953	24.582	1.31267e-05	7.61746e-05	Ran-binding domain	tr|Q93ZH3|Q93ZH3_ARATH	AT4G11790
667	ofr.gene22292	1	11382.1	10436.1	9430.51	27407.3	26932.7	28036.6	13.2519	13.1092	12.9741	14.9981	14.9523	15.0381	-1.88443	0.270851	2.33313e-05	0.000112166	Domain present in ubiquitin-regulatory proteins	sp|F4JPR7|PUX8_ARATH	AT4G11740
668	ofr.gene22313	4	13792.4	12701.5	12515.7	17182.1	31147.5	30707.5	13.529	13.3926	13.3824	14.3244	15.1621	15.1694	-1.45061	0.365867	0.0069808	0.0101211	amine oxidase	tr|Q8L742|Q8L742_ARATH	AT4G12290
669	ofr.gene22314	1	1812.94	6609.02	5300.5	3025.08	2460.34	1274.25	10.6016	12.4501	12.1429	11.8185	11.4999	10.5786	0.432531	1.3496	0.560469	0.581996	Far upstream element-binding protein	tr|O82762|O82762_ARATH	AT2G25970
670	ofr.gene22316	3	14250.7	10849.4	12707.6	7084.06	6719.3	6352.17	13.5762	13.1652	13.4044	13.0462	12.9494	12.8962	0.418052	1.33612	0.0301624	0.0381261	NADH dehydrogenase ubiquinone iron-sulfur protein 7	sp|Q42577|NDUS7_ARATH	AT5G11770
671	ofr.gene22338	2	20578.4	19405.8	20606.7	26471.9	30147.8	27104	14.1063	14.0041	14.1018	14.948	15.115	14.9893	-0.946704	0.518817	9.60682e-05	0.000297567	Belongs to the peptidase S14 family	sp|Q9XJ36|CLPR2_ARATH	AT1G12410
672	ofr.gene22339	2	11912.6	12378.4	10675.1	3110.68	2689.45	7219.3	13.3177	13.3555	13.1529	11.8588	11.6284	13.0808	1.08604	2.12291	0.075392	0.0885719	Clp amino terminal domain, pathogenicity island component	sp|Q8GW78|CLPT2_ARATH	AT4G12060
673	ofr.gene22343	1	4678.15	5048.58	5073.87	5805.62	6701.74	5878.38	11.9692	12.0616	12.0799	12.759	12.9456	12.7843	-0.792777	0.577232	0.000304637	0.000733811	Small nuclear ribonucleoprotein-associated protein	tr|Q9FI15|Q9FI15_ARATH	AT5G44500
674	ofr.gene22351	1	9292.15	9423.33	8747.13	3081.74	3169.54	3238.61	12.9593	12.9619	12.8656	11.8453	11.8653	11.9243	1.05061	2.07141	1.19565e-05	7.06325e-05	Acetyl xylan esterase (AXE1)	tr|Q8L7E1|Q8L7E1_ARATH	AT5G25770
675	ofr.gene22357	1	15290.7	17641	16546.2	4108.84	1979.37	4546.39	13.6778	13.8666	13.7852	12.2603	11.1861	12.4136	1.82318	3.53861	0.00948593	0.0133488	Mitochondrial import inner membrane translocase subunit	sp|Q9SP35|TI172_ARATH	AT2G37410
676	ofr.gene2237	1	2413.31	2489.7	3000.61	1770.5	2491.37	2111.15	11.0143	11.0417	11.322	11.0457	11.518	11.3069	-0.164234	0.892402	0.384407	0.410296	Indole-3-glycerol phosphate synthase, chloroplastic-like	tr|Q9LUB2|Q9LUB2_ARATH	AT5G48220
677	ofr.gene22372	4	37009.9	35354.1	33840.6	4171.67	5815.95	9700.96	14.9531	14.8695	14.8174	12.2822	12.7411	13.507	2.03658	4.10271	0.0047848	0.00719128	GTP-binding protein involved in nucleocytoplasmic transport. Required for the import of protein into the nucleus and also for RNA export. Involved in chromatin condensation and control of cell cycle	sp|Q8H156|RAN3_ARATH	AT5G55190
678	ofr.gene22431	1	12370.3	12017.8	12268.6	15156.9	16330.4	17331.5	13.372	13.3128	13.3537	14.1435	14.2305	14.3442	-0.893248	0.538401	0.000124127	0.00036225	ER membrane protein complex subunit	tr|A8MQD8|A8MQD8_ARATH	AT5G10780
679	ofr.gene22443	3	18084.4	13740	16824.1	53029.9	55191.3	56170.7	13.9199	13.506	13.8092	15.9503	15.9874	16.0407	-2.24775	0.210553	5.88767e-05	0.000211735	Belongs to the glycosyl hydrolase 17 family	sp|Q9M088|E135_ARATH	AT4G31140
680	ofr.gene22498	1	5638.39	5931.12	5603.9	396.451	1213.11	1196.61	12.2385	12.294	12.2232	8.88679	10.4798	10.4879	2.30044	4.92608	0.0124689	0.0170964	Belongs to the glycosyl hydrolase 31 family	tr|A0A1I9LTS6|A0A1I9LTS6_ARATH	AT3G23640
681	ofr.gene22527	1	7239.51	7429.56	8095.76	1562.37	1773.49	1951.52	12.5991	12.619	12.7539	10.8653	11.0276	11.1935	1.62853	3.09197	0.000106667	0.000320001	Belongs to the glycosyl hydrolase 31 family	tr|A0A1I9LTS6|A0A1I9LTS6_ARATH	AT3G23640
682	ofr.gene22540	1	12529.1	11195.2	12412.1	1660.48	1441.36	1498.18	13.3905	13.2105	13.3704	10.9532	10.7285	10.8121	2.49255	5.62771	8.76932e-06	5.90965e-05	Methyltransferase	sp|Q94EJ6|PMTE_ARATH	AT4G18030
683	ofr.gene22570	1	17143.6	20846.5	19865.9	12163.7	12095.5	10231.4	13.8428	14.1074	14.049	13.8261	13.7974	13.5838	0.263962	1.20077	0.0758325	0.0889552	Ras-related protein	sp|Q9SEH3|RAD2C_ARATH	AT4G17530
684	ofr.gene22593	2	20451.6	18762	22877.4	8877.69	10563.5	9640.33	14.0974	13.9554	14.2526	13.3718	13.6021	13.498	0.611207	1.52754	0.00490608	0.00735432	Belongs to the acyl-CoA oxidase family	sp|O65202|ACOX1_ARATH	AT4G16760
685	ofr.gene22642	7	184885	223326	207883	207243	211510	195708	17.2737	17.5287	17.4364	17.9168	17.9256	17.8415	-0.481674	0.716146	0.00368959	0.00573272	Belongs to the DEAD box helicase family	sp|P41376|IF4A1_ARATH	AT3G13920
686	ofr.gene22654	2	11753	12155.7	12390.9	1096.35	272.394	2611.34	13.2982	13.3293	13.368	10.3543	8.32481	11.6137	3.23421	9.41011	0.0279127	0.035458	Chloroplast-localized elongation factor EF-G involved in protein synthesis in plastids. Catalyzes the GTP-dependent ribosomal translocation step during translation elongation. During this step, the ribosome changes from the pre-translocational (PRE) to the post-translocational (POST) state as the newly formed A- site-bound peptidyl-tRNA and P-site-bound deacylated tRNA move to the P and E sites, …	sp|Q9SI75|EFGC_ARATH	AT1G62750
687	ofr.gene22655	2	22403.6	27023.9	24103.1	10664.9	11894.2	12308.3	14.2289	14.4819	14.3279	13.6364	13.7732	13.8505	0.592862	1.50824	0.0035754	0.00557792	UDP-sulfoquinovose synthase	sp|O48917|SQD1_ARATH	AT4G33030
688	ofr.gene22663	2	22308	21612.4	22241.4	19911.2	20068.4	20908.5	14.2227	14.1595	14.2119	14.5371	14.5279	14.6149	-0.361918	0.77813	0.00043193	0.000969312	The glycine cleavage system catalyzes the degradation of glycine	sp|Q94B78|GCSP1_ARATH	AT4G33010
689	ofr.gene22695	4	48246.1	50540.2	48679.3	83216.2	89609	84827.9	15.3356	15.3851	15.342	16.6004	16.6866	16.6354	-1.28657	0.409923	1.64619e-06	2.29269e-05	vesicle-associated membrane protein	sp|Q9LFP1|VA713_ARATH	AT5G11150
690	ofr.gene22745	1	4254.67	4311.94	4798.26	1137	610.005	674.709	11.8323	11.834	11.9993	10.4068	9.48794	9.66125	2.03654	4.1026	0.00209025	0.00349188	Protein of unknown function (DUF760)	tr|Q9CAC8|Q9CAC8_ARATH	AT1G63610
691	ofr.gene22775	2	14550.8	13091.6	13355.9	18668.6	16260.7	17839	13.6063	13.4363	13.4762	14.4441	14.2244	14.3859	-0.845213	0.556629	0.00053359	0.00114919	pore protein	sp|Q1H5C9|OP24A_ARATH	AT1G45170
692	ofr.gene22784	1	10839.2	10200.7	10126.9	5373.84	5485.27	5015.86	13.1814	13.0763	13.0769	12.6475	12.6566	12.5554	0.491687	1.40609	0.000495885	0.00108614	Deoxyuridine 5'-triphosphate	sp|Q9STG6|DUT_ARATH	AT3G46940
693	ofr.gene22792	4	21892.4	22844.9	20179.7	13217.3	12139.9	13194.1	14.1956	14.2395	14.0716	13.9459	13.8027	13.9507	0.269099	1.20505	0.0182965	0.0239848	COP9 signalosome complex subunit	sp|Q8L5U0|CSN4_ARATH	AT5G42970
694	ofr.gene22810	2	34614.6	38956.3	39736.6	7291.2	3655.71	8068.6	14.8565	15.0095	15.0492	13.0877	12.0712	13.2412	2.17168	4.50547	0.00428233	0.00652148	cytoskeleton organization	sp|P53492|ACT7_ARATH	AT5G09810
695	ofr.gene22832	5	40534.5	40017	41205.7	23235.8	22781.9	21288	15.0843	15.0482	15.1015	14.7599	14.7109	14.6409	0.374166	1.29609	0.000592194	0.00124053	Oxidoreductase family, NAD-binding Rossmann fold	sp|Q9SZ83|Y4967_ARATH	AT4G09670
696	ofr.gene22839	1	4106.96	3600.37	4194.7	1218.09	1182.1	508.999	11.7813	11.5738	11.8053	10.5062	10.4424	9.25464	1.65242	3.1436	0.0161881	0.0214782		tr|Q9M9H3|Q9M9H3_ARATH	AT1G71730
697	ofr.gene22860	2	7363.54	7513.85	6796.02	13120.9	12378.8	11480.4	12.6236	12.6352	12.5015	13.9354	13.8308	13.75	-1.25196	0.419877	5.31053e-05	0.000196832	Fibronectin type III-like domain	sp|Q9SGZ5|BXL7_ARATH	AT1G78060
698	ofr.gene22886	2	22877.3	19740.2	21312.4	2137.03	2515.55	2326.97	14.2591	14.0288	14.1504	11.3172	11.5319	11.4474	2.71392	6.56104	7.60952e-06	5.46459e-05	Cytochrome P450	tr|Q9SZT7|Q9SZT7_ARATH	AT4G37370
699	ofr.gene22898	19	105487	86929.2	97359.4	333610	321468	321921	16.4642	16.1675	16.342	18.6036	18.5296	18.5595	-2.23967	0.211735	1.46316e-05	8.30208e-05	cytochrome b6	sp|P56777|PSBB_ARATH	ATCG00680
700	ofr.gene22951	2	20205.8	18992.5	19569.8	26417.3	28064.9	28305.6	14.0799	13.9731	14.0273	14.945	15.0117	15.0519	-0.976112	0.508348	2.41555e-05	0.000114734	FGGY family of carbohydrate kinases, N-terminal domain	sp|Q949W8|XK2_ARATH	AT5G49650
701	ofr.gene22966	2	20781.4	20580.1	22557.5	5256.47	3928.88	4872.08	14.1205	14.0889	14.2323	12.6157	12.1752	12.5134	1.71245	3.27717	0.000256793	0.000638648	Interconversion of serine and glycine	sp|Q94C74|GLYM2_ARATH	AT5G26780
702	ofr.gene23004	1	4911.73	5400.16	5765.42	5437.18	4791.63	4751.82	12.0395	12.1587	12.2642	12.6644	12.4616	12.4774	-0.380341	0.768256	0.0144271	0.0193767	argininosuccinate lyase	sp|Q9LEU8|ARLY_ARATH	AT5G10920
703	ofr.gene23017	1	3984.16	4046.77	4103.87	2654.75	1990.85	2040.64	11.7375	11.7425	11.7738	11.6301	11.1944	11.2579	0.390409	1.31076	0.0457976	0.0557431	Cellulose synthase	sp|Q8VYR4|CSLG2_ARATH	AT4G24000
704	ofr.gene23081	1	11330.9	12923.4	11687	4123.52	5133.23	4923.74	13.2454	13.4176	13.2836	12.2655	12.5609	12.5287	0.86387	1.81991	0.00128571	0.00232095	lactate/malate dehydrogenase, alpha/beta C-terminal domain	sp|P57106|MDHC2_ARATH	AT5G43330
705	ofr.gene23163	1	1563.4	2296.64	2198.26	4747.42	5239.78	5210.52	10.3879	10.9252	10.8731	12.4687	12.5906	12.6103	-1.82778	0.281698	0.000493156	0.00108343	Ammonium transporter	sp|P54144|AMT11_ARATH	AT4G13510
706	ofr.gene23174	3	69691.1	73856.4	69767.2	66995.6	65288.6	64575.6	15.8661	15.9323	15.8612	16.2876	16.2298	16.2418	-0.366489	0.775668	0.000222786	0.000566957	NADH dehydrogenase ubiquinone 1 alpha subcomplex subunit	sp|O49313|NDADB_ARATH	AT2G33220
707	ofr.gene23197	7	286809	274081	284927	334126	325739	328981	17.9072	17.8242	17.8912	18.6058	18.5486	18.5908	-0.707552	0.612358	2.08943e-05	0.000103258	Proteasome subunit beta	sp|O23714|PSB2A_ARATH	AT3G22630
708	ofr.gene23208	3	48881.5	53646.6	50473.2	22697.7	25125.6	21788.9	15.3545	15.4711	15.3942	14.7261	14.8521	14.6744	0.655721	1.5754	0.000478663	0.00106072	Belongs to the eukaryotic ribosomal protein eS1 family	sp|Q9CAV0|RS3A1_ARATH	AT3G04840
709	ofr.gene23222	2	27003.5	27865.6	28185.7	9217.07	9503.07	9694.77	14.4983	14.5261	14.5537	13.4259	13.4494	13.5061	1.06555	2.09296	3.13125e-06	3.37822e-05	Catalyzes the formation of formate and 2-keto-4- methylthiobutyrate (KMTB) from 1,2-dihydroxy-3-keto-5- methylthiopentene (DHK-MTPene)	tr|A0A1P8B4X2|A0A1P8B4X2_ARATH	AT4G14710
710	ofr.gene23265	1	2514.86	2016.4	3412.54	868.011	827.719	634.171	11.0737	10.7375	11.5076	10.0174	9.92826	9.57185	1.26711	2.40679	0.00833047	0.0118389	Acylamino-acid-releasing	sp|Q84LM4|AARE_ARATH	AT4G14570
711	ofr.gene23279	7	139320	129427	145945	44652.3	43581.6	40025.3	16.8655	16.7417	16.9261	15.7022	15.6467	15.5518	1.21085	2.31474	6.48535e-05	0.000228229	Belongs to the universal ribosomal protein uS19 family	sp|Q9FY65|RS153_ARATH	AT5G09500
712	ofr.gene23418	1	520.545	863.743	462.455	3542.93	2754.21	3558.41	8.80133	9.51437	8.62415	12.0465	11.6627	12.0601	-2.94316	0.130023	0.000618095	0.00128574	Amb_all	sp|Q944R1|PLY15_ARATH	AT4G13710
713	ofr.gene23429	1	11235.5	11069.4	11437.1	11283.6	7358.02	2806.58	13.2332	13.1942	13.2524	13.7177	13.0804	11.7177	0.388007	1.30858	0.546768	0.569571	Belongs to the thiolase family	sp|Q56WD9|THIK2_ARATH	AT2G33150
714	ofr.gene23452	1	61849.2	77774.4	64216.8	3784.14	4682.8	3890.45	15.6939	16.0069	15.7416	12.1415	12.4284	12.1888	3.56123	11.8042	1.11452e-05	6.72222e-05	regulation of response to stimulus	sp|Q8GTY0|EF1A4_ARATH	AT5G60390
715	ofr.gene23457	1	61859.6	59664.7	62229.5	22201.7	23083	23698.3	15.6942	15.6245	15.6963	14.6942	14.7298	14.7956	0.931789	1.90764	1.63062e-05	8.78427e-05	60S ribosomal protein	sp|P51419|RL273_ARATH	AT4G15000
716	ofr.gene23522	2	6852.92	25062.3	5484.75	20627.8	21692.5	23589.1	12.52	14.3731	12.1922	14.5881	14.6402	14.789	-1.64397	0.319974	0.0734128	0.0863812	Desiccation-related protein PCC13-62-like	tr|F4HWR0|F4HWR0_ARATH	AT1G47980
717	ofr.gene23555	2	2287.54	1929.4	2669.51	25059.6	22209.2	23671	10.937	10.6739	11.1533	14.8689	14.6741	14.794	-3.85758	0.0689848	1.35033e-05	7.7383e-05	Belongs to the 'GDSL' lipolytic enzyme family	sp|O23470|GDL64_ARATH	AT4G16230
718	ofr.gene23567	1	1232.87	3855.37	5009.69	3905.24	7687.96	5082.21	10.0453	11.6726	12.0615	12.187	13.1436	12.5744	-1.37523	0.385491	0.112102	0.128292	Transcription factor	sp|Q9LJX1|PRE5_ARATH	AT3G28857
719	ofr.gene23584	5	24759.9	26540.4	27549.3	10195.2	28044.2	10110.2	14.3732	14.4558	14.5207	13.5714	15.0107	13.5666	0.400328	1.31981	0.453312	0.478287	Belongs to the ClpA ClpB family	sp|Q9LF37|CLPB3_ARATH	AT5G15450
720	ofr.gene23588	2	14885.4	15128.5	13760.3	2264.18	2586.8	1736.96	13.6391	13.6449	13.5192	11.4006	11.5722	11.0255	2.26831	4.81757	0.000168284	0.000456572	UDP-glucoronosyl and UDP-glucosyl transferase	sp|Q9FLZ5|PTEN1_ARATH	AT5G39400
721	ofr.gene23609	1	11344.4	12589.4	11525.7	14948.3	15512.2	16305.8	13.2471	13.3798	13.2635	14.1235	14.1564	14.2562	-0.881855	0.542669	0.000107398	0.000321774	UDP-glucose 6-dehydrogenase	sp|Q9LIA8|UGDH2_ARATH	AT3G29360
722	ofr.gene23625	2	13828.8	13995.1	14647.1	3637.98	2318.34	6886.29	13.5328	13.5325	13.6093	12.0847	11.4141	13.0126	1.38774	2.61668	0.0403416	0.0497078	Catalyzes the oxidative decarboxylation of 6- phosphogluconate to ribulose 5-phosphate and CO(2), with concomitant reduction of NADP to NADPH	sp|Q9FWA3|6PGD2_ARATH	AT3G02360
723	ofr.gene2365	1	2322.45	1469.37	3246.75	215.067	252.462	209.177	10.9589	10.2809	11.4358	8.00443	8.21518	7.9717	2.82808	7.10127	0.00118852	0.00218497	Converts alpha-aldose to the beta-anomer	tr|Q9LVH6|Q9LVH6_ARATH	AT3G17940
724	ofr.gene23681	2	8687.64	11485.5	11941.5	2561.25	7641.72	6394.16	12.8622	13.2474	13.3147	11.5784	13.1349	12.9057	0.601764	1.51757	0.299469	0.325381	UPF0603 protein At1g54780	sp|Q9ZVL6|U603_ARATH	AT1G54780
725	ofr.gene23704	1	1491.71	1419.4	1141.58	5227.49	5332.92	6043.19	10.3202	10.231	9.9278	12.6077	12.616	12.8242	-2.52297	0.173985	5.30738e-05	0.000196832	Metal-independent phosphoserine phosphatase-like	sp|Q9SCS3|PGML4_ARATH	AT3G50520
726	ofr.gene23717	3	24315.7	24108	22841.8	8927.42	8008.86	9232.07	14.3471	14.3171	14.2504	13.3798	13.2026	13.4356	0.965514	1.95276	0.000218976	0.000560364	Lipolytic acyl hydrolase (LAH)	sp|O23179|PLP1_ARATH	AT4G37070
727	ofr.gene23767	1	1692.61	1706.5	1481.85	17019.6	16836.6	16411.8	10.5025	10.4967	10.3042	14.3107	14.2746	14.2656	-3.84915	0.0693888	5.3712e-07	1.35638e-05	Metal transporter	sp|Q9SNV9|NRAM3_ARATH	AT2G23150
728	ofr.gene23768	1	3572.37	3788.04	3592.46	1038.37	1208.37	832.819	11.5801	11.6472	11.5817	10.2759	10.4741	9.96498	1.36467	2.57518	0.000805427	0.00159558	2-oxoglutarate-dependent dioxygenase At3g49630	sp|Q84MB6|DIOX2_ARATH	AT3G50210
729	ofr.gene23788	1	54607	53792.9	52256.7	44028.8	49107.9	47673.5	15.5143	15.475	15.4443	15.6819	15.8189	15.804	-0.290433	0.817657	0.00372955	0.00578307	Belongs to the small GTPase superfamily. Arf family	tr|Q9M1P5|Q9M1P5_ARATH	AT3G62290
730	ofr.gene23806	1	3884.3	1822.28	1248.73	5872.82	13396.5	11906.6	11.7009	10.5914	10.0572	12.7756	13.9448	13.8026	-2.7245	0.151302	0.0109974	0.0152424	ribosomal protein	sp|P51414|RL261_ARATH	AT3G49910
731	ofr.gene23867	1	1537.09	1399.43	1362.33	1936.52	1867.16	2462.26	10.3634	10.2105	10.1828	11.175	11.1019	11.5289	-1.01634	0.49437	0.00208718	0.00349078	ADP-ribosylation factor GTPase-activating protein	sp|Q9LP65|CAR5_ARATH	AT1G48590
732	ofr.gene23870	8	50270.6	50824.7	51763.3	36242.9	34694.1	37453.8	15.3949	15.3932	15.4306	15.4012	15.3177	15.4559	0.0146147	1.01018	0.745517	0.759396	Belongs to the TPP enzyme family	sp|Q9LF46|HACL_ARATH	AT5G17380
733	ofr.gene23906	3	56739.6	53381.8	53885.3	10608.5	6694.43	11749.1	15.5695	15.464	15.4886	13.6287	12.944	13.7834	2.05532	4.15635	0.0013828	0.00246713	Universal stress protein family	tr|Q9LSP5|Q9LSP5_ARATH	AT3G17020
734	ofr.gene23959	3	64382.9	37015.5	46117.3	50647.5	55773.6	51021.4	15.7518	14.9358	15.264	15.884	16.0026	15.9019	-0.612295	0.654155	0.0631766	0.0752617	ABC transporter	sp|Q7DM58|AB4C_ARATH	AT2G47800
735	ofr.gene23963	2	41214	36191.2	38480.7	13678.9	14574.1	13498.4	15.1083	14.9033	15.0028	13.9955	14.0664	13.9836	0.989647	1.9857	0.000105848	0.000319209	Eukaryotic translation initiation factor 2	tr|O64490|O64490_ARATH	AT1G04170
736	ofr.gene23968	1	4689.2	5498.98	4495.58	3197.31	4300.43	4280.18	11.9726	12.1849	11.9053	11.8984	12.3055	12.3266	-0.155943	0.897545	0.392445	0.417778	Peptidase family M20/M25/M40	tr|F4JTK8|F4JTK8_ARATH	AT4G38220
737	ofr.gene23984	2	11135.9	10013.3	10275.5	2980.81	4347.81	3911.53	13.2204	13.0495	13.0979	11.7973	12.3213	12.1966	1.01752	2.02444	0.00359193	0.00559989	Belongs to the class I-like SAM-binding methyltransferase superfamily. Protein arginine N- methyltransferase family	sp|A3KPF2|ANM14_ARATH	AT5G49020
738	ofr.gene24031	1	11496	11216.4	11511.5	2210.13	2085.01	2558.81	13.2663	13.2132	13.2618	11.3657	11.2611	11.5844	1.84337	3.58848	4.46923e-05	0.000176314	ShK domain-like	sp|Q8LAN3|P4H4_ARATH	AT5G18900
739	ofr.gene2404	5	37558.4	34854.6	34415.5	41740.9	40127.3	39965.1	14.9743	14.849	14.8418	15.605	15.5276	15.5496	-0.672358	0.62748	0.000160858	0.000439672	Staphylococcal nuclease domain-containing protein	sp|Q8VZG7|TSN1_ARATH	AT5G07350
740	ofr.gene24082	1	10888.8	9532.5	9421.1	357.575	1439.69	2237.81	13.188	12.9786	12.9727	8.73789	10.7268	11.391	2.76118	6.77949	0.0260414	0.0332832	2-hydroxyisoflavanone dehydratase-like	sp|Q9SX78|CXE2_ARATH	AT1G47480
741	ofr.gene24100	1	20650	20119.7	17890.5	24519	21749.7	21522.8	14.1113	14.0562	13.8979	14.8374	14.644	14.6567	-0.690879	0.619476	0.00151017	0.0026532	Belongs to the major facilitator superfamily. Sugar transporter (TC 2.A.1.1) family	sp|Q94AZ2|STP13_ARATH	AT5G26340
742	ofr.gene24107	1	8576.16	7416.7	7525.77	1014.88	2474.44	938.007	12.8436	12.6165	12.6486	10.2429	11.5082	10.1366	2.07368	4.20959	0.00968163	0.0135827	amine oxidase	tr|F4IAX0|F4IAX0_ARATH	AT1G31690
743	ofr.gene24117	3	24365.9	26292.3	23147.5	15517.2	12872.8	14231.9	14.35	14.4423	14.2695	14.1774	13.8873	14.06	0.3124	1.24177	0.0331921	0.0416123	Rab GDP-dissociation inhibitor activity	sp|O24653|GDI2_ARATH	AT3G59920
744	ofr.gene24134	1	47487.7	47670	46089.9	15150.3	13270.1	13721.8	15.3127	15.3007	15.2631	14.1428	13.9312	14.0073	1.26509	2.40342	3.78832e-05	0.000158283	Introduction of a cis double bond between carbons of the acyl chain	sp|O22832|STAD7_ARATH	AT2G43710
745	ofr.gene24170	2	16058.4	16137.8	16871.7	12708.5	12211.4	12153.2	13.7485	13.7381	13.8133	13.8893	13.8112	13.8322	-0.077604	0.94763	0.0792511	0.0926343	Cse1	sp|F4IRR2|SAD2_ARATH	AT2G31660
746	ofr.gene24201	2	10269	10962.1	9152.39	6545.61	5470.02	6008.68	13.1035	13.1802	12.9309	12.9321	12.6526	12.816	0.271292	1.20689	0.0684954	0.0808889	Petal death protein	tr|F4IQ75|F4IQ75_ARATH	AT2G43180
747	ofr.gene24212	1	809.876	1274.15	1461.32	5006.97	5379.32	5513.59	9.43901	10.0752	10.284	12.5455	12.6285	12.6919	-2.6892	0.155049	0.000475963	0.00105576	chitinase	sp|Q9M2U5|CHI5_ARATH	AT3G54420
748	ofr.gene24218	1	5915.7	6019.53	6014.24	1677.16	2913.3	4480.08	12.3078	12.3153	12.3252	10.9676	11.7437	12.3924	0.614852	1.5314	0.209791	0.232113	chitinase	sp|Q9M2U5|CHI5_ARATH	AT3G54420
749	ofr.gene24228	1	7058.59	6561.19	6863.18	20233.6	21010	20806.7	12.5626	12.4397	12.5156	14.5603	14.5941	14.6079	-2.08142	0.236281	7.01944e-07	1.49358e-05	atexp4,atexpa4,athexp alpha 1.6,expa4	sp|O48818|EXPA4_ARATH	AT2G39700
750	ofr.gene24235	1	1191.24	2933.82	979.266	1621.09	479.9	1580.05	9.9957	11.2785	9.70654	10.9185	9.14185	10.8889	0.0104844	1.00729	0.98966	0.990522	ATP-dependent zinc metalloprotease FTSH	sp|Q8VZI8|FTSHA_ARATH	AT1G07510
751	ofr.gene24246	1	11896.7	11198.8	12573.9	8461.83	8501.68	9276.95	13.3157	13.211	13.3891	13.3025	13.2888	13.4426	-0.0393562	0.973089	0.610407	0.63015	Belongs to the OSBP family	sp|Q93Y40|ORP3C_ARATH	AT5G59420
752	ofr.gene24325	1	2205.21	283.918	1497.4	8695.77	10188.3	10807	10.8842	7.90924	10.3192	13.3419	13.5499	13.6628	-3.81399	0.0711009	0.0141546	0.0190776	Universal stress protein family	tr|O82240|O82240_ARATH	AT2G47710
753	ofr.gene24371	5	386424	383783	366448	79741	82745.9	84738.1	18.3373	18.3098	18.2542	16.5388	16.5717	16.6338	1.71901	3.29209	1.29161e-06	1.97875e-05	Belongs to the universal ribosomal protein uL11 family	sp|Q9FF52|RL123_ARATH	AT5G60670
754	ofr.gene24385	3	19952.5	19470.8	21796.9	7288.47	8559.91	8317.54	14.0617	14.0089	14.1828	13.0872	13.2986	13.2851	0.860865	1.81613	0.000548536	0.00116933	Belongs to the RuvB family	sp|Q9FMR9|RIN1_ARATH	AT5G22330
755	ofr.gene24406	3	27543.8	26569.8	24477.3	56347.9	54613.1	54248.7	14.5269	14.4574	14.3501	16.0379	15.9722	15.9904	-1.55536	0.340245	9.30997e-06	6.14779e-05	Neutral/alkaline non-lysosomal ceramidase, C-terminal	tr|A0A1P8APY2|A0A1P8APY2_ARATH	AT1G07380
756	ofr.gene24423	3	72013.7	67413.3	67990.5	40212.1	40892.8	39650.4	15.9134	15.8007	15.824	15.5511	15.5548	15.5382	0.298001	1.22944	0.00101393	0.00193041	Belongs to the eukaryotic ribosomal protein eS4 family	sp|Q8VYK6|RS43_ARATH	AT5G58420
757	ofr.gene24438	2	20542.4	17425.1	17350.2	14361	16125.3	17133	14.1038	13.8488	13.8536	14.0657	14.2123	14.3276	-0.266453	0.831361	0.0783477	0.0916249	Belongs to the peroxidase family. Classical plant (class III) peroxidase subfamily	sp|Q9FLC0|PER52_ARATH	AT5G05340
758	ofr.gene24459	1	2209.06	2269.67	2446.45	4492.6	5148.48	4458.44	10.8867	10.9082	11.0275	12.3891	12.5652	12.3854	-1.50582	0.35213	3.39275e-05	0.000146003	Leucine rich repeat N-terminal domain	sp|C0LGD7|Y1684_ARATH	AT1G06840
759	ofr.gene24472	4	31106	86099.4	80053.3	69291.4	19957.2	32481.4	14.7024	16.1536	16.0597	16.3362	14.5199	15.2505	0.269711	1.20557	0.721824	0.736569	Belongs to the cytochrome P450 family	sp|P92994|TCMO_ARATH	AT2G30490
760	ofr.gene24477	1	25723.4	22168.9	20461.1	52190.7	49486.8	60212.1	14.4282	14.1962	14.0916	15.9273	15.83	16.1409	-1.7274	0.301995	0.000217343	0.000557427	Belongs to the eukaryotic ribosomal protein eS26 family	sp|P49206|RS261_ARATH	AT2G40590
761	ofr.gene24488	5	37398.9	38207.1	37433.6	6629.3	5450.95	5958.39	14.9682	14.9815	14.963	12.9504	12.6476	12.8038	2.17028	4.50111	1.57687e-05	8.6898e-05	60S ribosomal Protein	sp|P49227|RL52_ARATH	AT5G39740
762	ofr.gene24489	1	4511.94	4606.38	4562.94	1632.16	1465.96	2717.7	11.917	11.9293	11.9267	10.9284	10.7529	11.6713	0.806834	1.74937	0.0456479	0.0555903	ubiquitin carboxyl-terminal hydrolase	sp|O04482|UCH2_ARATH	AT1G65650
763	ofr.gene24494	3	51431.4	52501.7	52543	144599	148210	159826	15.4278	15.44	15.4522	17.3975	17.4125	17.5493	-2.0131	0.24774	2.06213e-06	2.69249e-05	Photosystem I reaction center subunit XI	tr|A0A1P8B6D0|A0A1P8B6D0_ARATH	AT4G12800
764	ofr.gene24507	2	13972.7	13078.7	12043.9	17242.4	16975.4	15641.7	13.5478	13.4348	13.327	14.3295	14.2864	14.1962	-0.834171	0.560905	0.000369088	0.000856732	Eukaryotic porin	sp|Q9LHE5|TO401_ARATH	AT3G20000
765	ofr.gene24508	1	5880.06	4674.06	4279.01	136.862	127.12	150.079	12.2991	11.9504	11.834	7.35237	7.22531	7.49271	4.67103	25.4754	8.12181e-06	5.60478e-05	Protein of unknown function (DUF2488)	tr|Q9LVM3|Q9LVM3_ARATH	AT5G58250
766	ofr.gene24517	3	142183	132670	138286	105226	106138	110599	16.8948	16.7774	16.8483	16.9389	16.9308	17.0181	-0.122448	0.918628	0.0498513	0.0603574	At5g48480	sp|Q9LV66|Y5848_ARATH	AT5G48480
767	ofr.gene24519	2	12814.8	11743	11752.5	9345.32	8889.85	9207.66	13.423	13.2794	13.2917	13.4458	13.3532	13.4317	-0.0788981	0.94678	0.219401	0.241931	Protein of unknown function (DUF568)	sp|Q94BT2|AIR12_ARATH	AT3G07390
768	ofr.gene24534	1	6792.44	6661.6	6996.5	3501.59	3101.57	4605.51	12.5072	12.4616	12.5434	12.0296	11.834	12.4323	0.405411	1.32447	0.0846457	0.0983893	Rab subfamily of small GTPases	sp|Q9SRS5|RAA5B_ARATH	AT3G07410
769	ofr.gene24562	2	7712.83	11223.1	12063.5	3721.08	2872.75	3810.52	12.6905	13.2141	13.3293	12.1173	11.7235	12.1589	1.07809	2.11124	0.0109824	0.0152309	cytochrome P450	sp|Q9SZ46|C82C4_ARATH	AT4G31940
770	ofr.gene24566	2	15717.6	15732.8	17397.9	12503	13027.3	13494.5	13.7176	13.7014	13.8576	13.8658	13.9045	13.9832	-0.158978	0.895659	0.0581748	0.069737	Peptidyl-prolyl cis-trans isomerase	sp|Q38935|FK151_ARATH	AT3G25220
771	ofr.gene24590	1	2743.54	2991.58	3106.62	83.1834	926.198	540.368	11.1993	11.3066	11.3721	6.63401	10.0904	9.34093	2.60421	6.08057	0.0683643	0.0808134	ABC transporter F family member	sp|Q9M1H3|AB4F_ARATH	AT3G54540
772	ofr.gene24592	7	97222.5	91289.3	82529.5	23755.1	26424.5	26452.5	16.3465	16.2381	16.1036	14.7917	14.9249	14.9542	1.3391	2.52994	0.000100309	0.000306529	Belongs to the AAA ATPase family	sp|Q9SZD4|PRS4A_ARATH	AT4G29040
773	ofr.gene2460	2	5002.14	3715.44	3892.01	9524.17	9810.54	9204.35	12.0658	11.6192	11.6973	13.4732	13.4954	13.4312	-1.67249	0.313711	0.000273356	0.000669592	Embryo-specific protein 3, (ATS3)	sp|Q6NPM5|ATS3B_ARATH	AT5G62200
774	ofr.gene24617	2	32672.8	32784	33656.4	8350.69	5573.04	10763.5	14.7733	14.7606	14.8096	13.2835	12.6795	13.657	1.5745	2.97831	0.00525323	0.00782874	Belongs to the zinc-containing alcohol dehydrogenase family. Class-III subfamily	sp|Q96533|ADHX_ARATH	AT5G43940
775	ofr.gene24628	3	40915.9	39692.8	38155.4	1934.72	2114.14	2155.21	15.0978	15.0365	14.9906	11.1737	11.2811	11.3367	3.77779	13.716	3.11559e-07	1.002e-05	NADH dehydrogenase ubiquinone 1 alpha subcomplex subunit 9	sp|Q9SK66|NDUA9_ARATH	AT2G20360
776	ofr.gene24633	3	12838.1	13116.1	13411.5	1967.13	1555.32	2375.55	13.4256	13.439	13.4822	11.1977	10.8383	11.4772	2.27788	4.84964	0.000253693	0.000632306	Oligosaccharyltransferase subunit Ribophorin II	sp|Q93Z16|RPN2_ARATH	AT4G21150
777	ofr.gene24638	1	7175.61	9190.57	7259.02	1883.99	3000.63	3108.21	12.5863	12.9259	12.5965	11.1354	11.7863	11.865	1.10735	2.1545	0.0125084	0.0171403	BEST Arabidopsis thaliana protein match is Plant protein of	tr|Q501D1|Q501D1_ARATH	AT1G04090
778	ofr.gene24647	5	23952.6	23073.7	22238.6	33473.1	32009.4	34333.5	14.3253	14.2539	14.2118	15.2865	15.2015	15.3305	-1.00915	0.496839	3.64945e-05	0.00015388	Catalyzes the oxidation of 3-carboxy-2-hydroxy-4- methylpentanoate (3-isopropylmalate) to 3-carboxy-4-methyl-2- oxopentanoate. The product decarboxylates to 4-methyl-2 oxopentanoate	sp|P93832|LEU32_ARATH	AT1G80560
779	ofr.gene24649	1	1913.52	2074.82	1916.92	2908.55	3660.65	2926.8	10.6795	10.7787	10.6756	11.7619	12.0731	11.7782	-1.15985	0.447559	0.000405363	0.000917758	Component of the DNA topoisomerase VI involved in chromatin organization and progression of endoreduplication cycles. Relaxes both positive and negative superturns and exhibits a strong decatenase activity. The B subunit binds ATP	sp|Q9C5V6|TOP6B_ARATH	AT3G20780
780	ofr.gene24659	8	122081	128126	132918	314753	312063	354970	16.6749	16.7271	16.7912	18.5196	18.4867	18.7005	-1.83788	0.279732	1.5987e-05	8.7264e-05	Leucine rich repeat N-terminal domain	tr|Q9LT39|Q9LT39_ARATH	AT3G20820
781	ofr.gene24660	1	11905.2	12268.8	11798.6	5089.88	5535.39	5580.85	13.3168	13.3426	13.2973	12.5692	12.6697	12.7094	0.669454	1.59047	0.000106264	0.000319209	Succinyl-CoA synthetase functions in the citric acid cycle (TCA), coupling the hydrolysis of succinyl-CoA to the synthesis of ATP and thus represents the only step of substrate- level phosphorylation in the TCA. The beta subunit provides nucleotide specificity of the enzyme and binds the substrate succinate, while the binding sites for coenzyme A and phosphate are found in the alpha subunit	sp|O82662|SUCB_ARATH	AT2G20420
782	ofr.gene24663	3	146690	134554	141562	252814	261380	249374	16.9399	16.7977	16.8821	18.2035	18.2311	18.1911	-1.33532	0.396303	6.36058e-06	5.1107e-05	Plant lipoxygenase may be involved in a number of diverse aspects of plant physiology including growth and development, pest resistance, and senescence or responses to wounding	sp|Q9LNR3|LOX3_ARATH	AT1G17420
783	ofr.gene24664	2	19566.6	15007.2	17896.5	10791	10570.5	9440.94	14.0336	13.6333	13.8984	13.6533	13.603	13.4678	0.28034	1.21448	0.0971918	0.112066	Plant lipoxygenase may be involved in a number of diverse aspects of plant physiology including growth and development, pest resistance, and senescence or responses to wounding	sp|Q9FNX8|LOX4_ARATH	AT1G72520
784	ofr.gene24671	1	8765.98	10502.7	11893.1	9011.9	10585.1	9468.35	12.8752	13.1184	13.3088	13.3934	13.605	13.472	-0.38936	0.763468	0.0496257	0.0601159	Metal tolerance protein	sp|Q9M2P2|MTPC3_ARATH	AT3G58060
785	ofr.gene24675	2	32876.3	29801.3	26884.2	7659.37	10126.5	8713.73	14.7822	14.623	14.4855	13.1588	13.5411	13.3522	1.27952	2.42758	0.00079011	0.00157065	Protein of unknown function, DUF538	tr|Q7XA63|Q7XA63_ARATH	AT5G19860
786	ofr.gene24685	3	60159.4	65765.9	61865.1	15589.8	15438.7	13946.3	15.654	15.765	15.6878	14.1841	14.1495	14.0307	1.58079	2.99135	9.97864e-06	6.39373e-05	60s ribosomal protein	sp|O80626|RL352_ARATH	AT2G39390
787	ofr.gene24686	3	72621.9	82721.9	86779	1670.11	7222.14	6520.5	15.9256	16.0959	16.176	10.9615	13.0535	12.9339	3.74954	13.4501	0.00534344	0.00794258	histone h2a	sp|Q9LZ46|H2A4_ARATH	AT5G02560
788	ofr.gene24744	2	20478.2	20705.6	19180.9	21142	21686.4	19758.7	14.0993	14.0976	13.9984	14.6236	14.6398	14.5333	-0.533811	0.690728	0.000342997	0.000810079		sp|Q84K90|RHIP1_ARATH	AT4G26410
789	ofr.gene24755	3	53895.1	51317	52027	61467.2	66909.8	40715	15.4953	15.4071	15.438	16.1633	16.2652	15.5764	-0.554857	0.680725	0.0622113	0.0742272	Belongs to the mitochondrial carrier (TC 2.A.29) family	sp|Q9C5M0|DTC_ARATH	AT5G19760
790	ofr.gene24785	1	97624.5	96823.3	97300.9	32312.9	33593.2	31911	16.3524	16.323	16.3411	15.2356	15.2711	15.2249	1.09496	2.13608	3.01333e-07	9.96587e-06	Belongs to the actin-binding proteins ADF family	sp|Q9ZSK4|ADF3_ARATH	AT5G59880
791	ofr.gene24793	9	75015.2	78789.2	72775.2	33482	33596	31168.5	15.9724	16.0256	15.9221	15.2869	15.2713	15.1909	0.723679	1.65139	6.74912e-05	0.000234582	Anticodon binding domain	sp|O23627|SYGM1_ARATH	AT1G29880
792	ofr.gene24794	2	6460.28	5739.47	6832.23	26171.3	26189.3	25893.5	12.4348	12.2466	12.5091	14.9315	14.912	14.9234	-2.52543	0.173688	5.51672e-06	4.76595e-05	Four repeated domains in the Fasciclin I family of proteins, present in many other contexts.	sp|Q9SNC3|FLA4_ARATH	AT3G46550
793	ofr.gene24797	2	9001.65	9967.74	9164.14	3455.2	5008.78	3010.81	12.9134	13.043	12.9328	12.0103	12.5255	11.8191	0.84475	1.79595	0.0170582	0.0224899	Belongs to the peroxidase family	sp|Q05431|APX1_ARATH	AT1G07890
794	ofr.gene24799	2	9830.3	15629.6	14796.5	15794.7	15662.7	17269.2	13.0405	13.6919	13.624	14.2029	14.1703	14.339	-0.785319	0.580224	0.0211107	0.0273618	cytoskeleton organization	sp|P53497|ACT12_ARATH	AT3G46520
795	ofr.gene24803	1	4670.83	4955.28	4910.09	18778.2	19504.6	20939.6	11.9669	12.0347	12.0325	14.4526	14.4868	14.6171	-2.50744	0.175867	1.36712e-06	2.02687e-05	Heterogeneous nuclear ribonucleoprotein	tr|Q9LHL2|Q9LHL2_ARATH	AT3G13224
796	ofr.gene24854	1	8013.17	7105.38	7961.97	2167.36	1020.41	1861.4	12.7456	12.5546	12.7299	11.3375	10.2302	11.1253	1.77903	3.43196	0.00669908	0.00974335	Plant lipid transfer protein / seed storage protein / trypsin-alpha amylase inhibitor domain family	tr|O64865|O64865_ARATH	AT2G44300
797	ofr.gene24865	8	197037	183708	181234	122954	129734	61574.1	17.3656	17.247	17.2385	17.1635	17.2205	16.1732	0.43128	1.34843	0.276397	0.301167	Plant lipoxygenase may be involved in a number of diverse aspects of plant physiology including growth and development, pest resistance, and senescence or responses to wounding	tr|A0A1I9LPH1|A0A1I9LPH1_ARATH	AT3G45140
798	ofr.gene24876	1	8043.83	9013.87	8472.99	5956.58	6741.12	6507.19	12.7511	12.8978	12.8196	12.7961	12.954	12.9309	-0.0708122	0.952102	0.33713	0.362275	Selenoprotein O-like	tr|Q8H126|Q8H126_ARATH	AT5G13030
799	ofr.gene24920	2	14224.3	15298.6	15762.2	12519.9	16520.7	15633	13.5735	13.661	13.7152	13.8677	14.2473	14.1954	-0.453568	0.730235	0.0226354	0.029157	Chloroplast envelope transporter	sp|Q8LPR9|TI110_ARATH	AT1G06950
800	ofr.gene24966	7	338758	353684	335578	269952	273298	288631	18.1474	18.192	18.1273	18.2981	18.2954	18.402	-0.176287	0.884977	0.011593	0.0160004	Belongs to the peptidase A1 family	tr|Q9M2U7|Q9M2U7_ARATH	AT3G54400
801	ofr.gene24967	2	11324.6	10544.9	11540.2	9975.91	1913.26	2569.3	13.2446	13.1242	13.2654	13.54	11.1371	11.5903	1.12225	2.17687	0.203211	0.225485	Beta galactosidase small chain	tr|Q8RWQ2|Q8RWQ2_ARATH	AT3G54440
802	ofr.gene24969	1	14960.9	13102.7	15152.5	9689.3	9542.52	8594.44	13.6464	13.4375	13.6582	13.498	13.4554	13.3323	0.152132	1.11121	0.156041	0.175346	Beta galactosidase small chain	tr|F4JCX1|F4JCX1_ARATH	AT3G54440
803	ofr.gene24975	1	14172.5	13506.8	12529.4	48108.9	47007.9	52947.1	13.5683	13.4813	13.384	15.8098	15.7559	15.9554	-2.3625	0.194454	7.78619e-06	5.52243e-05	Belongs to the peptidase A1 family	sp|O04496|AED3_ARATH	AT1G09750
804	ofr.gene24986	1	8714.95	8187.39	7988.73	7330.13	7567.55	7136.26	12.8667	12.7591	12.7347	13.0954	13.1209	13.0641	-0.3066	0.808545	0.00218323	0.00362243	PPIases accelerate the folding of proteins. It catalyzes the cis-trans isomerization of proline imidic peptide bonds in oligopeptides	sp|Q9ZVJ4|CYP22_ARATH	AT2G38730
805	ofr.gene25003	2	23496.7	22512.7	25249.8	22516.7	20393.5	22828	14.2976	14.2184	14.395	14.7145	14.5511	14.7416	-0.365424	0.776241	0.00959153	0.0134727	cytochrome P450	sp|O22203|C98A3_ARATH	AT2G40890
806	ofr.gene25005	1	5181.07	5593.74	5358.49	2087.29	2009.97	1598.46	12.1165	12.2095	12.1586	11.2832	11.2082	10.9056	1.02919	2.04088	0.000967775	0.00185329	Plant family of unknown function (DUF810)	sp|Q8RX56|UNC13_ARATH	AT5G06970
807	ofr.gene25044	4	17609	9855.46	9742.09	53402	49382.8	51547.9	13.8815	13.0266	13.021	15.9604	15.827	15.9168	-2.59168	0.165893	0.000850787	0.00166534	Glycosyl hydrolase family 3 C-terminal domain	tr|A0A1P8B9U3|A0A1P8B9U3_ARATH	AT5G04885
808	ofr.gene25062	2	21061.9	23593.3	21774.7	12052.3	11043.8	12965.2	14.1398	14.286	14.1814	13.8128	13.6662	13.9255	0.400881	1.32031	0.00987313	0.013826	Component of the eukaryotic translation initiation factor 3 (eIF-3) complex, which is involved in protein synthesis and, together with other initiation factors, stimulates binding of mRNA and methionyl-tRNAi to the 40S ribosome	sp|Q9C5Z1|EIF3B_ARATH	AT5G27640
809	ofr.gene25073	2	20872.6	20150.1	21682.9	14148.8	14570.4	16367.2	14.1268	14.0584	14.1753	14.0442	14.066	14.2616	-0.00380007	0.997369	0.963004	0.964683	aldo-keto reductase	sp|O22707|ALKR3_ARATH	AT1G60690
810	ofr.gene25074	1	12962.6	13453.2	13762.8	1952.16	1810.49	1616.49	13.4395	13.4756	13.5195	11.1866	11.0574	10.9218	2.4229	5.36249	7.03955e-06	5.26934e-05	Aldo/keto reductase family	sp|O22707|ALKR3_ARATH	AT1G60690
811	ofr.gene25076	16	346678	338299	349446	64630.9	75031.1	68996.6	18.1807	18.1279	18.1857	16.2357	16.4305	16.3374	1.83023	3.55593	6.52204e-06	5.15949e-05	aldo-keto reductase	sp|O22707|ALKR3_ARATH	AT1G60690
812	ofr.gene25078	2	39959.2	35408	37946.5	4192.66	4843.67	5097.19	15.0637	14.8717	14.9827	12.2894	12.4771	12.5786	2.52428	5.75288	1.54253e-05	8.56671e-05	Aldo/keto reductase family	sp|Q9ASZ9|ALKR5_ARATH	AT1G60730
813	ofr.gene25082	2	5484.94	5359.67	4901.16	3811.63	7272.73	6027.57	12.1987	12.1478	12.0299	12.152	13.0635	12.8205	-0.55319	0.681512	0.116582	0.13305	Aldo/keto reductase family	sp|Q9ASZ9|ALKR5_ARATH	AT1G60730
814	ofr.gene25083	6	22402.4	24630.9	25708.3	9026.06	8737.34	10074.8	14.2288	14.3481	14.4209	13.3957	13.3282	13.5616	0.904117	1.8714	0.000531514	0.00114738	Aldo/keto reductase family	sp|O22707|ALKR3_ARATH	AT1G60690
815	ofr.gene25086	1	8540.5	8617.21	9403.2	6313.37	6022.07	6801.02	12.8376	12.8329	12.9699	12.88	12.7913	12.9947	-0.00851822	0.994113	0.913952	0.919957	Aldo/keto reductase family	tr|A0A1P8AWQ7|A0A1P8AWQ7_ARATH	AT1G60680
816	ofr.gene25093	1	9008.55	8311.76	8364.99	24578.4	26615.3	26703.5	12.9145	12.7809	12.8011	14.8409	14.9352	14.9679	-2.08249	0.236106	3.20921e-06	3.40665e-05	Protein TRIGALACTOSYLDIACYLGLYCEROL 4, chloroplastic	tr|O80503|O80503_ARATH	AT2G44640
817	ofr.gene25113	11	68785.3	82841.3	71566.7	33278.2	37323.2	31551	15.8473	16.098	15.898	15.2781	15.423	15.2085	0.644525	1.56322	0.00289962	0.00463053	NAD-dependent malic enzyme 62 kDa isoform	sp|Q9SIU0|MAO1_ARATH	AT2G13560
818	ofr.gene25116	2	6475.83	6317.25	6559.37	5079.26	4599.91	6071.07	12.4383	12.385	12.4503	12.5662	12.4027	12.8309	-0.175361	0.885546	0.237508	0.260646	Belongs to the TRAFAC class dynamin-like GTPase superfamily. Dynamin Fzo YdjA family	sp|Q9FNX5|DRP1E_ARATH	AT3G60190
819	ofr.gene25122	1	9014.35	10134.1	9589.18	1952.21	2286.3	1855.13	12.9155	13.0668	12.9982	11.1867	11.3941	11.1204	1.75977	3.38644	4.65677e-05	0.00018109	ECERIFERUM 26-like	tr|F4JMX1|F4JMX1_ARATH	AT4G29250
820	ofr.gene25127	2	5748.02	6403.4	6591.75	2963.76	2521.69	2852.81	12.2663	12.4045	12.4574	11.789	11.5354	11.7413	0.687512	1.6105	0.0020464	0.00343257	Catalyzes the phosphorylation of pyrimidine nucleoside monophosphates at the expense of ATP. Plays an important role in de novo pyrimidine nucleotide biosynthesis. Has preference for UMP and CMP as phosphate acceptors	sp|O04905|KCY3_ARATH	AT5G26667
821	ofr.gene25148	2	13511	15904.7	15600.1	1963.82	1454.36	3195	13.4993	13.7171	13.7003	11.1952	10.7414	11.9047	2.35842	5.12807	0.00241267	0.00393773	Belongs to the chalcone stilbene synthases family	sp|O23674|PKSA_ARATH	AT1G02050
822	ofr.gene25206	8	188369	178774	188134	42534.3	45422.1	44882.3	17.3007	17.2077	17.2924	15.6321	15.7064	15.717	1.58175	2.99333	2.42812e-06	2.89819e-05	Fasciclin-like arabinogalactan protein	sp|O22126|FLA8_ARATH	AT2G45470
823	ofr.gene25207	7	80005.2	70756.3	76519.5	123452	122799	131477	16.0653	15.8705	15.9945	17.1694	17.1412	17.2676	-1.21597	0.430485	5.95452e-05	0.000213453	The proteasome is a multicatalytic proteinase complex which is characterized by its ability to cleave peptides with Arg, Phe, Tyr, Leu, and Glu adjacent to the leaving group at neutral or slightly basic pH	sp|P42742|PSB1_ARATH	AT3G60820
824	ofr.gene25215	7	123021	119990	127396	65701.8	65832.8	65919.4	16.686	16.6325	16.7299	16.2594	16.2418	16.2715	0.42522	1.34278	0.000134217	0.000383144	alpha/beta hydrolase fold	sp|O64640|CXE8_ARATH	AT2G45600
825	ofr.gene25233	2	12567.4	11546	12906	4756	4072.95	5222.14	13.3949	13.255	13.4267	12.4713	12.2271	12.6136	0.921539	1.89414	0.00178	0.00304575	26S proteasome subunit RPN7	sp|P45432|CSN1_ARATH	AT3G61140
826	ofr.gene25234	11	49005.4	50403	53492.4	15652.8	16520	17208.7	15.3581	15.3811	15.478	14.1899	14.2472	14.334	1.14873	2.21718	3.26738e-05	0.000142746	malic enzyme	sp|Q8L7K9|MAO2_ARATH	AT4G00570
827	ofr.gene25237	1	1920.48	1446.72	1622.19	0	0	0	10.6847	10.2585	10.4347	9.80077	8.74517	9.47001	1.12065	2.17445	0.0287903	0.036472	Peroxisomal membrane protein	sp|O80845|PX11D_ARATH	AT2G45740
828	ofr.gene25254	3	14473.8	16679.3	17835.4	15991	16691.9	16225.6	13.5986	13.7857	13.8934	14.2208	14.2621	14.2491	-0.484753	0.714619	0.00508241	0.00759387	) efflux antiporter	sp|Q9ZTZ7|KEA1_ARATH	AT1G01790
829	ofr.gene25297	1	96935.2	93591.3	95310.4	63962.6	67741.2	65285.6	16.3422	16.274	16.3113	16.2207	16.283	16.2576	0.055391	1.03914	0.107134	0.122913	Belongs to the peptidase A1 family	tr|A0A1P8AV08|A0A1P8AV08_ARATH	AT1G11910
830	ofr.gene25326	1	5516.61	6191.86	7408.3	5986.32	5642.3	6017.67	12.207	12.3561	12.6259	12.8032	12.6973	12.8181	-0.376563	0.77027	0.0426483	0.0521863	Ras-related protein	sp|O04486|RAA2A_ARATH	AT1G09630
831	ofr.gene25330	1	3109.91	3026.96	3182.44	2256.8	2171.37	2351.55	11.3801	11.3236	11.4069	11.3959	11.3197	11.4625	-0.0224835	0.984536	0.664065	0.681564	PPR repeat family	sp|Q9SY69|PPR29_ARATH	AT1G10270
832	ofr.gene25331	1	16864.5	17193.6	17095	30235.6	32987.4	32656.1	13.8192	13.8295	13.8323	15.1398	15.2449	15.2582	-1.3873	0.382279	3.24655e-06	3.40665e-05	PsbP	sp|O23403|PPD1_ARATH	AT4G15510
833	ofr.gene25338	1	10364.5	12850.5	14781.5	3726.89	2836.5	3169.74	13.1168	13.4095	13.6225	12.1195	11.7052	11.8933	1.47693	2.78355	0.00145614	0.00258174	Electron carrier protein. The oxidized form of the cytochrome c heme group can accept an electron from the heme group of the cytochrome c1 subunit of cytochrome reductase. Cytochrome c then transfers this electron to the cytochrome oxidase complex, the final protein carrier in the mitochondrial electron-transport chain	sp|Q9T0G2|CYC2_ARATH	AT4G10040
834	ofr.gene25361	1	16441.9	14940.1	16044.6	106037	103740	102549	13.7825	13.6268	13.7408	16.95	16.8979	16.9091	-3.20227	0.108648	3.32725e-07	1.002e-05		#N/A	#N/A
835	ofr.gene25372	3	17946.2	19882.1	20677.9	8205.21	1960.43	3155.61	13.9088	14.0391	14.1068	13.2581	11.1722	11.8868	1.91252	3.76466	0.0358376	0.0445161	assists the folding of proteins upon ATP hydrolysis	sp|P28769|TCPA_ARATH	AT3G20050
836	ofr.gene25404	6	76079.1	74607	71170.6	130646	126592	128882	15.9927	15.9469	15.89	17.2511	17.1851	17.2388	-1.28181	0.41128	3.69654e-06	3.74214e-05	Calreticulin family	tr|F4I529|F4I529_ARATH	AT1G56340
837	ofr.gene25487	5	35232.1	34647.5	37390.4	11975	13722.9	9808.04	14.8821	14.8404	14.9614	13.8035	13.9796	13.5229	1.12595	2.18245	0.00121595	0.00222473	citrate synthase	sp|P20115|CISY4_ARATH	AT2G44350
838	ofr.gene25556	1	3514.38	4026.33	4567.02	15875.3	15009.3	16555.6	11.5565	11.7352	11.928	14.2103	14.1088	14.2782	-2.45919	0.181848	3.13417e-05	0.000137924	50S ribosomal protein L18	sp|Q9SX68|RK18_ARATH	AT1G48350
839	ofr.gene25681	4	51039.5	51840.9	51391	46158	44702.7	43368.5	15.4168	15.4217	15.4202	15.7501	15.6833	15.6675	-0.280732	0.823173	0.000378121	0.000868054	Nucleoside diphosphate kinase	sp|P39207|NDK1_ARATH	AT4G09320
840	ofr.gene25693	4	50551.2	52120.4	52528	14892.6	17967	15012.8	15.4029	15.4295	15.4518	14.1181	14.3683	14.137	1.22024	2.32985	0.00011689	0.000345261	Catalyzes the formation of S-adenosylmethionine from methionine and ATP	sp|P17562|METK2_ARATH	AT4G01850
841	ofr.gene25706	3	25916.4	24924.7	26037.2	9266.57	14284.1	9961.95	14.439	14.3652	14.4393	13.4336	14.0374	13.5453	0.742391	1.67295	0.016566	0.0218911	Belongs to the protein kinase superfamily	sp|Q9C958|SRK2B_ARATH	AT1G60940
842	ofr.gene25713	1	6079.2	5889.76	5760.51	6151.6	3145.48	7869.92	12.3471	12.2839	12.263	12.8425	11.8543	13.2053	-0.336044	0.79221	0.452782	0.477948	Ras-related protein	sp|O04486|RAA2A_ARATH	AT1G09630
843	ofr.gene25722	2	23243.3	25406.4	26136.4	16482.1	14698.1	13092.1	14.282	14.3928	14.4448	14.2644	14.0786	13.9395	0.279004	1.21336	0.0575134	0.0690161	Ras-related protein RABD1-like	sp|Q9ZRE2|RABD1_ARATH	AT3G11730
844	ofr.gene25750	1	10166.2	9639.97	8911.4	10565.4	10968	11832.2	13.0889	12.9947	12.8924	13.6229	13.6563	13.7936	-0.698865	0.616057	0.000822121	0.00162305	Glutathione S-transferase, C-terminal domain	sp|Q9ZVQ3|GSTZ1_ARATH	AT2G02390
845	ofr.gene25763	1	3562.17	4105.18	3733.28	2359.33	1157.9	1615.35	11.576	11.7631	11.6372	11.4599	10.4126	10.9208	0.727693	1.65599	0.0770358	0.0902745	interaction regulator family protein	tr|Q9C5G2|Q9C5G2_ARATH	AT1G15200
846	ofr.gene25770	1	7204.56	7035.18	6759.51	8752.79	6549.74	9260.51	12.5921	12.5403	12.4937	13.3513	12.9125	13.44	-0.692561	0.618754	0.0138778	0.0187595	WD-40 repeat-containing protein	sp|O22467|MSI1_ARATH	AT5G58230
847	ofr.gene25797	1	3695.92	4337.04	3973.87	436.977	881.648	1168.2	11.6292	11.8424	11.7273	9.0272	10.0193	10.4532	1.89972	3.73141	0.0112109	0.015501	Phosphate-induced protein 1 conserved region	sp|Q9FE06|EXOL2_ARATH	AT5G64260
848	ofr.gene25802	1	3334.58	3460.15	3254.58	5491.45	4322.05	5407.11	11.4807	11.5165	11.4392	12.6788	12.3128	12.6638	-1.07293	0.475354	0.00091189	0.00176688	Sodium:sulfate symporter transmembrane region	sp|Q9FMF7|DIT21_ARATH	AT5G64290
849	ofr.gene25818	1	9209.24	8141.93	7882.67	2150.26	1580.89	1348.95	12.9463	12.7511	12.7155	11.3261	10.8618	10.6607	1.85474	3.61687	0.000901758	0.0017502	Copper-transporting atpase paa1	sp|Q9SZC9|HMA6_ARATH	AT4G33520
850	ofr.gene25822	4	41845.6	44592	48212	28884.6	27677.6	28726.7	15.1302	15.2044	15.3281	15.0738	14.9917	15.0732	0.174671	1.12871	0.0520872	0.0627997	Heat shock 70 kDa protein	sp|Q9LDZ0|HSP7J_ARATH	AT5G09590
851	ofr.gene25823	1	6222.82	7037.68	7683.61	4759.88	5005.89	4816.63	12.3808	12.5408	12.6786	12.4725	12.5247	12.4969	0.0353505	1.02481	0.70638	0.721449	Glycosyl hydrolases family 17	tr|A0A1P8B4U8|A0A1P8B4U8_ARATH	AT4G34480
852	ofr.gene25870	2	15947.9	16202.2	18159.2	14215.9	14277.4	14316.8	13.7385	13.7438	13.9194	14.051	14.0367	14.0685	-0.251504	0.84002	0.0138939	0.0187703	DNA-directed RNA polymerases II, IV and V subunit 3-like	sp|Q39211|NRPB3_ARATH	AT2G15430
853	ofr.gene25880	1	15963	16940.5	16561.8	5858.83	6001.8	6779.61	13.7399	13.8081	13.7866	12.7722	12.7864	12.9901	0.928603	1.90343	0.000222472	0.000566786	Cinnamyl alcohol dehydrogenase	sp|P48523|CADH4_ARATH	AT3G19450
854	ofr.gene25883	1	26291.7	27099.5	28527.8	13143.2	13917.6	13369	14.4598	14.4859	14.5711	13.9378	13.9999	13.9697	0.53643	1.45038	0.000147404	0.000413091	Complement Clr-like EGF-like	sp|O80977|VSR3_ARATH	AT2G14740
855	ofr.gene25915	1	14653.4	15655.8	17179.1	1143.93	606.115	1223.41	13.6164	13.6943	13.8394	10.4156	9.47871	10.5198	3.57865	11.9476	0.000447334	0.000999974	alpha/beta hydrolase fold	sp|Q9LMA7|CXE1_ARATH	AT1G19190
856	ofr.gene25916	3	50106.9	50062.5	55936.4	10978.5	10060.4	9213.04	15.3902	15.3714	15.5425	13.6782	13.5317	13.4326	1.88719	3.69915	3.00079e-05	0.000133899	Carboxylesterase family	sp|Q9SMM9|CXE13_ARATH	AT3G48700
857	ofr.gene25930	1	1653.44	1293.32	1698.63	11402.2	10417.7	11194.5	10.4687	10.0968	10.5011	13.7328	13.582	13.7136	-3.32061	0.100091	1.77475e-05	9.33267e-05	nuclease HARBI1	tr|Q9LJL8|Q9LJL8_ARATH	AT3G19120
858	ofr.gene25939	2	11324.3	12875.2	12222.2	1483.68	1587.34	1559.8	13.2446	13.4122	13.3482	10.7908	10.8677	10.8703	2.4921	5.62598	1.457e-06	2.11911e-05	Phospholipase A-2-activating protein	tr|Q9LHN3|Q9LHN3_ARATH	AT3G18860
859	ofr.gene25958	1	65321.9	61139.3	65803.4	48748.2	51271.4	51899.8	15.7727	15.6597	15.7769	15.8289	15.8811	15.9266	-0.142411	0.906004	0.0403669	0.0497123	40s ribosomal protein	sp|Q9SIK2|RS252_ARATH	AT2G21580
860	ofr.gene25979	1	33732.9	31776.5	31526.4	2630.92	3010.18	2816.07	14.8193	14.7156	14.7153	11.6171	11.7909	11.7226	3.03985	8.22403	9.87394e-07	1.74541e-05	Glycosyl hydrolase family 9	sp|Q93YQ7|GUN24_ARATH	AT4G39010
861	ofr.gene25988	1	35467.5	36260.1	38242.2	2920.65	2812.9	2233.21	14.8917	14.906	14.9939	11.7679	11.6931	11.388	3.31418	9.94643	1.03887e-05	6.48729e-05	Belongs to the chalcone stilbene synthases family	sp|Q8LDM2|PKSB_ARATH	AT4G34850
862	ofr.gene25989	3	22856.8	22879.6	22925.7	8255.09	7213.64	10314.1	14.2578	14.2417	14.2557	13.2669	13.0518	13.5955	0.947017	1.92788	0.0039122	0.00604183	EF-hand, calcium binding motif	tr|Q8L428|Q8L428_ARATH	AT4G38810
863	ofr.gene25990	1	4753.01	5758.87	5696.05	4124.49	1938.88	4026.54	11.9921	12.2515	12.2467	12.2658	11.1563	12.2385	0.276595	1.21133	0.501997	0.527234	Protein XAP5 CIRCADIAN	sp|Q8H110|XCT_ARATH	AT2G21150
864	ofr.gene26005	1	4536.89	4121.99	4841.45	412.214	678.981	224.125	11.9249	11.769	12.0122	8.94304	9.64249	8.07129	3.01646	8.09179	0.00279717	0.00449503	Trypsin-like serine protease	tr|A0A178UPC0|A0A178UPC0_ARATH	AT5G27660
865	ofr.gene26007	9	88855.8	94674.2	96593.9	46761.3	53133.9	50893.3	16.2166	16.2906	16.3306	15.7688	15.9326	15.8983	0.412707	1.33118	0.00234348	0.0038494	PA domain	sp|O49607|SBT16_ARATH	AT4G34980
866	ofr.gene26022	1	4903.44	4737.51	5155.73	486.371	2515.08	2102.74	12.037	11.9698	12.1029	9.1817	11.5316	11.3012	1.36509	2.57592	0.142396	0.160799	C2 domain	sp|Q9SKR2|SYT1_ARATH	AT2G20990
867	ofr.gene26036	2	12292.7	11358.5	12068.6	5786.15	6710.52	6105.46	13.363	13.2314	13.33	12.7542	12.9475	12.839	0.461223	1.37671	0.00253348	0.00412027	acyl-CoA-binding domain-containing protein	sp|Q9MA55|ACBP4_ARATH	AT3G05420
868	ofr.gene26037	2	37790	40081.8	37871.6	22569.8	21393.1	21913.2	14.9832	15.0506	14.9798	14.7179	14.6201	14.6826	0.330968	1.25786	0.000839233	0.00164693	mitochondrial Rho GTPase	sp|Q8RXF8|MIRO1_ARATH	AT5G27540
869	ofr.gene26044	12	24785.6	24086.8	24269.7	233703	242523	247596	14.3747	14.3159	14.3379	18.0901	18.123	18.1808	-3.7885	0.0723684	2.88906e-08	4.57207e-06	may be involved in a number of diverse aspects of plant physiology including growth and development, pest resistance, and senescence or responses to wounding	sp|Q06327|LOX1_ARATH	AT1G55020
870	ofr.gene26058	1	6849.36	6390.51	6510.48	25752.2	23900.9	26326.8	12.5192	12.4016	12.4395	14.9082	14.78	14.9474	-2.42508	0.186199	2.43408e-06	2.89819e-05	Belongs to the peptidase A1 family	sp|Q8VYV9|APF1_ARATH	AT2G17760
871	ofr.gene26070	1	7459.6	8728.64	8276.56	1674.79	2423.76	2002.29	12.6423	12.8515	12.7858	10.9656	11.4783	11.2306	1.53506	2.89801	0.000666092	0.00136424	Mevalonate kinase	sp|P46086|KIME_ARATH	AT5G27450
872	ofr.gene26090	2	7858.9	9191.7	8492.06	1623.19	946.598	1798.73	12.7176	12.926	12.8229	10.9204	10.1219	11.0759	2.1161	4.33522	0.00217276	0.00361208	Belongs to the AAA ATPase family	sp|Q9SEI2|PS6AA_ARATH	AT3G05530
873	ofr.gene26096	1	9573.29	4481.31	5193.36	3717.39	3317.95	3736.62	13.0023	11.8896	12.1134	12.1159	11.9313	12.1306	0.275819	1.21068	0.469721	0.495147	RIBOSOMAL protein	#N/A	#N/A
874	ofr.gene26127	2	36944.1	34382	36781.3	35673.7	36090.6	32429.6	14.9505	14.8293	14.9377	15.3784	15.3746	15.2481	-0.427884	0.743351	0.00174481	0.00300117	Belongs to the importin alpha family	sp|Q96321|IMPA1_ARATH	AT3G06720
875	ofr.gene26128	2	9750.5	8268.14	10573	11942	13692.8	12277.8	13.0287	12.7733	13.1391	13.7996	13.9764	13.8469	-0.893926	0.538148	0.00176441	0.00302808	Dihydrolipoyl dehydrogenase	sp|A8MS68|PLPD1_ARATH	AT3G16950
876	ofr.gene26129	3	49245.9	54978.2	47491.9	14016.6	10922.4	13069.3	15.3652	15.5065	15.3064	14.0306	13.6503	13.937	1.52003	2.86798	0.000296095	0.00071569	Belongs to the protein disulfide isomerase family	sp|O22263|PDI21_ARATH	AT2G47470
877	ofr.gene26138	3	28839.7	28864	29618.4	16040.3	9109.94	15702.4	14.5932	14.5769	14.6252	14.2252	13.3885	14.2018	0.659932	1.58001	0.0746976	0.0878031	Calreticulin	sp|Q38858|CALR2_ARATH	AT1G09210
878	ofr.gene26142	3	120761	121687	119112	20213.9	20620.1	21822.4	16.6592	16.6527	16.6329	14.5589	14.567	14.6766	2.04747	4.13379	7.71189e-07	1.52775e-05	Phosphate acyltransferases	sp|Q9LMM0|GPAT4_ARATH	AT1G01610
879	ofr.gene26169	1	780.009	351.599	1428.9	6067.89	3182.94	5249.75	9.3848	8.2177	10.2517	12.8228	11.8714	12.6212	-3.15372	0.112366	0.00862519	0.012235	isoform X1	tr|Q56YR0|Q56YR0_ARATH	AT4G01290
880	ofr.gene26173	1	15253.2	24395.1	23047.5	8617.27	8634.55	7872.32	13.6743	14.3342	14.2633	13.3288	13.3112	13.2057	0.808709	1.75164	0.0190598	0.0249143	mitogen-activated protein kinase	sp|Q39024|MPK4_ARATH	AT4G01370
881	ofr.gene26179	1	36392.5	42966.1	39611.6	39302.3	36207	46079.5	14.9288	15.1508	15.0446	15.5181	15.3792	15.755	-0.509356	0.702536	0.0160069	0.021287	Erythronate-4-phosphate dehydrogenase family protein	sp|Q8GUH2|Y1015_ARATH	AT1G01500
882	ofr.gene26230	2	9555.95	9137.93	9668.74	10969.7	10771.5	4393.07	12.9996	12.9176	13.0101	13.677	13.6302	12.3641	-0.248024	0.842049	0.595829	0.615931	Seems to be required for maximal rate of protein biosynthesis. Enhances ribosome dissociation into subunits and stabilizes the binding of the initiator Met-tRNA(I) to 40 S ribosomal subunits	tr|Q9SJB9|Q9SJB9_ARATH	AT2G04520
883	ofr.gene26242	6	147925	146761	145725	157835	163201	166083	16.952	16.923	16.9239	17.5238	17.5516	17.6047	-0.627071	0.64749	1.63521e-05	8.78427e-05	Eukaryotic aspartyl protease	sp|Q9LNJ3|APF2_ARATH	AT1G01300
884	ofr.gene26244	2	16809.1	15099.7	16226.7	18458.9	19168.9	18148.5	13.8144	13.6421	13.7571	14.4278	14.4617	14.4107	-0.695539	0.617479	0.000192106	0.000508594	heme binding	sp|Q9ZWT2|CYB5D_ARATH	AT5G48810
885	ofr.gene26250	1	1233.36	1678.41	1233.34	98.3283	101.603	121.347	10.0458	10.4728	10.0393	6.87533	6.90206	7.18612	3.19815	9.17782	5.21631e-05	0.000195425	Protein of unknown function (DUF4079)	tr|Q9M277|Q9M277_ARATH	AT3G61870
886	ofr.gene26260	1	27700	26327.6	26915.4	27391.9	28352.8	30587.1	14.5351	14.4442	14.4871	14.9972	15.0265	15.1638	-0.573699	0.671892	0.000572685	0.00121405	The pyruvate dehydrogenase complex catalyzes the overall conversion of pyruvate to acetyl-CoA and CO(2)	sp|O24457|ODPA3_ARATH	AT1G01090
887	ofr.gene26271	2	18577.9	19843.7	18808.6	35615.3	34984.7	34920.8	13.9587	14.0363	13.9701	15.376	15.3297	15.3549	-1.36516	0.388191	1.00566e-06	1.75076e-05	female pronucleus assembly	tr|Q9LYG2|Q9LYG2_ARATH	AT5G11680
888	ofr.gene26328	4	13007.1	14390.3	11515.6	35213.4	34411.8	34238.9	13.4445	13.5727	13.2623	15.3596	15.3059	15.3265	-1.90417	0.26717	3.139e-05	0.000137924	Belongs to the universal ribosomal protein uL3 family	sp|Q9SKX4|RK3A_ARATH	AT2G43030
889	ofr.gene26338	3	23588	23112.8	23587.9	11365	13984.4	12604.2	14.3032	14.2563	14.2967	13.7281	14.0068	13.8847	0.412214	1.33073	0.0073435	0.0105768	EF-hand domain pair	tr|O64866|O64866_ARATH	AT2G44310
890	ofr.gene26364	1	10675.6	10800	11318.6	838.7	203.162	744.11	13.1595	13.1587	13.2374	9.9678	7.90175	9.8025	3.96116	15.575	0.00395135	0.00608185	Belongs to the GST superfamily	sp|Q9ZW24|GSTU7_ARATH	AT2G29420
891	ofr.gene26367	1	7160.17	6849.54	5938.72	30029.6	31795.8	29587.1	12.5832	12.5017	12.3069	15.1299	15.1918	15.1158	-2.68188	0.155838	6.07813e-06	5.04243e-05	EF hand family protein	tr|Q9XIR0|Q9XIR0_ARATH	AT1G64850
892	ofr.gene26402	1	216.014	451.178	764.828	8924.77	9458.88	9586.24	7.53243	8.57747	9.34998	13.3794	13.4427	13.4899	-4.9507	0.0323363	0.000718714	0.00144815	FAD binding domain containing protein	sp|O81032|GGLO6_ARATH	AT2G46760
893	ofr.gene26472	1	7055.61	7565.46	7129.32	0	0	0	12.562	12.6451	12.5705	10.5864	10.4001	9.73116	2.35331	5.10996	0.000838018	0.00164595	Desiccation protectant protein Lea14 homolog	sp|O03983|LEA14_ARATH	AT1G01470
894	ofr.gene26593	9	81243	86163	83071.5	78481.9	38815.3	69456.7	16.0874	16.1547	16.113	16.5159	15.4796	16.347	0.00424576	1.00295	0.990099	0.99053	alpha/beta hydrolase fold	sp|O64640|CXE8_ARATH	AT2G45600
895	ofr.gene26596	2	7148.33	5000.28	5722.69	41558.7	42548.5	42041.5	12.5808	12.0477	12.2535	15.5987	15.6121	15.6227	-3.31713	0.100333	2.84737e-05	0.000129313	alpha/beta hydrolase fold	sp|O64640|CXE8_ARATH	AT2G45600
896	ofr.gene26618	2	13222.7	12846.3	12296.1	9694.18	11024.4	6679.37	13.4682	13.409	13.3569	13.4987	13.6637	12.9686	0.0343548	1.0241	0.879189	0.887593	Belongs to the importin alpha family	sp|F4JL11|IMPA2_ARATH	AT4G16143
897	ofr.gene26648	4	13568.5	13631.6	11177.6	4398.6	3043.94	3383.09	13.5054	13.4946	13.2193	12.3586	11.807	11.9873	1.35548	2.55883	0.00194031	0.00328096	Serine--tRNA	sp|Q39230|SYSC_ARATH	AT5G27470
898	ofr.gene26664	3	47300.4	44036.6	56699.1	1360.42	1733.34	1019.98	15.307	15.1863	15.562	10.6656	10.9946	10.2575	4.71256	26.2194	3.98367e-05	0.000162602	Histone 2A	sp|Q94F49|H2A5_ARATH	AT5G27670
899	ofr.gene26716	3	13379	13743.7	14521.1	5690.4	7440.08	7197.27	13.4851	13.5064	13.5968	12.7301	13.0964	13.0764	0.56185	1.47616	0.0104888	0.0146224	Methylmalonate-semialdehyde dehydrogenase	sp|Q0WM29|MMSA_ARATH	AT2G14170
900	ofr.gene26720	1	21626.1	20400.5	20839.1	9958.03	10532.3	9103.99	14.1779	14.0762	14.118	13.5374	13.5978	13.4154	0.607172	1.52327	0.000580556	0.00122111	PB1 domain	tr|Q9FGF3|Q9FGF3_ARATH	AT5G64430
901	ofr.gene26759	1	8965.07	10171	8691.81	12696.9	12292.4	12090.3	12.9076	13.0721	12.8564	13.888	13.8207	13.8247	-0.899109	0.536218	0.00019584	0.000516694	Belongs to the peptidase S10 family	tr|A0A1P8ASK8|A0A1P8ASK8_ARATH	AT1G33540
902	ofr.gene26772	1	6637.33	7239.51	5968.54	7433.16	7298	6704.46	12.4738	12.5816	12.3141	13.1156	13.0685	12.974	-0.596185	0.661501	0.00249113	0.00405714	Belongs to the complex I LYR family	sp|Q1G3M2|LYRM9_ARATH	AT3G19508
903	ofr.gene26773	1	5260.46	5236.21	4725.15	6106.78	3565.58	4946.81	12.1384	12.1142	11.9771	12.832	12.0352	12.5354	-0.390934	0.762636	0.175629	0.195968	Putative cyclase	sp|Q94JT5|CYL2_ARATH	AT4G35220
904	ofr.gene26774	1	1989.65	1771.03	1825.94	1875.93	2148.47	2127.21	10.7358	10.5503	10.6054	11.1292	11.3044	11.3179	-0.619988	0.650676	0.00163657	0.00283837	Carbohydrate esterase, sialic acid-specific acetylesterase	sp|Q8L9J9|CAES_ARATH	AT4G34215
905	ofr.gene2687	11	240466	239749	250130	95236.4	92522.8	89316.9	17.6529	17.6311	17.7033	16.795	16.7328	16.7098	0.91658	1.88763	1.03007e-05	6.46759e-05	Isocitrate dehydrogenase NAD subunit, mitochondrial	sp|Q945K7|IDH5_ARATH	AT5G03290
906	ofr.gene26886	3	34013.7	32747.9	32665.9	26450.4	28129.9	27601.2	14.8313	14.759	14.7665	14.9468	15.0151	15.0156	-0.206885	0.866406	0.00307875	0.00487593	The coatomer is a cytosolic protein complex that binds to dilysine motifs and reversibly associates with Golgi non- clathrin-coated vesicles, which further mediate biosynthetic protein transport from the ER, via the Golgi up to the trans Golgi network. Coatomer complex is required for budding from Golgi membranes, and is essential for the retrograde Golgi-to-ER transport of dilysine-tagged protei…	sp|Q0WW26|COPG_ARATH	AT4G34450
907	ofr.gene26891	1	1719.82	1597.87	0	10099.7	10854.9	9152.71	10.5255	10.4018	11.2011	13.5578	13.6413	13.4231	-2.83126	0.14051	0.000382396	0.000875245	Glycine-rich RNA-binding protein	tr|F4JVC0|F4JVC0_ARATH	AT4G39260
908	ofr.gene26901	1	5068.47	5619.43	4714.15	1009.26	1227.66	703.553	12.0848	12.2161	11.9738	10.2349	10.497	9.72164	1.9404	3.83812	0.00123626	0.00225113	Gtr1/RagA G protein conserved region	sp|Q9LS94|RAG3F_ARATH	AT3G18820
909	ofr.gene26913	2	32335.8	31516.9	34525.3	7461.16	7686.21	6828.54	14.7583	14.7038	14.8464	13.121	13.1433	13.0005	1.68121	3.20696	1.01567e-05	6.42984e-05	Belongs to the peptidase C1 family	sp|P43296|RD19A_ARATH	AT4G39090
910	ofr.gene26919	3	25571.7	24992.9	25692.8	12182.3	11344.5	12527.4	14.4197	14.3691	14.4201	13.8283	13.705	13.8759	0.599913	1.51563	0.000364819	0.000848536	Squalene/phytoene synthase	sp|P53799|FDFT1_ARATH	AT4G34640
911	ofr.gene26920	1	4503.97	3518.33	4928.73	5329.53	5114.23	4374.17	11.9144	11.5406	12.038	12.6356	12.5556	12.3579	-0.685353	0.621854	0.0159559	0.0212314	Beta-galactosidase	sp|Q9SCV9|BGAL3_ARATH	AT4G36360
912	ofr.gene26942	6	440226	438235	439263	103917	92286.8	93604.2	18.5253	18.5013	18.5157	16.9209	16.7291	16.7774	1.70498	3.26024	7.97664e-06	5.55464e-05	PPIases accelerate the folding of proteins. It catalyzes the cis-trans isomerization of proline imidic peptide bonds in oligopeptides	sp|Q38900|CP19A_ARATH	AT2G16600
913	ofr.gene26948	5	12266	12815.8	14491.2	400732	398976	406127	13.3598	13.4055	13.5939	18.8681	18.8412	18.8947	-5.41491	0.0234396	2.00851e-07	8.58843e-06	Dirigent proteins impart stereoselectivity on the phenoxy radical-coupling reaction, yielding optically active lignans from two molecules of coniferyl alcohol in the biosynthesis of lignans, flavonolignans, and alkaloids and thus plays a central role in plant secondary metabolism	sp|Q84TH6|DIR23_ARATH	AT2G21100
914	ofr.gene26963	1	4902.79	5130.01	5221.08	15520	14512.1	14852.6	12.0368	12.0847	12.1211	14.1776	14.0602	14.1216	-2.03894	0.243343	1.05389e-06	1.79616e-05	Translocase of chloroplast 159/132, membrane anchor domain	sp|Q9LUS2|TC120_ARATH	AT3G16620
915	ofr.gene26965	6	21247.2	22033.8	24124	12804	13183.3	11541.7	14.1524	14.1873	14.3292	13.9001	13.9217	13.7577	0.363155	1.28624	0.0082357	0.0117332	Aldo/keto reductase family	tr|Q9SJV2|Q9SJV2_ARATH	AT2G21250
916	ofr.gene26974	1	10516.1	10608	10582.5	10452.7	10138.3	10798.7	13.1378	13.1328	13.1404	13.6074	13.5428	13.6617	-0.466983	0.723476	0.000171252	0.000462251	E3 ubiquitin-protein ligase	sp|Q6WWW4|UPL3_ARATH	AT4G38600
917	ofr.gene26975	1	10687.2	11170.2	10014.3	1977.42	6323.51	6915.93	13.1611	13.2073	13.0608	11.2052	12.8618	13.0188	0.781096	1.71844	0.250515	0.274265	heparan-alpha-glucosaminide N-acetyltransferase activity	sp|P93004|PIP27_ARATH	AT4G35100
918	ofr.gene27000	2	13830.4	14493.3	15155.8	2942.96	3296.33	2729.85	13.533	13.583	13.6586	11.7788	11.9219	11.6777	1.7987	3.47907	2.2809e-05	0.00011058	V-type proton ATPase subunit	sp|Q9SZN1|VATB2_ARATH	AT4G38510
919	ofr.gene27005	1	5436.25	5843.19	6654.14	10768.2	11532	9980.98	12.1858	12.2725	12.471	13.6503	13.7286	13.5481	-1.33256	0.397064	0.000178226	0.000477347	GPI-anchored protein 2	sp|O23006|LYM2_ARATH	AT2G17120
920	ofr.gene27025	1	5048.04	5062.52	5117.42	30956.7	33083.8	33418.8	12.079	12.0656	12.0922	15.1738	15.2491	15.2915	-3.15922	0.111939	9.32143e-08	7.77584e-06	Dirigent proteins impart stereoselectivity on the phenoxy radical-coupling reaction, yielding optically active lignans from two molecules of coniferyl alcohol in the biosynthesis of lignans, flavonolignans, and alkaloids and thus plays a central role in plant secondary metabolism	sp|Q9FIG7|DIR2_ARATH	AT5G42500
921	ofr.gene27032	3	10731.7	10659.3	7798.04	41055.2	40991	43847.4	13.1671	13.1397	12.6999	15.5811	15.5583	15.6833	-2.60534	0.164329	7.5666e-05	0.000255388	Calcineurin-like phosphoesterase	sp|Q5MAU8|PPA27_ARATH	AT5G50400
922	ofr.gene2707	1	1388.05	1755.06	1643.85	124.188	296.216	0	10.2163	10.5372	10.4538	7.21217	8.44577	9.36829	2.06038	4.17096	0.0310674	0.0391623	Belongs to the class-I aminoacyl-tRNA synthetase family	sp|P93736|SYVM1_ARATH	AT1G14610
923	ofr.gene27078	2	5776.99	5462.47	5404.55	13419.8	13136.7	14903.8	12.2736	12.1753	12.1709	13.9679	13.9166	14.1265	-1.79707	0.287758	1.4899e-05	8.37113e-05	Alpha-N-acetylglucosaminidase (NAGLU) C-terminal domain	sp|Q9FNA3|NAGLU_ARATH	AT5G13690
924	ofr.gene27095	1	5900.32	4991.94	6302.16	6003.53	5411.82	6769.22	12.304	12.0453	12.3926	12.8074	12.6372	12.9879	-0.5635	0.676659	0.0178673	0.0234757	Belongs to the class I-like SAM-binding methyltransferase superfamily. Erg6 SMT family	sp|Q9LM02|SMT1_ARATH	AT5G13710
925	ofr.gene27147	6	397352	405244	376066	175655	180230	177202	18.3775	18.3883	18.2916	17.6782	17.6947	17.6982	0.662132	1.58242	2.92054e-05	0.000131757	Dirigent proteins impart stereoselectivity on the phenoxy radical-coupling reaction, yielding optically active lignans from two molecules of coniferyl alcohol in the biosynthesis of lignans, flavonolignans, and alkaloids and thus plays a central role in plant secondary metabolism	sp|Q67YM6|DIR11_ARATH	AT1G22900
926	ofr.gene27168	4	52053.4	49461.4	51435.4	6278.41	7053.72	7033.25	15.4452	15.3539	15.4215	12.872	13.0194	13.0431	2.42868	5.384	2.24199e-06	2.80005e-05	atpgip1,pgip1	sp|Q9M5J9|PGIP1_ARATH	AT5G06860
927	ofr.gene27207	1	5527.2	6230.01	6303.63	481.22	1507.35	1496.4	12.2098	12.3649	12.393	9.16634	10.7931	10.8104	2.06596	4.18711	0.0196187	0.0255432	Four repeated domains in the Fasciclin I family of proteins, present in many other contexts.	sp|Q9SU13|FLA2_ARATH	AT4G12730
928	ofr.gene27234	1	6777.05	7005.91	7162.57	6058.49	5234.81	5591.88	12.5039	12.5343	12.5772	12.8205	12.5892	12.7122	-0.16885	0.889552	0.0737562	0.0867409	Protein sel-1 homolog	sp|Q9LM25|HRD3A_ARATH	AT1G18260
929	ofr.gene27287	2	9887.11	9205.63	8322.04	6777.91	7213.31	8481.88	13.0488	12.9282	12.7937	12.9824	13.0517	13.3133	-0.192237	0.875248	0.198355	0.220309	CONSTANS interacting protein 2b	sp|Q8L4B2|NFYC9_ARATH	AT1G08970
930	ofr.gene27299	4	21711.9	20238.1	21395.3	4907.53	4852.66	4489.71	14.1837	14.0647	14.156	12.5166	12.4798	12.3955	1.6708	3.18392	5.07472e-06	4.55695e-05	DUF3700	tr|Q9FG81|Q9FG81_ARATH	AT5G43830
931	ofr.gene27355	3	50868.5	52452.1	54194.6	19776.4	16299.7	19429.5	15.4119	15.4386	15.4968	14.5273	14.2278	14.5091	1.02774	2.03883	0.000507824	0.00110614	ubiquitin	sp|Q8RUC6|RUB2_ARATH	AT2G35635
932	ofr.gene27480	2	12457	13375.4	14538.9	546.694	658.172	201.089	13.3821	13.4672	13.5986	9.35038	9.59758	7.91482	4.52839	23.0771	0.00101786	0.00193629	Regulatory protein	sp|Q9ZVC2|NPR5_ARATH	AT2G41370
933	ofr.gene27734	8	98721.1	104412	99029.6	23809.8	23662.9	23950.9	16.3685	16.4318	16.3666	14.7951	14.7656	14.8109	1.59844	3.02817	3.71091e-07	1.04246e-05	Belongs to the 14-3-3 family	sp|Q01525|14332_ARATH	AT1G78300
934	ofr.gene2793	5	54912	58772.7	56951.4	30486.7	29092.8	27060.4	15.5223	15.6028	15.5684	15.1517	15.0636	14.987	0.49705	1.41132	0.00071904	0.00144815	Belongs to the chaperonin (HSP60) family	sp|Q93ZM7|CH60C_ARATH	AT3G13860
935	ofr.gene28044	2	15230.8	14216.7	14751.1	11134.2	10492.1	10182.6	13.6722	13.5552	13.6195	13.6985	13.5923	13.5769	-0.00694466	0.995198	0.89833	0.905025	Whirly transcription factor	sp|Q8VYF7|WHY2_ARATH	AT1G71260
936	ofr.gene28052	5	26328.4	24700.3	24875.6	58307.8	26663.9	26969.9	14.4618	14.3522	14.3734	16.0872	14.9379	14.9822	-0.939959	0.521248	0.0674566	0.0799872	BEST Arabidopsis thaliana protein match is Leucine-rich repeat (LRR) family protein (TAIR	tr|A0A1P8AWX3|A0A1P8AWX3_ARATH	AT1G33590
937	ofr.gene28057	1	12233.9	12288.3	12025.8	4203.9	3551.75	4869.26	13.356	13.3449	13.3248	12.2933	12.0296	12.5126	1.06343	2.08989	0.00160874	0.00279855	Electron carrier protein. The oxidized form of the cytochrome c heme group can accept an electron from the heme group of the cytochrome c1 subunit of cytochrome reductase. Cytochrome c then transfers this electron to the cytochrome oxidase complex, the final protein carrier in the mitochondrial electron-transport chain	sp|Q9T0G2|CYC2_ARATH	AT4G10040
938	ofr.gene28083	1	1329.92	1542.72	1672.82	7665.01	8423.13	9210.65	10.1546	10.3512	10.4791	13.1599	13.2754	13.4322	-2.96089	0.128435	1.76747e-05	9.33267e-05	Belongs to the glycosyl hydrolase 17 family	tr|F4IHD3|F4IHD3_ARATH	AT2G05790
939	ofr.gene28123	1	45346.3	43129.1	41139.8	25159.6	24845.8	27944.8	15.2462	15.1563	15.0992	14.8746	14.836	15.0334	0.252555	1.19131	0.0269744	0.0343609	Belongs to the eukaryotic ribosomal protein P1 P2 family	tr|F4IGR3|F4IGR3_ARATH	AT2G27710
940	ofr.gene28144	2	22499.6	20593.4	21519.2	46594.9	49106.8	48368.8	14.2351	14.0898	14.1643	15.7637	15.8189	15.8249	-1.63943	0.320983	3.77801e-06	3.80784e-05	Belongs to the glycosyl hydrolase 17 family	tr|Q9M2T6|Q9M2T6_ARATH	AT3G55430
941	ofr.gene28329	2	21453.5	22107.3	24200.6	633.678	14396.5	15019	14.1664	14.1922	14.3337	9.5634	14.0487	14.1376	1.64752	3.13294	0.336851	0.362229	Sucrose-cleaving enzyme that provides UDP-glucose and fructose for various metabolic pathways	sp|Q9LXL5|SUS4_ARATH	AT3G43190
942	ofr.gene2842	1	0	256.515	350.688	3636.89	3383.73	3240.5	10.2275	7.76281	8.22503	12.0843	11.9597	11.9251	-3.25123	0.105022	0.0127508	0.0174205	receptor kinase	sp|Q9LVM0|Y5830_ARATH	AT5G58300
943	ofr.gene28428	10	107667	99563.8	102467	25600.8	24902.7	26371.3	16.4937	16.3632	16.4158	14.8997	14.8393	14.9498	1.52798	2.88381	6.59541e-06	5.15949e-05	3-ketoacyl-CoA synthase	sp|Q570B4|KCS10_ARATH	AT2G26250
944	ofr.gene28431	5	32126.4	33666.5	29834.2	7494.66	7112.49	5406.13	14.7489	14.7989	14.6357	13.1274	13.0314	12.6635	1.78706	3.45111	0.000279951	0.000681491	Belongs to the ABC transporter superfamily. ABCG family. PDR (TC 3.A.1.205) subfamily	sp|Q9M9E1|AB40G_ARATH	AT1G15520
945	ofr.gene28448	3	30032.2	29179	29540.7	19303.6	18563.2	18742.4	14.6517	14.5926	14.6214	14.4924	14.4154	14.4571	0.166899	1.12264	0.00399498	0.00614078	Prp19/Pso4-like	sp|O22785|PR19B_ARATH	AT2G33340
946	ofr.gene2855	1	10774.9	11370.4	11195.3	47814.7	45051.9	49474.4	13.1728	13.2329	13.2216	15.801	15.6946	15.8575	-2.57523	0.167795	9.34979e-07	1.6918e-05	Carbohydrate-binding protein of the ER	sp|Q9SCZ4|FERON_ARATH	AT3G51550
947	ofr.gene28644	1	10863.5	10696	10274	11769.8	7042.15	11145.8	13.1847	13.1447	13.0977	13.7786	13.0171	13.7073	-0.358647	0.779895	0.215749	0.238591	PPIases accelerate the folding of proteins. It catalyzes the cis-trans isomerization of proline imidic peptide bonds in oligopeptides	sp|Q8LDR3|CYP23_ARATH	AT1G26940
948	ofr.gene28657	2	8827.57	9745.43	9734.92	1895.94	1650.55	2335.71	12.8853	13.0104	13.0199	11.1445	10.924	11.4528	1.79812	3.47767	0.00035161	0.000827021	Putative S-adenosyl-L-methionine-dependent methyltransferase	sp|B9DFI7|PMT2_ARATH	AT1G26850
949	ofr.gene28736	3	15982.4	18933.2	18313.9	252739	261362	252413	13.7417	13.9685	13.9316	18.2031	18.231	18.2086	-4.33358	0.0495977	4.26876e-07	1.16781e-05	Dirigent proteins impart stereoselectivity on the phenoxy radical-coupling reaction, yielding optically active lignans from two molecules of coniferyl alcohol in the biosynthesis of lignans, flavonolignans, and alkaloids and thus plays a central role in plant secondary metabolism	sp|Q9SH66|DIR5_ARATH	AT1G64160
950	ofr.gene28738	1	7445.39	7653.77	7929.34	2070.87	2145.18	2259.82	12.6396	12.6619	12.724	11.2718	11.3021	11.4051	1.34878	2.54697	9.22269e-06	6.12536e-05	Dirigent proteins impart stereoselectivity on the phenoxy radical-coupling reaction, yielding optically active lignans from two molecules of coniferyl alcohol in the biosynthesis of lignans, flavonolignans, and alkaloids and thus plays a central role in plant secondary metabolism	sp|Q9SUQ8|DIR6_ARATH	AT4G23690
951	ofr.gene28793	1	1604.68	1785.4	2139.95	2268.92	1830.53	720.405	10.4255	10.5619	10.8343	11.4036	11.0733	9.75579	-0.136956	0.909436	0.804349	0.815708	Belongs to the UDP-glycosyltransferase family	sp|Q9ZWJ3|U85A2_ARATH	AT1G22360
952	ofr.gene28817	1	40259.4	35184.6	45601.9	20821	22982.7	17978.3	15.0745	14.8626	15.2478	14.6015	14.7235	14.3971	0.487565	1.40208	0.0291872	0.0369137	Tubulin is the major constituent of microtubules. It binds two moles of GTP, one at an exchangeable site on the beta chain and one at a non-exchangeable site on the alpha chain	sp|Q56WH1|TBA3_ARATH	AT5G19770
953	ofr.gene28827	1	6481.28	7969.9	7034.66	1739.53	2362.84	2122.02	12.4395	12.7203	12.5512	11.0203	11.4416	11.3143	1.31161	2.48219	0.000920585	0.00178073	Importin-5-like isoform X1	tr|Q93VS8|Q93VS8_ARATH	AT5G19820
954	ofr.gene28844	1	13612.6	14277	13003.3	4194.7	3794.34	4481.03	13.5101	13.5613	13.4376	12.2901	12.1249	12.3927	1.23374	2.35176	0.000136464	0.000388265	SC35-like splicing factor	sp|Q9LHP2|SL30A_ARATH	AT3G13570
955	ofr.gene28856	4	34071	34133.6	35108	10965.3	13071.9	11808.7	14.8337	14.8188	14.8705	13.6765	13.9094	13.7907	1.04882	2.06883	0.00010918	0.000326687	Belongs to the peroxidase family	sp|Q05431|APX1_ARATH	AT1G07890
956	ofr.gene28888	3	89752.4	79073	85487.8	3084.95	3311.78	3643.58	16.2311	16.0308	16.1544	11.8468	11.9287	12.0943	4.1822	18.1538	1.48023e-06	2.13935e-05	Histone H2A	sp|Q9LZ46|H2A4_ARATH	AT5G02560
957	ofr.gene28901	8	102605	108134	122736	106173	109617	108821	16.4242	16.4824	16.6762	16.9518	16.9774	16.9947	-0.447065	0.733534	0.00441715	0.00669565	Ribosomal protein L14	sp|Q9T043|RL142_ARATH	AT4G27090
958	ofr.gene28906	2	12993.8	13980.2	13419.2	75.8066	759.337	290.388	13.443	13.531	13.483	6.50004	9.80386	8.44497	5.23604	37.6882	0.00547177	0.00811233	Succinyl-CoA synthetase functions in the citric acid cycle (TCA), coupling the hydrolysis of succinyl-CoA to the synthesis of ATP and thus represents the only step of substrate- level phosphorylation in the TCA. The beta subunit provides nucleotide specificity of the enzyme and binds the substrate succinate, while the binding sites for coenzyme A and phosphate are found in the alpha subunit	sp|O82662|SUCB_ARATH	AT2G20420
959	ofr.gene28908	7	25146.7	23385.7	22619.7	6358.69	5584.97	4960.73	14.3955	14.2733	14.2363	12.8903	12.6826	12.5395	1.59757	3.02633	0.000143518	0.000405187	Oligosaccharyltransferase subunit Ribophorin II	sp|Q93Z16|RPN2_ARATH	AT4G21150
960	ofr.gene28915	2	57792.1	56209.1	60350.3	19613.9	21721.7	17721.6	15.596	15.5384	15.6521	14.5154	14.6421	14.3763	1.08423	2.12024	0.000202615	0.000526707	DNA-damage-repair toleration protein	tr|Q9LT39|Q9LT39_ARATH	AT3G20820
961	ofr.gene28936	3	34187.2	35721.3	30291.2	49038.5	43800.8	49403	14.8386	14.8844	14.6576	15.8374	15.6539	15.8554	-0.988721	0.503924	0.000472542	0.00104918	Oxidoreductase family, NAD-binding Rossmann fold	tr|Q8RWP0|Q8RWP0_ARATH	AT3G20790
962	ofr.gene28945	1	2135.78	2441.19	2677.76	24.1321	606.646	448.524	10.838	11.0133	11.1578	4.84867	9.47997	9.07217	3.20276	9.20717	0.0969862	0.111885	HAT (Half-A-TPR) repeats	tr|Q93ZR3|Q93ZR3_ARATH	AT1G04080
963	ofr.gene28989	1	12725.7	11362.7	11002.6	13219.2	12928.8	13648.2	13.4129	13.2319	13.1965	13.9461	13.8936	13.9995	-0.665954	0.630272	0.000829403	0.00163182	Protein of unknown function (DUF1644)	tr|Q9LRY5|Q9LRY5_ARATH	AT3G24740
964	ofr.gene29001	2	26121.2	26150	24532.1	37515.6	28101.8	48192.3	14.4504	14.4344	14.3534	15.451	15.0136	15.8196	-1.01536	0.494704	0.0124196	0.0170389	60s ribosomal protein	sp|P49211|RL321_ARATH	AT4G18100
965	ofr.gene29010	1	44219.7	43323.2	42484.7	38351.2	39467.7	41689.6	15.2099	15.1628	15.1456	15.4828	15.5036	15.6105	-0.359562	0.779401	0.0012187	0.00222798	Wound-induced basic	tr|Q9SFV3|Q9SFV3_ARATH	AT3G07230
966	ofr.gene29025	3	28353.6	29349.3	29298.7	37210.1	35633.2	36182.2	14.5687	14.601	14.6095	15.4392	15.3562	15.4061	-0.807443	0.571394	7.59893e-06	5.46459e-05	heme binding	sp|O48845|CYB5B_ARATH	AT2G32720
967	ofr.gene29030	4	19591.2	22452.9	19342.3	21803.9	25661.1	25361.5	14.0354	14.2145	14.0105	14.6681	14.8826	14.8935	-0.727923	0.603773	0.00172347	0.00297113	Belongs to the peptidase S10 family	sp|Q8L7B2|SCP20_ARATH	AT4G12910
968	ofr.gene29042	4	35697.5	32282.6	34115	15551.3	11462.3	24203.1	14.901	14.7384	14.8291	14.1805	13.7199	14.826	0.580678	1.49555	0.147793	0.166648	Ribosomal large subunit proteins 60S L5, and 50S L18	sp|P49227|RL52_ARATH	AT5G39740
969	ofr.gene29087	1	3329.19	4350.74	4498.02	1363.88	1168.61	1020.5	11.4784	11.847	11.9061	10.6693	10.4258	10.2582	1.2927	2.44986	0.0019617	0.00330984	Belongs to the peptidase M16 family	sp|F4HNU6|NRDC_ARATH	AT1G06900
970	ofr.gene29108	1	1596.68	672.828	1477.37	5526.45	6049.01	5896.67	10.4183	9.15401	10.2998	12.6879	12.7977	12.7888	-2.80079	0.143509	0.00228715	0.00376765	Neutral/alkaline non-lysosomal ceramidase, C-terminal	tr|A0A1P8APY2|A0A1P8APY2_ARATH	AT1G07380
971	ofr.gene29156	1	2848.89	2853.08	3310.19	0	377.609	522.41	11.2536	11.2382	11.4637	9.45829	8.79601	9.29217	2.13636	4.39651	0.000543666	0.00116047	Serine threonine-protein phosphatase 6 regulatory subunit 3-like isoform	tr|Q8L7T5|Q8L7T5_ARATH	AT1G07990
972	ofr.gene29162	1	17072.7	21746.6	17959.5	2490.89	1916.61	1362.6	13.8369	14.1684	13.9034	11.5382	11.1396	10.6753	2.85187	7.21935	0.000448902	0.00100184	regulation of response to stimulus	sp|Q8GTY0|EF1A4_ARATH	AT5G60390
973	ofr.gene29242	1	16222.4	15242.1	15378.5	14576.5	16586.7	17000.8	13.7632	13.6557	13.6796	14.0872	14.253	14.3164	-0.519384	0.69767	0.00236535	0.00387978	NnrU protein	sp|Q9SAC0|ZCIS_ARATH	AT1G10830
974	ofr.gene29250	1	2428.88	2447.01	2542.97	9343.07	9056.9	8424.53	11.0235	11.0167	11.0833	13.4455	13.3801	13.3035	-2.33517	0.198173	9.13164e-07	1.66544e-05	Transcription factor	sp|Q9C518|TCP8_ARATH	AT1G58100
975	ofr.gene29259	1	3560.51	3491.08	3721.16	4677.34	6041.61	5136.7	11.5753	11.5294	11.6325	12.4473	12.796	12.5898	-1.03193	0.489057	0.000612889	0.00127718	Alkaline neutral invertase	sp|Q67XD9|CINV2_ARATH	AT4G09510
976	ofr.gene29270	1	6935.49	6313.62	5790.65	18158.4	20397.3	22153.1	12.5372	12.3842	12.2705	14.4041	14.5514	14.6983	-2.15398	0.224691	4.75539e-05	0.000182741	ribosomal protein L21	sp|P51412|RK21_ARATH	AT1G35680
977	ofr.gene29304	1	50736.2	47394.5	51663.7	82280.1	82177.9	81084.2	15.4082	15.2923	15.4278	16.584	16.5617	16.5703	-1.19589	0.436518	9.73283e-06	6.31809e-05	Peptide methionine sulfoxide reductase	sp|Q9ZS91|MSRB5_ARATH	AT4G04830
978	ofr.gene29329	5	47451.2	51026.3	50985	78247.1	81513.5	83681	15.3116	15.3989	15.4088	16.5115	16.55	16.6157	-1.18601	0.439515	1.0603e-05	6.51489e-05	Destroys radicals which are normally produced within the cells and which are toxic to biological systems	sp|P24704|SODC1_ARATH	AT1G08830
979	ofr.gene29384	1	215.068	3982.56	4235.03	18686.3	17738.2	20079.2	7.5261	11.7194	11.8191	14.4455	14.3498	14.5565	-4.09574	0.058487	0.0444471	0.0542141	Belongs to the MIP aquaporin (TC 1.A.8) family	sp|Q41951|TIP21_ARATH	AT3G16240
980	ofr.gene29386	1	1442.99	3295.33	2749.47	26415.9	27860.5	26711.9	10.2723	11.4461	11.1959	14.9449	15.0012	14.9683	-4.00003	0.0624989	0.000362594	0.000845072	Universal stress protein family	tr|O82240|O82240_ARATH	AT2G47710
981	ofr.gene29410	6	93751.7	91786.5	95073.9	19451.7	20057.1	22498.8	16.294	16.2459	16.3077	14.5034	14.5271	14.7207	1.69883	3.24638	1.84313e-05	9.51801e-05	ATP-citrate synthase beta chain protein	sp|Q9FGX1|ACLB2_ARATH	AT5G49460
982	ofr.gene29413	1	5337.64	5096.11	4621.99	4842.5	5529.5	4981.72	12.1594	12.0751	11.9453	12.4973	12.6682	12.5456	-0.51042	0.702018	0.00315575	0.00497729	DNA-dependent RNA polymerase catalyzes the transcription of DNA into RNA using the four ribonucleoside triphosphates as substrates	sp|Q6NLH0|RPB9A_ARATH	AT3G16980
983	ofr.gene29440	5	37186.9	31632.9	35711.3	16063.4	16504.3	16066.1	14.96	14.7091	14.8951	14.2273	14.2458	14.2349	0.618713	1.5355	0.00120097	0.00220433	Galactokinase galactose-binding signature	sp|Q9SEE5|GALK1_ARATH	AT3G06580
984	ofr.gene29540	2	39618	38595.1	38875.2	21001.8	21714.8	22494.4	15.0513	14.996	15.0175	14.614	14.6417	14.7204	0.362944	1.28605	0.000527296	0.00114099	60S ribosomal protein	sp|P51419|RL273_ARATH	AT4G15000
985	ofr.gene29557	2	12552.5	14079.7	14424.5	12776.3	13735.3	14549.6	13.3931	13.5412	13.5872	13.897	13.9809	14.0918	-0.482683	0.715646	0.00403889	0.00620413	AMP-binding enzyme	sp|Q9LK39|AAE16_ARATH	AT3G23790
986	ofr.gene29558	1	5043.3	5358.93	5147.52	2606.41	1266.77	2021.97	12.0776	12.1476	12.1006	11.6036	10.5422	11.2447	0.978461	1.97036	0.0351127	0.0437576	AMP-binding enzyme	sp|Q8W471|AAE15_ARATH	AT4G14070
987	ofr.gene29608	3	33509.3	31191.1	35305.2	7842.52	8117.49	8572.27	14.8097	14.6888	14.8786	13.1929	13.2221	13.3286	1.5445	2.91703	2.37576e-05	0.000113977	Reversibly glycosylated polypeptide	sp|O22666|RGP3_ARATH	AT3G08900
988	ofr.gene29609	4	23301.2	24819.8	24419	24500.7	22093.1	23673.8	14.2856	14.3591	14.3467	14.8363	14.6666	14.7941	-0.435213	0.739585	0.00146404	0.00258797	Belongs to the peptidase S10 family	tr|A0A1P8ASK8|A0A1P8ASK8_ARATH	AT1G33540
989	ofr.gene29616	5	29945.9	26123.1	24580.1	30505.3	31783.9	33752	14.6475	14.4329	14.3562	15.1526	15.1913	15.3058	-0.73766	0.599711	0.00170543	0.00294446	ABC transporter B family member	sp|Q0WML0|AB27B_ARATH	AT5G39040
990	ofr.gene29645	2	22553.2	23515.7	24150.1	20123.6	20784.4	20672.8	14.2385	14.2813	14.3307	14.5524	14.5785	14.5986	-0.292988	0.81621	0.000601042	0.00125792	Agmatine deiminase	sp|Q8GWW7|AGUA_ARATH	AT5G08170
991	ofr.gene29652	1	4037.49	3892.28	3504.51	8438.38	8260.5	8599.16	11.7567	11.6863	11.546	13.2985	13.2473	13.3331	-1.62998	0.323093	1.67037e-05	8.94758e-05	Peptidase family S49	sp|Q9C9C0|SPPA1_ARATH	AT1G73990
992	ofr.gene29663	3	16573.8	17606.5	18031.1	20753	20813	21002.1	13.7941	13.8637	13.9092	14.5968	14.5805	14.6214	-0.743887	0.597128	3.07245e-05	0.00013604	Uridine-cytidine kinase	sp|Q9C9B9|TTM1_ARATH	AT1G73980
993	ofr.gene29672	5	215206	207078	211509	95414.9	102140	100948	17.4928	17.4197	17.4613	16.7977	16.8754	16.8864	0.604777	1.52074	6.60423e-05	0.000230997	RuBisCO catalyzes two reactions the carboxylation of D- ribulose 1,5-bisphosphate, the primary event in carbon dioxide fixation, as well as the oxidative fragmentation of the pentose substrate. Both reactions occur simultaneously and in competition at the same active site	sp|P10798|RBS3B_ARATH	AT5G38410
994	ofr.gene29692	5	20669.6	22289.1	22178.3	43824.8	51893.2	47758	14.1127	14.204	14.2078	15.6753	15.8985	15.8066	-1.61862	0.325647	2.30074e-05	0.000111074	Leucine rich repeat	sp|O65375|LRX1_ARATH	AT1G12040
995	ofr.gene29707	11	492199	487192	465674	1.37342e+06	1.39883e+06	1.45664e+06	18.6863	18.654	18.5999	20.6451	20.651	20.7373	-2.03106	0.244675	8.15876e-07	1.58888e-05	Acts in the modification of cell walls via demethylesterification of cell wall pectin	sp|O49006|PME3_ARATH	AT3G14310
996	ofr.gene29708	3	17688.3	18220.3	17743	26968.2	26897.5	26621.2	13.888	13.9132	13.8859	14.9748	14.9504	14.9634	-1.06718	0.47725	7.34607e-08	6.4928e-06	Acts in the modification of cell walls via demethylesterification of cell wall pectin	sp|Q9SMY7|PME44_ARATH	AT4G33220
997	ofr.gene29721	1	4833.88	5514.86	4866.87	31131.9	31194.5	34242.5	12.0164	12.189	12.0198	15.1819	15.1643	15.3266	-3.1492	0.112719	2.11001e-06	2.71977e-05	Amb_all	tr|F4JTS3|F4JTS3_ARATH	AT4G13710
998	ofr.gene29729	1	13081.6	13052.2	11642.2	3445.88	118114	91072.8	13.4527	13.4319	13.2781	12.0064	17.0851	16.7379	-1.8889	0.270013	0.313317	0.338825	Belongs to the thiolase family	sp|Q56WD9|THIK2_ARATH	AT2G33150
999	ofr.gene29731	1	2671.29	2548.83	3162.7	15626.4	17160.1	16226	11.1608	11.0755	11.3979	14.1875	14.302	14.2491	-3.03482	0.12202	7.58986e-06	5.46459e-05	Purple acid phosphatase	sp|Q6TPH1|PPA23_ARATH	AT4G13700
1000	ofr.gene29783	1	6096.63	5343.3	6024.12	24563.5	24040.9	26139.5	12.3513	12.1434	12.3275	14.84	14.7885	14.9371	-2.58112	0.167111	5.18276e-06	4.59845e-05	Pathogenesis-related protein Bet v I family	#N/A	#N/A
1001	ofr.gene29789	2	10474	8329.16	9670.93	21894.4	25729.2	7686.16	13.132	12.7839	13.0104	14.6741	14.8864	13.1712	-1.26845	0.415106	0.0821389	0.0957176	kDa ribonucleoprotein	tr|Q9ZUJ3|Q9ZUJ3_ARATH	AT1G60000
1002	ofr.gene29794	5	341775	351570	370751	5930.4	3587.69	4488.37	18.1601	18.1834	18.2711	12.7897	12.0441	12.3951	5.79522	55.531	1.18999e-05	7.06325e-05	Major allergen Pru	sp|Q93VR4|ML423_ARATH	AT1G24020
1003	ofr.gene29818	2	22063	21414.4	18328.5	4579.98	4598.03	5163.74	14.2068	14.1462	13.9328	12.4169	12.4021	12.5973	1.62316	3.08049	9.89171e-05	0.000304298	Catalyzes the reaction of cyanate with bicarbonate to produce ammonia and carbon dioxide	tr|A0A1I9LTP8|A0A1I9LTP8_ARATH	AT3G23490
1004	ofr.gene29842	4	23719.9	24544	22514.6	5122.64	5114.54	4478.34	14.3113	14.343	14.2296	12.5785	12.5557	12.3919	1.78594	3.44844	1.23343e-05	7.21227e-05	Methyltransferase	sp|Q940J9|PMT8_ARATH	AT1G04430
1005	ofr.gene29861	3	73131.7	76078.3	73313.1	36888.4	41382.6	40548.9	15.9357	15.9751	15.9328	15.4267	15.572	15.5705	0.42479	1.34238	0.00106014	0.00199362	lactate/malate dehydrogenase, alpha/beta C-terminal domain	sp|P57106|MDHC2_ARATH	AT5G43330
1006	ofr.gene29902	7	310404	322772	321953	1.26535e+06	1.23275e+06	1.35092e+06	18.0212	18.0601	18.0675	20.5269	20.4687	20.6286	-2.49182	0.177782	8.86362e-07	1.64263e-05	Dirigent proteins impart stereoselectivity on the phenoxy radical-coupling reaction, yielding optically active lignans from two molecules of coniferyl alcohol in the biosynthesis of lignans, flavonolignans, and alkaloids and thus plays a central role in plant secondary metabolism	sp|Q9SUQ8|DIR6_ARATH	AT4G23690
1007	ofr.gene29911	1	14638.7	15602.7	15252.7	1516.16	1102.11	1363.92	13.615	13.6894	13.6678	10.822	10.3413	10.6767	3.04405	8.24803	2.96323e-05	0.000132739	Belongs to the universal ribosomal protein uL13 family	sp|Q9FKC0|R13A4_ARATH	AT5G48760
1008	ofr.gene30023	1	6333.44	6942.14	6849.6	6091.12	6118.02	5300.8	12.4062	12.5211	12.5128	12.8283	12.8141	12.6351	-0.27914	0.824082	0.0181571	0.0238157	TB2/DP1, HVA22 family	tr|A8MRL9|A8MRL9_ARATH	AT5G42560
1009	ofr.gene30064	1	16467.5	20038.6	20932.9	12455.9	13432.7	10841.1	13.7848	14.0504	14.1245	13.8603	13.9487	13.6673	0.161085	1.11813	0.290688	0.316288	Phosphoglycerate mutase family	sp|Q9FGF0|PGML1_ARATH	AT5G64460
1010	ofr.gene30109	15	682241	636587	645496	130190	129758	126701	19.1574	19.0399	19.071	17.246	17.2207	17.2142	1.86245	3.63625	8.78368e-07	1.64105e-05	Occurs in almost all aerobically respiring organisms and serves to protect cells from the toxic effects of hydrogen peroxide	tr|A0A1P8B564|A0A1P8B564_ARATH	AT4G35090
1011	ofr.gene30129	1	3770.14	4676.43	4034.38	5836.25	5517.43	5138.28	11.6579	11.9511	11.7491	12.7666	12.665	12.5902	-0.887925	0.540391	0.000909419	0.00176358	HpcH/HpaI aldolase/citrate lyase family	tr|O82487|O82487_ARATH	AT4G10750
1012	ofr.gene30130	3	25441.5	23826.5	24837.9	42051.6	45197.4	41905.6	14.4123	14.3002	14.3712	15.6157	15.6992	15.618	-1.28303	0.410933	7.34236e-06	5.40793e-05	UPF0160 protein-like	tr|F4K000|F4K000_ARATH	AT5G41970
1013	ofr.gene30153	1	18376.9	2292.98	2344.38	3561.63	1891.38	2053.28	13.9431	10.9229	10.966	12.0541	11.1205	11.2668	0.463507	1.37889	0.679117	0.695769	RmlD substrate binding domain	sp|Q9SN58|UGE5_ARATH	AT4G10960
1014	ofr.gene30196	1	9851.02	9098.22	8735.58	9316.34	9344.35	7807.2	13.0435	12.9113	12.8637	13.4413	13.4251	13.1937	-0.413909	0.750587	0.0127037	0.0173665	Clp protease proteolytic subunit	sp|Q9SXJ6|CLPP3_ARATH	AT1G66670
1015	ofr.gene30231	1	4831.61	4888.16	4692.9	196.41	258.541	87.3351	12.0157	12.015	11.9672	7.87352	8.24951	6.71162	4.38778	20.934	0.000692585	0.00140424	3-ketoacyl-CoA synthase	sp|Q9C6L5|KCS5_ARATH	AT1G25450
1016	ofr.gene30238	5	36189.2	35652.4	33349.6	19157.1	17096	32447	14.9207	14.8816	14.7964	14.4814	14.2966	15.2489	0.190591	1.14123	0.551966	0.574464	Belongs to the 14-3-3 family	sp|Q96300|14337_ARATH	AT3G02520
1017	ofr.gene30239	6	116060	120914	122229	51878.9	46517.4	49255.4	16.602	16.6435	16.6702	15.9186	15.7407	15.8511	0.801734	1.7432	0.000133709	0.000382168	Allene oxide cyclase	sp|Q93ZC5|AOC4_ARATH	AT1G13280
1018	ofr.gene30253	1	1998.16	2288.26	1663.5	1004.6	1048.78	1975.64	10.7419	10.92	10.471	10.2282	10.2698	11.2112	0.14122	1.10284	0.704465	0.719814	Pentatricopeptide repeat-containing protein	sp|Q9M065|PP352_ARATH	AT4G36680
1019	ofr.gene30266	1	1213.91	1098.96	1360.85	8751.83	9562.21	9373.51	10.0229	9.86184	10.1813	13.3512	13.4584	13.4575	-3.40035	0.0947096	4.26058e-06	4.11379e-05	Leucine-rich repeat	sp|Q9SCQ7|AN32_ARATH	AT3G50690
1020	ofr.gene30271	1	35727.9	41396.1	39816.3	2154.61	3413.25	1387.96	14.9022	15.0971	15.0521	11.329	11.9722	10.7019	3.68277	12.8418	0.0005808	0.00122111	cytoskeleton organization	sp|P53492|ACT7_ARATH	AT5G09810
1021	ofr.gene30313	6	4619.3	5476.74	3583.86	488796	487952	510756	11.9509	12.179	11.5783	19.1547	19.1316	19.2254	-7.26783	0.0064888	2.11853e-06	2.71977e-05	Belongs to the multicopper oxidase family	tr|O65670|O65670_ARATH	AT4G39830
1022	ofr.gene30321	5	462016	461157	482382	106740	114134	109718	18.595	18.5748	18.6508	16.9595	17.0356	17.0066	1.60631	3.04471	9.13154e-07	1.66544e-05	Embryo-specific protein 3, (ATS3)	sp|O65660|PLAT1_ARATH	AT4G39730
1023	ofr.gene30327	1	13509.4	13727.1	13095.3	4790.36	4154.51	4279.45	13.4991	13.5046	13.4477	12.4817	12.2557	12.3263	1.12925	2.18745	8.23562e-05	0.000271917	Aminotransferase class I and II	sp|Q9SIE1|PAT_ARATH	AT2G22250
1024	ofr.gene30330	6	59119.3	59542.5	67080.3	96328.9	91673.6	87896.5	15.6288	15.6215	15.8046	16.8115	16.7195	16.6866	-1.05422	0.481556	0.0001168	0.000345261	RAB GTPase homolog	sp|Q9LFT9|RAH1E_ARATH	AT5G10260
1025	ofr.gene30332	2	11399.9	11418.6	11085.8	3323.21	3511.29	1205.64	13.2542	13.239	13.2074	11.9542	12.013	10.4987	1.7449	3.35171	0.0244089	0.0313012	Annexin D2-like	sp|Q9XEE2|ANXD2_ARATH	AT5G65020
1026	ofr.gene30339	1	5054.18	4707.39	5129.89	856.872	591.82	716.877	12.0807	11.9606	12.0957	9.99873	9.44428	9.74871	2.31511	4.97642	0.000152992	0.000424096	Belongs to the 14-3-3 family	sp|P48348|14338_ARATH	AT5G65430
1027	ofr.gene30349	7	258510	250257	257462	239030	238695	262058	17.7573	17.693	17.745	18.1226	18.1001	18.2627	-0.430028	0.742247	0.00139935	0.00249473	Belongs to the eukaryotic ribosomal protein eS6 family	sp|P51430|RS62_ARATH	AT5G10360
1028	ofr.gene30361	1	4218.39	3374.93	4102.71	1225.74	1955.12	1396.92	11.8199	11.4806	11.7733	10.5152	11.1683	10.7112	0.893046	1.85709	0.015527	0.0207327	GLABRA2 expression	sp|Q8S8F8|GEM_ARATH	AT2G22475
1029	ofr.gene30370	3	24545.8	19846.7	39592.3	49133.6	45657	45828.1	14.3606	14.0365	15.0439	15.8402	15.7138	15.7471	-1.28667	0.409896	0.012657	0.0173129	Nascent polypeptide-associated complex subunit alpha-like protein 2	sp|Q94JX9|NACA2_ARATH	AT3G49470
1030	ofr.gene30487	1	8279.73	7515.26	9040.69	2941.15	3280.5	3727.38	12.7928	12.6355	12.9132	11.778	11.915	12.1271	0.840519	1.79069	0.00290787	0.00464048	Interconversion of serine and glycine	sp|Q94C74|GLYM2_ARATH	AT5G26780
1031	ofr.gene30497	1	4380.92	1248.44	4982.43	3053.34	455.268	3584.91	11.8745	10.0458	12.0536	11.832	9.06583	12.0708	0.33509	1.26146	0.786714	0.799089	SGS domain	sp|Q9SUT5|SGT1B_ARATH	AT4G11260
1032	ofr.gene30584	6	29379	29222.5	28308.8	34434.7	33079.1	32466.9	14.62	14.5947	14.5599	15.3274	15.2489	15.2498	-0.683822	0.622514	2.59283e-05	0.000120058	Aspartate aminotransferase	sp|P46644|AAT3_ARATH	AT5G11520
1033	ofr.gene30587	1	9146.69	10288.8	10860.5	4798.41	5377.16	5130.34	12.9365	13.0887	13.1778	12.4841	12.6279	12.588	0.500996	1.41519	0.00370679	0.00575554	Acetyl xylan esterase (AXE1)	tr|Q8L7E1|Q8L7E1_ARATH	AT5G25770
1034	ofr.gene30693	2	9898.55	9540.34	9509.15	29358.4	32318.7	30000.6	13.0505	12.9797	12.9861	15.0973	15.2153	15.1358	-2.14406	0.226243	8.36502e-07	1.61536e-05	Belongs to the glycosyl hydrolase 17 family	sp|Q9M088|E135_ARATH	AT4G31140
1035	ofr.gene30701	4	33487	31489.5	27681.1	10569.4	13934.2	11863.4	14.8088	14.7025	14.5276	13.6234	14.0016	13.7974	0.872166	1.83041	0.00308944	0.00488949	acyl-CoA-binding protein	sp|P57752|ACBP6_ARATH	AT1G31812
1036	ofr.gene30814	1	5454.21	5513.09	4691.44	1190.53	598.984	852.957	12.1906	12.1886	11.9668	10.4732	9.46164	9.99946	2.13723	4.39916	0.00209087	0.00349188	Lil3 protein	sp|Q9SYX1|LIL31_ARATH	AT4G17600
1037	ofr.gene30824	3	26358.1	26857.8	28646.6	14300.3	16058.1	16345.6	14.4634	14.473	14.5771	14.0595	14.2063	14.2597	0.32929	1.25639	0.00929924	0.0131183	Aconitase C-terminal domain	sp|Q9ZW85|LEUD3_ARATH	AT2G43090
1038	ofr.gene30825	1	12043.9	11560.8	12292	12427	15905	14351.7	13.3335	13.2569	13.3564	13.857	14.1925	14.0721	-0.724914	0.605033	0.00211942	0.00352929	Belongs to the acyl-CoA oxidase family	sp|O65202|ACOX1_ARATH	AT4G16760
1039	ofr.gene30862	1	3545.31	3457.55	3691.32	4853.51	4333.21	4118.69	11.5691	11.5154	11.6209	12.5006	12.3165	12.2711	-0.794226	0.576652	0.000485793	0.00107238		tr|Q0WR81|Q0WR81_ARATH	AT4G17085
1040	ofr.gene30926	4	21840.3	20892.1	21098.6	9658.67	14224.4	3946.15	14.1922	14.1106	14.1358	13.4934	14.0313	12.2094	0.901495	1.868	0.170973	0.191283	TIP49 C-terminus	sp|O80983|FTSH4_ARATH	AT2G26140
1041	ofr.gene30932	3	14532.2	16033.2	13444.2	11310.5	11960.8	12282.6	13.6044	13.7287	13.4857	13.7212	13.7813	13.8475	-0.177039	0.884516	0.0887199	0.102761	Transaldolase/Fructose-6-phosphate aldolase	tr|Q9FWX0|Q9FWX0_ARATH	AT1G12230
1042	ofr.gene30935	3	30268.2	24377.7	31667.1	46613.6	42835	42195.6	14.663	14.3332	14.7217	15.7643	15.6218	15.6279	-1.0987	0.466936	0.00105937	0.00199362	Multicopper oxidase	sp|Q9SU40|SKU5_ARATH	AT4G12420
1043	ofr.gene30938	1	16873.7	17724.5	18961.1	7412.45	6727.73	6924.16	13.8199	13.8734	13.9817	13.1115	12.9512	13.0205	0.863936	1.82	0.000202476	0.000526707	Carbon-nitrogen hydrolase	sp|Q8RUF8|NILP3_ARATH	AT5G12040
1044	ofr.gene30954	1	28163.5	26424.4	29320.6	2289.32	1625.5	3331.96	14.559	14.4495	14.6106	11.4165	10.9019	11.9653	3.1118	8.64459	0.000558439	0.00118823	Elongation factor	sp|Q9ASR1|EF2_ARATH	AT1G56070
1045	ofr.gene30960	1	6875.95	6643.99	6456.03	9349.22	9260.3	10122.4	12.5248	12.4577	12.4274	13.4464	13.4121	13.5684	-1.00565	0.498045	5.44151e-05	0.000200073		tr|Q9LYF0|Q9LYF0_ARATH	AT5G11810
1046	ofr.gene31021	3	18919.8	19521	18913.9	18841.6	17950.1	19336.9	13.9851	14.0127	13.9781	14.4574	14.367	14.5022	-0.450241	0.731921	0.00039614	0.000900425	PSII associated light-harvesting complex II catabolic process	sp|Q9FH02|FTSH5_ARATH	AT5G42270
1047	ofr.gene3104	2	11994.3	11834.9	12385	6087.38	7443.01	8976.56	13.3275	13.2907	13.3673	12.8274	13.0969	13.3951	0.222022	1.16637	0.250681	0.274317	belongs to the flavoprotein pyridine nucleotide cytochrome reductase family	sp|P83291|NB5R2_ARATH	AT5G20080
1048	ofr.gene31048	2	9432.6	12492	11433.5	3411.12	3086.21	2559.83	12.9809	13.3686	13.252	11.9918	11.8269	11.585	1.39928	2.6377	0.00105429	0.00198912	Oxidoreductase family, NAD-binding Rossmann fold	sp|Q9SZ83|Y4967_ARATH	AT4G09670
1049	ofr.gene31135	1	2185.48	1478.34	1247.05	287.981	323.741	279.7	10.8712	10.2897	10.0553	8.42562	8.57396	8.39086	1.9419	3.84212	0.00145714	0.00258174	peptidyl-tyrosine sulfation	sp|Q9LF41|UBE4_ARATH	AT5G15400
1050	ofr.gene31149	3	8310.39	8129.59	7856.73	23214.5	21928.1	21539.3	12.7982	12.7489	12.7107	14.7585	14.6558	14.6578	-1.93812	0.260956	1.3602e-06	2.02687e-05	Ubiquitin family	sp|Q9SII8|DSK2B_ARATH	AT2G17200
1051	ofr.gene31153	1	2099.81	2230.83	2283.28	0	0	0	10.8135	10.8833	10.9279	8.63679	8.8504	8.7514	2.12869	4.37319	7.01378e-06	5.26934e-05	Sucrose-cleaving enzyme that provides UDP-glucose and fructose for various metabolic pathways	tr|A0A2H1ZE74|A0A2H1ZE74_ARATH	AT5G37180
1052	ofr.gene31188	2	142641	144788	146522	273979	277981	272404	16.8995	16.9035	16.9317	18.3195	18.3199	18.3185	-1.40773	0.376905	1.62482e-08	3.70809e-06	isopentenyl diphosphate isomerase	sp|Q38929|IDI1_ARATH	AT5G16440
1053	ofr.gene31238	4	42490.6	47543.2	46708.4	115655	122333	125062	15.1523	15.2969	15.2824	17.0753	17.1357	17.1954	-1.89161	0.269506	5.11965e-06	4.5778e-05	Belongs to the glycosyl hydrolase 17 family	sp|Q93Z08|E136_ARATH	AT5G58090
1054	ofr.gene31294	2	7293.07	7619.84	4435.11	21394.7	24088.9	23733.6	12.6098	12.6555	11.8857	14.6408	14.7913	14.7978	-2.35963	0.194841	0.000752958	0.00150723	Major Facilitator Superfamily	tr|O23203|O23203_ARATH	AT4G36790
1055	ofr.gene31317	14	108598	105057	107939	31739	41977.8	33828.6	16.5061	16.4407	16.4908	15.2098	15.5926	15.3091	1.10874	2.15657	0.000677997	0.00138615	assists the folding of proteins upon ATP hydrolysis	sp|Q9M888|TCPZA_ARATH	AT3G02530
1056	ofr.gene31320	1	12837	12083.9	10815.6	62773.4	66889.3	65046	13.4255	13.3207	13.1718	16.1937	16.2648	16.2523	-2.9309	0.131133	2.81458e-06	3.17054e-05	Ubiquitin receptor	sp|Q84L31|RD23C_ARATH	AT3G02540
1057	ofr.gene31329	1	2768	3538.54	3194.88	1724.16	1559.4	985.727	11.2121	11.5489	11.4125	11.0075	10.842	10.2082	0.705263	1.63044	0.0548384	0.0660129	Phosphomethylpyrimidine kinase	sp|Q8W1X2|PDXK_ARATH	AT5G37850
1058	ofr.gene31332	1	6768.33	7715.85	6729.93	4443.11	3979.02	4169.17	12.502	12.6735	12.4874	12.3731	12.1935	12.2887	0.269215	1.20515	0.027245	0.0346864	Peptidase family M3	tr|A0A1R7T3A4|A0A1R7T3A4_ARATH	AT5G65620
1059	ofr.gene31335	1	3135.07	2706.5	3242.76	4491.63	5706.57	4835.11	11.3917	11.1621	11.434	12.3888	12.7137	12.5025	-1.2057	0.43356	0.000692256	0.00140424	Cofactor assembly of complex C subunit B	sp|Q9LSE4|CCB1_ARATH	AT3G26710
1060	ofr.gene31341	2	6696.82	7426.45	7087.16	25894.7	26715.9	25504.7	12.4867	12.6184	12.562	14.9162	14.9407	14.9016	-2.36379	0.19428	4.81483e-07	1.27178e-05	Fibronectin type III-like domain	sp|Q9LXA8|BXL6_ARATH	AT5G10560
1061	ofr.gene31352	1	3442.17	3364.6	3143.94	7915.8	7642.26	8847.2	11.5266	11.4761	11.3893	13.2063	13.135	13.3741	-1.77449	0.292299	2.62166e-05	0.000120975	Belongs to the class-IV pyridoxal-phosphate-dependent aminotransferase family	sp|Q9FYA6|BCAT5_ARATH	AT5G65780
1062	ofr.gene31374	2	25149.3	23986.5	25061.9	12755.2	12696.5	12811	14.3957	14.3098	14.3842	13.8946	13.8674	13.9082	0.473169	1.38816	8.78288e-05	0.000284018	DnaB-like helicase C terminal domain	tr|Q9FJW0|Q9FJW0_ARATH	AT5G67630
1063	ofr.gene31396	4	132113	129863	131680	65904.6	74264	70354.3	16.7889	16.7465	16.7777	16.2639	16.4156	16.3655	0.422692	1.34043	0.000805413	0.00159558	Subtilisin-like protease	sp|O65351|SBT17_ARATH	AT5G67360
1064	ofr.gene31400	1	18725.9	20220	16864.5	8932.08	10635.5	8174.79	13.9702	14.0634	13.8127	13.3806	13.6119	13.2601	0.531256	1.44519	0.0137053	0.0185687	ribosomal protein	sp|P51414|RL261_ARATH	AT3G49910
1065	ofr.gene31585	1	20702.6	19348.3	17831.9	31415.5	37415.4	27107.8	14.115	13.9998	13.8932	15.195	15.4266	14.9895	-1.20105	0.434957	0.00105802	0.0019929	nuclear transport factor	sp|Q9FZK4|NTF2A_ARATH	AT1G27310
1066	ofr.gene31666	1	4539.93	4740.44	4654.75	11127.6	10337.4	11070.1	11.9259	11.9707	11.9555	13.6976	13.5708	13.6975	-1.70463	0.306799	2.71029e-06	3.09413e-05	methionine sulfoxide reductase	sp|Q9SL43|MSRA5_ARATH	AT2G18030
1067	ofr.gene31673	3	41580.1	45138.2	43065.3	67202.4	68783.9	68932	15.1211	15.222	15.1652	16.292	16.305	16.336	-1.1416	0.453255	3.67983e-06	3.7417e-05	NPL4 family	sp|Q9LYC2|NPL41_ARATH	AT3G63000
1068	ofr.gene31677	1	11308.7	9835.4	10090	4223.7	11537.5	1937.7	13.2426	13.0237	13.0716	12.3001	13.7293	11.1833	0.708419	1.63401	0.392508	0.417778	Cold shock protein domain	tr|A0A1P8B8F3|A0A1P8B8F3_ARATH	AT4G36020
1069	ofr.gene31683	2	7427.53	7424.24	7845.79	1146.18	2203.37	2309.95	12.6361	12.6179	12.7087	10.4184	11.3408	11.4368	1.58893	3.00827	0.00817964	0.0116678		tr|F4J381|F4J381_ARATH	AT3G51050
1070	ofr.gene31695	6	73664.7	70876.2	71921.7	30270.1	27390.3	25921.3	15.9461	15.8729	15.9051	15.1414	14.9766	14.925	0.893726	1.85797	0.000200441	0.000524617	gamma carbonic anhydrase	sp|Q9FWR5|GCA1_ARATH	AT1G19580
1071	ofr.gene31702	1	2122.71	3028.37	5667.23	9048.87	9455.06	7736.5	10.8291	11.3242	12.2394	13.3993	13.4421	13.1806	-1.87641	0.27236	0.0111813	0.0154694	Leucine Rich Repeat	sp|Q9FL28|FLS2_ARATH	AT5G46330
1072	ofr.gene31714	6	95417.3	92581.9	93055.3	73114.8	50017	71684.2	16.3194	16.2584	16.2768	16.4137	15.8454	16.3925	0.067668	1.04802	0.735591	0.749618	Flavoprotein (FP) subunit of succinate dehydrogenase (SDH) that is involved in complex II of the mitochondrial electron transport chain and is responsible for transferring electrons from succinate to ubiquinone (coenzyme Q)	sp|O82663|SDHA1_ARATH	AT5G66760
1073	ofr.gene31822	1	5251.8	6325.82	6218.55	3240.42	4844.68	4419.39	12.1361	12.387	12.3733	11.9178	12.4774	12.3728	0.0427955	1.03011	0.832944	0.843218	PB1 domain	sp|Q9LF97|Y3295_ARATH	AT3G52950
1074	ofr.gene31943	12	261704	277731	266859	32138.3	30692	33161.2	17.775	17.8432	17.7967	15.2278	15.1408	15.2803	2.58867	6.01544	5.65506e-07	1.37399e-05	Redoxin	sp|Q9XEX2|PRX2B_ARATH	AT1G65980
1075	ofr.gene31960	3	8731.63	9961.09	9464.9	14058.5	14384.3	12092.8	12.8695	13.042	12.9794	14.0349	14.0475	13.825	-1.00552	0.498092	0.000335207	0.00079577	Inactive receptor kinase	sp|O48788|Y2267_ARATH	AT2G26730
1076	ofr.gene31979	1	14501	15894	15469.7	14753.4	16418.1	12762.9	13.6013	13.7161	13.6881	14.1046	14.2383	13.9028	-0.413344	0.750881	0.0161879	0.0214782	NAD-binding of NADP-dependent 3-hydroxyisobutyrate dehydrogenase	sp|Q9SZE1|3HID1_ARATH	AT4G29120
1077	ofr.gene31991	1	8725.39	9209.73	7863.51	787.961	565.278	1466.89	12.8685	12.9289	12.7119	9.87777	9.37808	10.7817	2.82391	7.08079	0.00245462	0.00400051	Catalyzes the interconversion of methylthioribose-1- phosphate (MTR-1-P) into methylthioribulose-1-phosphate (MTRu-1- P)	sp|Q9ZUG4|MTNA_ARATH	AT2G05830
1078	ofr.gene31993	1	1595.58	1545.35	1663.32	4179.71	2081.63	1219.24	10.4173	10.3536	10.4708	12.285	11.2588	10.5149	-0.938949	0.521613	0.141913	0.160332	Domain always found upstream of DENN domain, found in a variety of signalling proteins	tr|F4JZV9|F4JZV9_ARATH	AT5G35560
1079	ofr.gene31999	1	16035.2	12020.6	14508.5	4781.74	3009.06	4161.18	13.7464	13.3131	13.5956	12.4791	11.7904	12.2859	1.36659	2.5786	0.00478797	0.00719135	Cupin domain	sp|P94072|GL33_ARATH	AT5G20630
1080	ofr.gene32025	2	9513.12	8375.4	9708.96	20736.6	21383.7	23469.5	12.9932	12.7919	13.0161	14.5957	14.6195	14.7816	-1.7319	0.301055	4.7137e-05	0.000181746	Plant invertase/pectin methylesterase inhibitor	sp|Q84WE4|PMEI3_ARATH	AT5G20740
1081	ofr.gene3204	2	27423	28903.2	27860.3	5377.71	8701.44	7122.21	14.5206	14.5789	14.5369	12.6486	13.3223	13.0612	1.53474	2.89736	0.00146123	0.002585	Lactoylglutathione lyase	sp|Q8W593|LGUC_ARATH	AT1G67280
1082	ofr.gene32040	1	4444.66	4753.93	4797.52	3705.68	4568.68	4269.88	11.8953	11.9748	11.9991	12.1113	12.3928	12.3231	-0.319352	0.80143	0.0240521	0.0309126	MFP1 attachment factor	sp|Q9C500|WPP2_ARATH	AT1G47200
1083	ofr.gene32057	1	4073	1981.4	5039.29	8669.26	7673	8069.13	11.7693	10.7122	12.07	13.3375	13.1408	13.2413	-1.7227	0.302981	0.0143204	0.0192446	snRNA processing	sp|Q8VZA0|SIEL_ARATH	AT3G08800
1084	ofr.gene32062	2	19156.5	17140.3	19030.9	10468.5	11015.2	9571.89	14.003	13.825	13.987	13.6096	13.6625	13.4877	0.351771	1.27613	0.0102147	0.0142608	U2 snRNP auxiliary factor large subunit	tr|F4JQG2|F4JQG2_ARATH	AT4G36690
1085	ofr.gene32070	1	9109.15	8292.39	8354.82	6292.33	6420.25	6174.34	12.9306	12.7775	12.7994	12.8752	12.8837	12.8552	-0.0355409	0.975666	0.504586	0.529228	26S proteasome non-atpase regulatory subunit	sp|P55034|PSMD4_ARATH	AT4G38630
1086	ofr.gene32189	1	18535	18616.1	17191.8	49239.3	51494.7	48568.1	13.9554	13.9442	13.8404	15.8433	15.8874	15.8308	-1.94052	0.260523	1.12683e-06	1.82554e-05	Universal stress protein family	tr|Q1PF03|Q1PF03_ARATH	AT2G24370
1087	ofr.gene32198	1	18394.6	17986.5	20766.9	10695.7	12026.6	10926.7	13.9444	13.8945	14.113	13.6405	13.7892	13.6787	0.28118	1.21519	0.0242922	0.0312038	Belongs to the cytochrome P450 family	sp|A0A140JWM8|C7162_ARATH	AT5G36130
1088	ofr.gene32214	1	5484.15	4246.05	4926.96	3191.47	5867.32	3620.48	12.1985	11.8118	12.0375	11.8958	12.7537	12.0851	-0.228948	0.853257	0.464433	0.489796	Cobalamin-independent synthase, Catalytic domain	sp|O50008|METE1_ARATH	AT5G17920
1089	ofr.gene32258	1	12368.8	11645.8	11213.6	5061.04	5096.12	5404.96	13.3719	13.2674	13.2239	12.561	12.5504	12.6632	0.696202	1.62023	0.000253374	0.000632205	Ubiquitin carboxyl-terminal hydrolase	sp|Q9FPT1|UBP12_ARATH	AT5G06600
1090	ofr.gene32274	4	108420	110964	115128	265165	269364	264821	16.5037	16.5196	16.5839	18.2723	18.2745	18.2778	-1.73911	0.299554	2.37758e-07	9.5854e-06	Fasciclin-like arabinogalactan protein	sp|Q66GR0|FLA17_ARATH	AT5G06390
1091	ofr.gene32282	1	5397.86	5591.77	6234.69	573.716	1510.51	517.611	12.1756	12.209	12.3771	9.41998	10.7961	9.27885	2.42226	5.36012	0.0076827	0.0110205	2-cys peroxiredoxin BAS1	sp|Q9C5R8|BAS1B_ARATH	AT5G06290
1092	ofr.gene32361	10	117437	117281	123058	55909	59960.3	55857	16.619	16.5995	16.68	16.0266	16.107	16.0326	0.57744	1.4922	8.30046e-05	0.000273273	ER membrane protein complex subunit 1-like	tr|F4JXW9|F4JXW9_ARATH	AT5G11560
1093	ofr.gene32375	5	99126.9	90379.9	137119	34061.2	33837.9	24979	16.3744	16.2236	16.8361	15.3116	15.2816	14.8716	1.32311	2.50204	0.00471453	0.00709961	fructose-bisphosphate aldolase	sp|Q9SJQ9|ALFC6_ARATH	AT2G36460
1094	ofr.gene32377	1	93297	84328.1	95649.8	31445.9	33812.6	29575	16.287	16.1236	16.3165	15.1964	15.2805	15.1152	1.04499	2.06335	0.000167557	0.000455137	Enolase, N-terminal domain	sp|P25696|ENO2_ARATH	AT2G36530
1095	ofr.gene32379	3	37249.1	36869	37130.2	24295.2	29463.9	30027.1	14.9624	14.93	14.9513	14.8242	15.0819	15.1371	-0.0665023	0.95495	0.53025	0.554374	Redoxin	sp|Q949U7|PRX2E_ARATH	AT3G52960
1096	ofr.gene32409	6	62645	60978.7	60877.5	13463.3	12424.4	14736.5	15.7124	15.6559	15.6646	13.9725	13.8361	14.1102	1.70466	3.25953	3.0196e-05	0.000134478	Adenosine kinase	sp|Q9LZG0|ADK2_ARATH	AT5G03300
1097	ofr.gene32462	1	7237.44	7049.13	6662.48	5585.59	4695.34	5106.99	12.5987	12.5431	12.4728	12.7033	12.4323	12.5814	-0.034085	0.976651	0.71339	0.728285	RNA recognition motif	tr|A0A1P8B228|A0A1P8B228_ARATH	AT2G37510
1098	ofr.gene32463	1	736.03	475.043	7456.76	5584.68	5057.41	5016.34	9.30107	8.65183	12.6353	12.703	12.5394	12.5555	-2.40327	0.189035	0.123536	0.140816	chloroplast lumen common family protein	tr|Q9ZUS6|Q9ZUS6_ARATH	AT2G37400
1099	ofr.gene32467	8	78159	71577.4	75117.9	41353.9	37087.6	37115.5	16.0316	15.8871	15.9679	15.5915	15.4139	15.4429	0.479421	1.39418	0.00226547	0.00373729	Glutathione S-transferase, N-terminal domain	sp|Q6NLB0|GSTL1_ARATH	AT5G02780
1100	ofr.gene32473	4	88011.6	100797	105161	59209.8	65001.5	51690.7	16.2029	16.381	16.4532	16.1093	16.2234	15.9207	0.261188	1.19847	0.0864272	0.100308	60S ribosomal protein	sp|Q9SF40|RL4A_ARATH	AT3G09630
1101	ofr.gene32474	6	81243.3	83655.5	76983.5	74928	79293.9	71558.8	16.0874	16.1121	16.0032	16.449	16.5102	16.39	-0.382138	0.7673	0.00133309	0.00239331	60S ribosomal protein	sp|Q9SF40|RL4A_ARATH	AT3G09630
1102	ofr.gene32555	3	17279.8	17115.7	17607.6	14083.6	12875.4	13809.5	13.8543	13.8229	13.8749	14.0375	13.8876	14.0165	-0.129838	0.913934	0.0577757	0.0692947	Scaffold protein Nfu/NifU N terminal	sp|Q9LIG6|NIFU4_ARATH	AT3G20970
1103	ofr.gene32570	2	56962.1	53363.5	53214.5	19983.6	23931.2	20514	15.5752	15.4635	15.4705	14.5423	14.7819	14.5874	0.865844	1.82241	0.000452676	0.00100897	The light-harvesting complex (LHC) functions as a light receptor, it captures and delivers excitation energy to photosystems with which it is closely associated	sp|Q9XF88|CB4B_ARATH	AT3G08940
1104	ofr.gene32586	2	7993.94	8832.02	8229.49	12065.8	13613	11561.5	12.7421	12.8684	12.7776	13.8144	13.968	13.7602	-1.05147	0.482478	0.000132933	0.000381373	Leucine rich repeat N-terminal domain	sp|Q9LP77|Y1848_ARATH	AT1G48480
1105	ofr.gene32589	6	37426.9	38059.2	38555	16799.8	15983.9	18132.8	14.9692	14.9759	15.0056	14.2919	14.1996	14.4094	0.683251	1.60575	0.000379242	0.000868891	tRNA synthetases class I (C) catalytic domain	sp|F4I116|SYLC_ARATH	AT1G09620
1106	ofr.gene32610	1	3641.37	3727.71	4048.19	7461.15	7295.52	7872.57	11.6077	11.624	11.754	13.121	13.0681	13.2057	-1.46967	0.361064	1.7896e-05	9.34659e-05	Belongs to the ClpA ClpB family	sp|P42762|CLPD_ARATH	AT5G51070
1107	ofr.gene32626	1	9882.04	12857.9	10252	1144.03	981.153	931.006	13.048	13.4103	13.0946	10.4157	10.1736	10.1258	2.94595	7.70584	3.45723e-05	0.000147671	shikimate	sp|Q9FI78|HST_ARATH	AT5G48930
1108	ofr.gene32637	1	1905.53	2368.56	2658.87	36.3684	0	0	10.6734	10.9697	11.1476	5.4404	9.51222	9.27556	2.85418	7.23091	0.0978573	0.112776	glycerol	sp|Q9M8L4|GLPK_ARATH	AT1G80460
1109	ofr.gene32663	6	50999.7	55250.5	55042.9	53586.3	57126.9	53828.9	15.4157	15.5136	15.5193	15.9654	16.0371	15.9792	-0.511071	0.701701	0.000220084	0.000562573	Histidyl-tRNA synthetase	sp|F4IYF8|SYHC_ARATH	AT3G02760
1110	ofr.gene32667	1	2278.77	2643.37	2085.55	634.548	803.264	665.349	10.9315	11.1281	10.7972	9.56537	9.88499	9.64109	1.2551	2.38684	0.0007689	0.00153513	Belongs to the nucleosome assembly protein (NAP) family	tr|F4ISI7|F4ISI7_ARATH	AT2G19480
1111	ofr.gene32675	6	49464.5	49457.7	52784	15449	14913.5	14193	15.3716	15.3538	15.4588	14.171	14.0996	14.056	1.28585	2.43825	1.03021e-05	6.46759e-05	The pyruvate dehydrogenase complex catalyzes the overall conversion of pyruvate to acetyl-CoA and CO(2)	sp|Q5M729|ODP23_ARATH	AT1G54220
1112	ofr.gene32680	2	7269.63	6127.82	6490.58	19332.1	20214.7	18301.3	12.6051	12.3411	12.4351	14.4945	14.5384	14.4228	-2.02479	0.245742	1.78169e-05	9.34659e-05	Core-2/I-Branching enzyme	tr|Q9LYF7|Q9LYF7_ARATH	AT5G11730
1113	ofr.gene32689	1	3767.6	4232.34	4068.21	752.562	72.6111	97.2037	11.6569	11.8072	11.7612	9.81146	6.41738	6.86606	4.04343	16.489	0.0191832	0.025033	Heat shock 70 kDa protein	sp|F4HQD4|HSP7P_ARATH	AT1G79920
1114	ofr.gene32695	3	47978.8	44162.4	45072.2	18626.9	16105	16056.6	15.3276	15.1904	15.2309	14.4409	14.2105	14.234	0.954519	1.93793	0.000337871	0.000800441	Belongs to the chaperonin (HSP60) family	sp|Q9LJE4|CPNB2_ARATH	AT3G13470
1115	ofr.gene32809	1	7956.85	8293.59	8898.13	2417.34	3815.17	4333.71	12.7354	12.7777	12.8903	11.495	12.1328	12.3445	0.810365	1.75366	0.035413	0.044084	Belongs to the SNF7 family	sp|O82197|VP321_ARATH	AT2G19830
1116	ofr.gene32810	11	141398	140363	148557	78842.8	80459.4	81451	16.8869	16.8587	16.9516	16.5225	16.5312	16.5768	0.355574	1.27949	0.000384769	0.000878926	Belongs to the peptidase M16 family	sp|Q9ZU25|MPPA1_ARATH	AT1G51980
1117	ofr.gene32820	1	7942.29	7440.03	6378.79	4557.44	10550.9	2243.33	12.7328	12.621	12.4101	12.4098	13.6003	11.3946	0.119719	1.08652	0.861657	0.870751	acidic ribosomal protein	sp|Q9LVC9|RLA32_ARATH	AT5G57290
1118	ofr.gene32851	4	26335.6	25328.6	32915.8	8861.53	10128.8	9803.87	14.4622	14.3884	14.7775	13.3691	13.5414	13.5223	1.06507	2.09227	0.00125148	0.00227164	Belongs to the GroES chaperonin family	sp|O65282|CH20_ARATH	AT5G20720
1119	ofr.gene32878	1	7869.88	6245.76	8192	5491.51	5919.12	5884.62	12.7196	12.3686	12.771	12.6788	12.7664	12.7859	-0.123975	0.917656	0.396438	0.421571	The proteasome is a multicatalytic proteinase complex which is characterized by its ability to cleave peptides with Arg, Phe, Tyr, Leu, and Glu adjacent to the leaving group at neutral or slightly basic pH	sp|O81147|PSA6B_ARATH	AT2G05840
1120	ofr.gene32897	1	7435.24	9481.87	10010.5	11633.7	10951	10767.6	12.6376	12.9709	13.0602	13.7618	13.654	13.6575	-0.801565	0.573726	0.0038576	0.00596953	60S ribosomal Protein	sp|P60040|RL72_ARATH	AT2G01250
1121	ofr.gene32993	2	91264.9	98410	95094.5	18544.9	17614.3	18230.3	16.2552	16.3464	16.3081	14.4345	14.3397	14.4172	1.9061	3.74794	1.08641e-06	1.79616e-05	C-terminal domain of 1-Cys peroxiredoxin	sp|Q9C5R8|BAS1B_ARATH	AT5G06290
1122	ofr.gene32996	1	13956.2	10452.1	12567.3	16893	17819.9	19421.1	13.5461	13.1114	13.3884	14.2999	14.3565	14.5085	-1.03966	0.486441	0.00182609	0.00310709	acidic ribosomal protein	sp|Q9SVZ6|RLA31_ARATH	AT4G25890
1123	ofr.gene33045	1	7201.65	6629.14	7849.27	51823.8	54150.3	54742.9	12.5916	12.4545	12.7093	15.9171	15.9599	16.0035	-3.37505	0.0963846	1.68259e-06	2.31532e-05	Heat shock factor-binding protein 1-like	sp|Q8GW48|HSBP_ARATH	AT4G15802
1124	ofr.gene33055	4	66991.2	64507.8	70965.7	3850.1	2778.66	5825.06	15.8091	15.7371	15.8858	12.1665	11.6754	12.7712	3.60632	12.179	0.000352257	0.000827696	Major allergen Pru	sp|Q93VR4|ML423_ARATH	AT1G24020
1125	ofr.gene33114	1	5492.69	5108.05	5391.76	1927	1143.49	1688.57	12.2008	12.0785	12.1675	11.1679	10.3945	10.9847	1.29987	2.46206	0.00531579	0.00791171	Regulatory photoreceptor which exists in two forms that are reversibly interconvertible by light the Pr form that absorbs maximally in the red region of the spectrum and the Pfr form that absorbs maximally in the far-red region. Photoconversion of Pr to Pfr induces an array of morphogenic responses, whereas reconversion of Pfr to Pr cancels the induction of those responses. Pfr controls the expre…	sp|P14713|PHYB_ARATH	AT2G18790
1126	ofr.gene33118	3	50799.1	52952	52344.7	24448.2	25141.6	22902.6	15.41	15.4523	15.4467	14.8332	14.8531	14.7463	0.625462	1.5427	5.99967e-05	0.000213453	ATP-citrate synthase beta chain protein	sp|Q9FGX1|ACLB2_ARATH	AT5G49460
1127	ofr.gene33133	2	16550.3	16554.9	12863.2	9435.72	10062.9	10172	13.792	13.7749	13.4219	13.4597	13.532	13.5754	0.140558	1.10233	0.324543	0.349812	Glycosyl hydrolase family 79, N-terminal domain	sp|Q9FZP1|HPSE3_ARATH	AT5G34940
1128	ofr.gene33134	1	5999.6	5102.62	4634.26	2178.58	2428.81	2523.41	12.3281	12.0769	11.9491	11.345	11.4813	11.5643	0.654536	1.57411	0.00698921	0.0101269	Dihydrolipoyl dehydrogenase	sp|Q9M5K3|DLDH1_ARATH	AT1G48030
1129	ofr.gene33161	1	5835.44	7013.87	6357.48	3385.4	3767.85	3134.46	12.2881	12.5359	12.4052	11.9809	12.1148	11.8771	0.418799	1.33681	0.0134933	0.0183152	leucine aminopeptidase	tr|F4INR3|F4INR3_ARATH	AT2G24200
1130	ofr.gene33250	6	52806.3	55112.9	56039.9	83722.6	81711.8	86432.5	15.4659	15.51	15.5451	16.6091	16.5535	16.6624	-1.10134	0.466084	9.27382e-06	6.14157e-05	The proteasome is a multicatalytic proteinase complex which is characterized by its ability to cleave peptides with Arg, Phe, Tyr, Leu, and Glu adjacent to the leaving group at neutral or slightly basic pH	sp|O23715|PSA3_ARATH	AT2G27020
1131	ofr.gene33294	3	15292.4	17344.7	16709.5	8687.4	9027.57	8417.46	13.678	13.8421	13.7994	13.3405	13.3754	13.3023	0.433761	1.35075	0.00125833	0.00228227	Gelsolin homology domain	sp|O81644|VILI2_ARATH	AT2G41740
1132	ofr.gene33303	8	31397.1	29765.6	29909.7	16177	12205.3	8108.45	14.7158	14.6213	14.6393	14.2374	13.8105	13.2483	0.893374	1.85752	0.0361058	0.0447767	Belongs to the Glu Leu Phe Val dehydrogenases family	sp|Q43314|DHE1_ARATH	AT5G18170
1133	ofr.gene33313	2	23638.9	21392	22131.1	1875.37	3079.95	2012.31	14.3063	14.1447	14.2048	11.1287	11.824	11.2378	2.82178	7.07033	0.000216676	0.000556447	EGF-like domain	tr|Q6NKR6|Q6NKR6_ARATH	AT3G57630
1134	ofr.gene33492	9	98700	99698.4	98409.2	28038.2	26136.1	27688.9	16.3682	16.3652	16.3575	15.0309	14.909	15.0201	1.37694	2.59718	3.87546e-06	3.87209e-05	Fibronectin type III-like domain	sp|Q9FLG1|BXL4_ARATH	AT5G64570
1135	ofr.gene33527	1	5778.79	5025.73	5187.53	1731.13	1874.67	1975.66	12.274	12.055	12.1118	11.0133	11.1077	11.2112	1.03621	2.05083	0.000284882	0.000692028	Cleavage and polyadenylation specificity factor	sp|Q9C952|CPSF3_ARATH	AT1G61010
1136	ofr.gene33541	4	43486.9	45587.7	46384.7	39129.3	39704.6	37100.4	15.1857	15.2363	15.2723	15.5118	15.5123	15.4423	-0.257313	0.836644	0.00167517	0.0028944	UDP-glucose glycoprotein	sp|Q0WL80|UGGG_ARATH	AT1G71220
1137	ofr.gene33572	2	35262.5	35759.7	35077.4	47578.5	47417.6	48238.6	14.8833	14.886	14.8692	15.7938	15.7684	15.821	-0.914912	0.530376	5.6801e-07	1.37399e-05	atopr1,opr1	sp|Q8LAH7|OPR1_ARATH	AT1G76680
1138	ofr.gene33592	1	14875.5	16965	16025.4	5386.83	5153.26	5130.43	13.6381	13.8102	13.7391	12.651	12.5665	12.588	1.12727	2.18445	3.59316e-05	0.000152064	RNA splicing	tr|Q93VT6|Q93VT6_ARATH	AT5G08540
1139	ofr.gene33604	1	7663.47	7208.33	8029.59	3920.57	4991.78	4621.93	12.6812	12.5754	12.7421	12.1926	12.5206	12.4374	0.282682	1.21645	0.0617206	0.0737182	ATP-dependent Clp protease proteolytic subunit	sp|Q9FN42|CLPP2_ARATH	AT5G23140
1140	ofr.gene33618	1	2418.61	3329.05	2793.22	0	0	0	11.0174	11.4608	11.2187	9.28912	9.18228	9.51572	1.90327	3.74059	0.00029692	0.000716725	Protein VAC14 homolog	sp|Q9ZU97|VAC14_ARATH	AT2G01690
1141	ofr.gene33622	1	531.74	2288.38	405.719	19789.2	20179.6	19327.9	8.83203	10.92	8.43532	14.5282	14.5359	14.5015	-5.12608	0.028635	0.00265384	0.00429162	Soybean trypsin inhibitor (Kunitz) family of protease inhibitors	sp|Q9LMU2|KTI5_ARATH	AT1G17860
1142	ofr.gene33635	1	19777.4	18627.8	12409.3	33523.1	32929.2	32656.5	14.049	13.9451	13.3701	15.2887	15.2423	15.2582	-1.475	0.359734	0.00222513	0.00367866	aspartate-semialdehyde dehydrogenase	tr|Q8VYI4|Q8VYI4_ARATH	AT1G14810
1143	ofr.gene33647	2	6352.42	5425	4106.5	21967.1	22755.8	21384.2	12.4105	12.1653	11.7747	14.6788	14.7092	14.6474	-2.56163	0.169384	0.000161112	0.000439709	Belongs to the glycosyl hydrolase 17 family	tr|A0A1P8AXY5|A0A1P8AXY5_ARATH	AT2G01630
1144	ofr.gene33663	1	25475.5	23158	23638	1161.59	143.568	512.409	14.4143	14.2591	14.2998	10.4377	7.40085	9.26428	5.29013	39.1281	0.00394252	0.00607233	Major latex	tr|B3H4F3|B3H4F3_ARATH	AT1G70830
1145	ofr.gene33677	1	4267.95	4624.58	4486.83	1687.1	2109.18	546.165	11.8368	11.935	11.9025	10.9761	11.2777	9.35632	1.3547	2.55744	0.0859092	0.0997572	Anaphase-promoting complex subunit 4 WD40 domain	sp|Q39221|STLP2_ARATH	AT2G01470
1146	ofr.gene33689	5	99317	97074.8	99200.8	35256.4	35103.4	39151.2	16.3772	16.3267	16.369	15.3614	15.3346	15.5199	0.95237	1.93505	9.14811e-05	0.000287977	Belongs to the GroES chaperonin family	tr|Q8LDC9|Q8LDC9_ARATH	AT1G23100
1147	ofr.gene33848	1	8797.21	9236.81	9127.26	4170.76	4928.58	4928.22	12.8803	12.9331	12.9269	12.2819	12.5022	12.53	0.475415	1.39032	0.00406435	0.00623906	Produces ATP from ADP in the presence of a proton gradient across the membrane	sp|Q9C5A9|ATPBO_ARATH	AT5G08680
1148	ofr.gene33863	1	3858.49	4002.8	3221.06	1029.03	780.543	1393	11.6913	11.7267	11.4243	10.2629	9.8436	10.7071	1.34291	2.53662	0.00733096	0.0105727	XPC-binding domain	tr|F4JD57|F4JD57_ARATH	AT3G02540
1149	ofr.gene33896	2	8025.96	8738.54	8616.48	22623.3	21968.5	19134.2	12.7479	12.8531	12.8439	14.7213	14.6584	14.487	-1.80728	0.285729	2.02234e-05	0.000101029	Belongs to the peptidase A1 family	tr|Q9LI73|Q9LI73_ARATH	AT3G25700
1150	ofr.gene33901	1	11512.2	12925.8	12843.3	5565.27	5039.14	5237.28	13.2683	13.4179	13.4197	12.698	12.5342	12.6177	0.751981	1.6841	0.000401032	0.000908848	Belongs to the Ca(2 ) cation antiporter (CaCA) (TC 2.A.19) family	sp|Q8L636|NCL_ARATH	AT1G53210
1151	ofr.gene33902	1	4458.67	4899.35	5532.13	1770.4	395.694	591.99	11.8999	12.0183	12.2046	11.0456	8.86351	9.47256	2.24701	4.74698	0.0266653	0.0340049	allene oxide cyclase	sp|Q93ZC5|AOC4_ARATH	AT1G13280
1152	ofr.gene33913	1	2235.35	2471.42	2990.84	6991.71	8085.64	6659.76	10.9037	11.031	11.3173	13.0272	13.2164	12.9644	-1.9853	0.252559	0.000159747	0.000438589	Carbohydrate-binding protein of the ER	tr|F4ICJ5|F4ICJ5_ARATH	AT1G25570
1153	ofr.gene34003	1	1796.62	1290.27	1266.52	10459.6	9710.06	10602.2	10.5885	10.0934	10.0776	13.6083	13.4805	13.6352	-3.32151	0.100029	4.47664e-05	0.000176314	Glycosyl hydrolase family 79, N-terminal domain	sp|Q8L608|HPSE2_ARATH	AT5G61250
1154	ofr.gene34013	7	71819.2	73608.7	72930.1	10071.9	13572	14360.2	15.9095	15.9275	15.9252	13.5538	13.9636	14.0729	2.0573	4.16206	0.000201239	0.000525508		tr|Q9XI93|Q9XI93_ARATH	AT1G13930
1155	ofr.gene34030	1	4015.69	2898.99	3769.96	2078.95	3660.17	3127.85	11.7489	11.2612	11.6513	11.2774	12.073	11.8741	-0.18767	0.878023	0.541668	0.564972	Belongs to the 14-3-3 family	sp|Q9C5W6|14312_ARATH	AT1G26480
1156	ofr.gene34137	1	5252.85	4756.13	5830.65	0	0	926.355	12.1363	11.9755	12.2804	9.46248	10.1173	10.1185	2.23132	4.69563	0.000692956	0.00140424	Putative S-adenosyl-L-methionine-dependent methyltransferase	sp|B9DFI7|PMT2_ARATH	AT1G26850
1157	ofr.gene34167	2	9898.07	9841.57	9004.12	7850.19	6545.17	6078.32	13.0504	13.0246	12.9074	13.1943	12.9115	12.8326	0.0146538	1.01021	0.907396	0.913758	Mitochondrial outer membrane protein porin of 36	sp|Q9SRH5|VDAC1_ARATH	AT3G01280
1158	ofr.gene34241	5	47485.4	45815.8	48760.7	9891.79	10405.1	10962.7	15.3127	15.2435	15.3444	13.5278	13.5803	13.6834	1.70301	3.25579	6.28366e-06	5.08445e-05	Belongs to the aldehyde dehydrogenase family	tr|A0A1P8AQG6|A0A1P8AQG6_ARATH	AT1G23800
1159	ofr.gene34274	1	11209.3	10338.1	10477.8	3158.56	2771	2438.33	13.2299	13.0956	13.126	11.8808	11.6715	11.5148	1.46146	2.75388	0.000210146	0.000541993	Nucleoredoxin	sp|O80763|NRX1_ARATH	AT1G60420
1160	ofr.gene34353	3	68098.2	72649.8	64490	16259.6	15312.5	15416.4	15.8328	15.9086	15.7478	14.2448	14.1377	14.1753	1.64378	3.12484	8.04845e-06	5.57088e-05	Belongs to the universal ribosomal protein uL15 family	sp|P49637|R27A3_ARATH	AT1G70600
1161	ofr.gene34364	3	38796.3	39592.4	42003.2	18775.9	19686.8	14354.5	15.0211	15.0329	15.1292	14.4524	14.5002	14.0723	0.719402	1.6465	0.00673292	0.00978637	Belongs to the glyceraldehyde-3-phosphate dehydrogenase family	sp|P25858|G3PC1_ARATH	AT3G04120
1162	ofr.gene34382	2	21079.2	20075.2	19588.9	12516.9	15374.1	14796.1	14.141	14.053	14.0287	13.8674	14.1435	14.1161	0.0319494	1.02239	0.751559	0.764872	3-oxoacyl- acyl-carrier-protein reductase	sp|P33207|FABG_ARATH	AT1G24360
1163	ofr.gene34384	3	87016.8	85343.9	82073.2	165509	169400	169773	16.1865	16.1409	16.0956	17.5923	17.6053	17.6364	-1.47036	0.360892	9.43561e-07	1.69399e-05	Plant lipoxygenase may be involved in a number of diverse aspects of plant physiology including growth and development, pest resistance, and senescence or responses to wounding	sp|Q9CAG3|LOX6_ARATH	AT1G67560
1164	ofr.gene34393	2	16285.8	15642.4	14798.8	1721.71	3149	2318.95	13.7688	13.6931	13.6242	11.0054	11.8559	11.4424	2.26077	4.79247	0.000816852	0.00161404	Core subunit of the mitochondrial membrane respiratory chain NADH dehydrogenase (Complex I) that is believed to belong to the minimal assembly required for catalysis. Complex I functions in the transfer of electrons from NADH to the respiratory chain	sp|Q9FNN5|NDUV1_ARATH	AT5G08530
1165	ofr.gene34395	3	9998.66	6150.94	9295.66	23424.1	24279.7	19665.9	13.065	12.3465	12.9533	14.7715	14.8027	14.5265	-1.91198	0.265727	0.00133862	0.0023995	The proteasome is a multicatalytic proteinase complex which is characterized by its ability to cleave peptides with Arg, Phe, Tyr, Leu, and Glu adjacent to the leaving group at neutral or slightly basic pH	sp|Q9LIP2|PSB5B_ARATH	AT3G26340
1166	ofr.gene34396	1	2433.29	2569.99	2201.89	34561	39539.9	36376.6	11.0261	11.0875	10.8755	15.3326	15.5063	15.4138	-4.42122	0.0466745	6.5818e-07	1.47204e-05	Photosystem II (PSII) is a light-driven water plastoquinone oxidoreductase that uses light energy to abstract electrons from H(2)O, generating O(2) and a proton gradient subsequently used for ATP formation. It consists of a core antenna complex that captures photons, and an electron transfer chain that converts photonic excitation into a charge separation. The D1 D2 (PsbA PsbA) reaction center he…	sp|P83755|PSBA_ARATH	ATCG00020
1167	ofr.gene34399	2	9372.38	9120.6	8590.51	2870.83	981.097	952.233	12.9717	12.9148	12.8395	11.743	10.1735	10.1583	2.21705	4.64941	0.0136305	0.0184796	The light-harvesting complex (LHC) functions as a light receptor, it captures and delivers excitation energy to photosystems with which it is closely associated	sp|Q9SYW8|LHCA2_ARATH	AT3G61470
1168	ofr.gene34402	1	2733.06	3254.23	3827.02	239.728	3558.53	626.138	11.1938	11.428	11.673	8.16105	12.0323	9.55346	1.51597	2.85991	0.254537	0.278271	Rubber elongation factor protein (REF)	sp|Q9FYF7|Y1736_ARATH	AT1G67360
1169	ofr.gene34417	2	10841.7	8984.44	10013.3	2717.19	2493.5	2406.09	13.1818	12.8931	13.0606	11.6637	11.5192	11.4956	1.48566	2.80045	0.000113986	0.000338424	Belongs to the adenylate kinase family	sp|O82514|KAD4_ARATH	AT5G63400
1170	ofr.gene34421	2	23579.2	23127.1	20133.3	26953.7	28930.7	23301.6	14.3027	14.2572	14.0683	14.974	15.0556	14.7713	-0.724218	0.605325	0.00283846	0.0045455	Belongs to the universal ribosomal protein uL22 family	sp|P51413|RL172_ARATH	AT1G67430
1171	ofr.gene34422	2	9687.47	10676.8	10559.1	4304.95	5801.11	9942.22	13.0194	13.1421	13.1372	12.3276	12.7374	13.5425	0.230405	1.17316	0.556037	0.578178	NADH-ubiquinone oxidoreductase 11 kDa subunit	tr|Q9FYF8|Q9FYF8_ARATH	AT1G67350
1172	ofr.gene34471	2	15601.3	15185.9	14879.8	10125.2	9753.48	12015.3	13.7068	13.6504	13.6321	13.5614	13.487	13.8157	0.0417089	1.02933	0.703633	0.719283	ATPase family associated with various cellular activities (AAA)	sp|Q9M0Y8|NSF_ARATH	AT4G04910
1173	ofr.gene34478	1	3212.63	2611.88	3042.39	8952.56	7714.74	8317.79	11.427	11.1108	11.342	13.3839	13.1487	13.2851	-1.9793	0.253613	7.04114e-05	0.000242587	GYF domain	tr|F4HSW8|F4HSW8_ARATH	AT1G27430
1174	ofr.gene34498	2	8868.2	9784.09	9087.68	3111.88	2909.26	1333.02	12.8919	13.0161	12.9207	11.8594	11.7417	10.6436	1.52801	2.88387	0.017124	0.0225636	Belongs to the cytochrome P450 family	tr|Q9LUD2|Q9LUD2_ARATH	AT3G14620
1175	ofr.gene34507	1	4437.36	3653.27	4194.9	1450	1578.8	1742.71	11.8929	11.5949	11.8054	10.7576	10.8599	11.0302	0.881827	1.84271	0.00176573	0.0030281	Essential subunit of the N-oligosaccharyl transferase (OST) complex which catalyzes the transfer of a high mannose oligosaccharide from a lipid-linked oligosaccharide donor to an asparagine residue within an Asn-X-Ser Thr consensus motif in nascent polypeptide chains	sp|Q39080|DAD1_ARATH	AT1G32210
1176	ofr.gene34537	1	10579.5	11629.6	9985.49	1087.64	831.513	1094.16	13.1464	13.2654	13.0566	10.3428	9.93486	10.3587	2.94403	7.69559	4.11479e-05	0.000166475	PAP_fibrillin	sp|O82291|PAP3_ARATH	AT2G35490
1177	ofr.gene34551	1	6386.28	6092.75	6099.78	10917.2	11058.7	13169.9	12.4182	12.3328	12.3455	13.6701	13.6682	13.9481	-1.3966	0.379823	0.000133689	0.000382168	synthase	sp|O23617|TPS5_ARATH	AT4G17770
1178	ofr.gene34574	8	40322.9	38408.5	39986.2	8348.25	6391.12	7651.47	15.0768	14.9891	15.0582	13.283	12.8771	13.1646	1.93307	3.81867	9.71243e-05	0.000299776	Belongs to the cytochrome P450 family	sp|Q9LUC5|C7A15_ARATH	AT3G14690
1179	ofr.gene34625	1	1389.18	1277.75	1780.75	2945.37	1350.95	1617.73	10.2175	10.0793	10.5692	11.78	10.635	10.9229	-0.823969	0.564886	0.0920462	0.106507	Regulator of nonsense transcripts 1 homolog	sp|Q9FJR0|RENT1_ARATH	AT5G47010
1180	ofr.gene34628	3	17616.5	19557	16451.5	18258	25684.6	9402.91	13.8821	14.0153	13.7769	14.412	14.8839	13.462	-0.361201	0.778516	0.442049	0.467478	ADP-ribosylation factor GTPase-activating protein	sp|Q8H100|AGD8_ARATH	AT4G17890
1181	ofr.gene34646	3	91132	89146.6	89872.5	343537	347935	340647	16.2531	16.2038	16.2266	18.6459	18.6437	18.641	-2.41572	0.187411	7.40541e-09	2.80986e-06	Thaumatin family	tr|A0A1P8B068|A0A1P8B068_ARATH	AT2G28790
1182	ofr.gene34707	2	21914.1	24386.8	22305.7	34740.2	26063.3	26973.9	14.197	14.3337	14.2161	15.3401	14.905	14.9824	-0.82688	0.563747	0.00418453	0.00639791	Peptidase dimerisation domain	sp|Q9C5C4|ARGE_ARATH	AT4G17830
1183	ofr.gene34777	4	39604.3	37053.9	35433.3	10977.6	11226.2	11884.8	15.0508	14.9372	14.8838	13.6781	13.6898	13.8	1.23467	2.35328	3.92394e-05	0.000161338	aminopeptidase	sp|Q8VZH2|APM1_ARATH	AT4G33090
1184	ofr.gene34783	1	10215.9	11495.6	9538.5	3391.39	4124.78	1733.89	13.096	13.2487	12.9905	11.9834	12.2454	11.0229	1.36116	2.56892	0.0229481	0.0295433	RanBP1 domain	sp|P92985|RBP1C_ARATH	AT5G58590
1185	ofr.gene34827	3	50823.4	52646.1	51678.2	12955.8	13381.7	14048.8	15.4107	15.444	15.4283	13.9171	13.9432	14.0413	1.46041	2.75187	3.0375e-06	3.32389e-05	The glycine cleavage system catalyzes the degradation of glycine	sp|Q94B78|GCSP1_ARATH	AT4G33010
1186	ofr.gene34830	2	20473	20381.6	19043	6475.02	3967.34	6675.14	14.0989	14.0749	13.988	12.9165	12.1892	12.9677	1.36278	2.57181	0.00579601	0.00853797	Interconversion of serine and glycine	sp|Q94JQ3|GLYP3_ARATH	AT4G32520
1187	ofr.gene34906	3	149286	145370	146184	12518	13545.2	10625.3	16.9652	16.9093	16.9284	13.8675	13.9608	13.6383	3.11209	8.64634	5.66912e-06	4.84299e-05	malic enzyme	sp|Q9XGZ0|MAOP3_ARATH	AT5G25880
1188	ofr.gene34911	1	11826.2	12349.1	12682	3159.27	4851.56	4724.07	13.3072	13.352	13.4015	11.8812	12.4795	12.4689	1.07702	2.10967	0.00570529	0.00842052	BURP domain	sp|Q08298|RD22_ARATH	AT5G25610
1189	ofr.gene35059	3	16846.1	17041.5	12602.2	17629.6	19913.4	18114.8	13.8176	13.8167	13.3924	14.3615	14.5167	14.408	-0.753197	0.593287	0.0071835	0.0103887	ER membrane protein complex subunit	tr|Q93VE6|Q93VE6_ARATH	AT5G10780
1190	ofr.gene35076	7	50653.7	47343.4	45329.7	76806.9	79387.6	82038.2	15.4058	15.2908	15.2392	16.4847	16.5119	16.5871	-1.21599	0.430476	3.06062e-05	0.000135778	phosphatase 2c	sp|Q8RXV3|P2C59_ARATH	AT4G31750
1191	ofr.gene35095	4	47748.7	49815	47633.5	331604	340157	343787	15.3206	15.3642	15.3107	18.5949	18.6111	18.6543	-3.28826	0.102361	1.75198e-08	3.70809e-06	serine arginine-rich splicing factor	sp|O81126|RSZ22_ARATH	AT4G31580
1192	ofr.gene35190	1	1186.36	2758.04	3006.3	8213.27	8070.85	7872.43	9.98978	11.1893	11.3248	13.2595	13.2138	13.2057	-2.39171	0.190556	0.00488572	0.00732859	Guanine nucleotide-binding protein subunit gamma	sp|Q9FDX9|GG1_ARATH	AT3G63420
1193	ofr.gene35198	1	951.306	808.494	524.187	107266	114066	103541	9.67122	9.41901	8.80492	16.9666	17.0348	16.923	-7.67641	0.00488845	7.75207e-06	5.52166e-05	Hydrolyzes acetyl esters in homogalacturonan regions of pectin. In type I primary cell wall, galacturonic acid residues of pectin can be acetylated at the O-2 and O-3 positions. Decreasing the degree of acetylation of pectin gels in vitro alters their physical properties	tr|A0A1P8B651|A0A1P8B651_ARATH	AT4G19420
1194	ofr.gene35212	4	74149.7	84587.2	82415.5	41258.7	42611.6	38971	15.9556	16.1281	16.1016	15.5882	15.6142	15.5132	0.489875	1.40432	0.00135231	0.00242025	Hydrolyzes acetyl esters in homogalacturonan regions of pectin. In type I primary cell wall, galacturonic acid residues of pectin can be acetylated at the O-2 and O-3 positions. Decreasing the degree of acetylation of pectin gels in vitro alters their physical properties	sp|Q6DBP4|PAE8_ARATH	AT4G19420
1195	ofr.gene35241	1	6097.13	5400.21	5464.24	6520.61	6474.69	6673.4	12.3514	12.1587	12.1868	12.9266	12.8959	12.9673	-0.697634	0.616583	0.000391335	0.000890384	Adaptin N terminal region	sp|Q8L7A9|AP4E_ARATH	AT1G31730
1196	ofr.gene35242	2	8212.51	9467.34	9008.25	6128.74	7058.62	7319.46	12.7811	12.9687	12.908	12.8372	13.0204	13.1006	-0.10017	0.932923	0.353762	0.379349	Carbamoyl-phosphate synthetase large chain, oligomerisation domain	sp|Q42601|CARB_ARATH	AT1G29900
1197	ofr.gene35408	6	54166.9	54652.6	55564.1	34799.4	34703.9	38032.4	15.5026	15.4979	15.5328	15.3426	15.3181	15.4781	0.131547	1.09547	0.0611921	0.073163	Rhamnose biosynthetic enzyme 1	sp|Q9LQ04|RMLCD_ARATH	AT1G63000
1198	ofr.gene35413	5	21536.9	18296.3	23375	5665.82	6755.95	7597.81	14.172	13.9192	14.2837	12.7239	12.9572	13.1545	1.17975	2.26538	0.00200898	0.00337967	cytochrome P450	sp|O80823|C86A8_ARATH	AT2G45970
1199	ofr.gene35439	2	18060	15967.8	15914.3	118812	104649	109396	13.918	13.7228	13.729	17.1141	16.9105	17.0023	-3.21904	0.107392	3.18554e-06	3.40482e-05	(GMC) oxidoreductase family	tr|Q66GI5|Q66GI5_ARATH	AT1G12570
1200	ofr.gene35452	1	8860.7	9290.47	9450.21	55736.8	59276.8	61869.4	12.8907	12.9415	12.9771	16.0221	16.0904	16.1801	-3.16114	0.11179	4.43859e-07	1.19999e-05	Leucine rich repeat N-terminal domain	sp|C0LGH8|Y1634_ARATH	AT1G63430
1201	ofr.gene35463	1	2580.86	9028.08	2164.2	69.7643	41.5438	0	11.1111	12.9001	10.8506	6.38021	5.61182	10.6782	4.06387	16.7242	0.0754631	0.0885719	Ribosomal protein P0 is the functional equivalent of E.coli protein L10	sp|O04204|RLA01_ARATH	AT2G40010
1202	ofr.gene35484	2	37626.6	33974.8	36900.6	5333.98	9488.27	6476.04	14.9769	14.8121	14.9423	12.6368	13.4472	12.924	1.90778	3.75232	0.00141033	0.00251041	thaumatin-like protein	sp|P50700|OSL3_ARATH	AT4G11650
1203	ofr.gene35514	1	2045.29	2741.65	2526.32	1534.1	1205.94	1038.26	10.7755	11.1807	11.0738	10.839	10.4712	10.2831	0.47895	1.39373	0.0780523	0.091326	C2 domain	tr|Q93ZM0|Q93ZM0_ARATH	AT3G18370
1204	ofr.gene35531	2	61391.8	61872.5	59590.5	255288	248764	243817	15.6832	15.6769	15.6338	18.2176	18.1597	18.1586	-2.51396	0.175074	5.78716e-08	6.18163e-06	amine oxidase	tr|Q8L742|Q8L742_ARATH	AT4G12290
1205	ofr.gene35545	4	34479.1	34749.4	35188.2	115735	111562	110373	14.8509	14.8446	14.8738	17.0763	17.0028	17.0152	-2.17496	0.221448	9.47448e-08	7.77584e-06	Multicopper oxidase	sp|Q9SU40|SKU5_ARATH	AT4G12420
1206	ofr.gene35549	1	13172.7	13033.1	11177.6	773.042	2379.94	1018.44	13.4627	13.4298	13.2193	9.85019	11.452	10.2553	2.85147	7.21734	0.0042409	0.00647527	Heat shock protein 70 (HSP70)-interacting protein	sp|Q5XEP2|HSOP2_ARATH	AT1G62740
1207	ofr.gene35552	2	9909.76	9032.37	9965.13	12012.1	15503.2	14423.3	13.0521	12.9008	13.0537	13.808	14.1555	14.0792	-1.01207	0.495833	0.00098279	0.00187891	Pentapeptide repeats (8 copies)	tr|B6EUA5|B6EUA5_ARATH	AT1G12250
1208	ofr.gene35553	2	14453.5	13845.2	13861.4	3055.86	2785.81	2788.31	13.5966	13.517	13.5298	11.8332	11.6791	11.7083	1.80759	3.50057	4.5061e-06	4.276e-05	Heat shock chaperonin-binding motif.	sp|Q8VWG7|TDX_ARATH	AT3G17880
1209	ofr.gene35586	2	12025	15038.3	11758.7	13069.7	13360.6	14607.6	13.3312	13.6363	13.2924	13.9297	13.941	14.0976	-0.56945	0.673873	0.00939282	0.013234	Glycosyl hydrolase family 79, N-terminal domain	sp|Q9FF10|HPSE1_ARATH	AT5G07830
1210	ofr.gene35622	1	3676.17	4057	4102.09	14342	14993.6	14681.6	11.6214	11.7461	11.7731	14.0637	14.1073	14.1048	-2.37841	0.192321	1.06089e-06	1.79616e-05	subunit of the gamma-secretase complex, an endoprotease complex that catalyzes the intramembrane cleavage of integral membrane proteins such as Notch receptors	sp|Q9SIK7|PSNB_ARATH	AT2G29900
1211	ofr.gene35630	2	15905	16385.4	16309.1	8140	10234.9	8822.82	13.7346	13.76	13.7644	13.2466	13.5565	13.3701	0.361946	1.28516	0.0161596	0.0214652	Glycine-rich RNA-binding protein	sp|Q9FNR1|RBG3_ARATH	AT5G61030
1212	ofr.gene35682	1	2087.56	1955.77	2191.27	2488.47	2527.03	2120.88	10.8051	10.6934	10.8685	11.5368	11.5385	11.3136	-0.673959	0.626784	0.00174026	0.00299559	magnesium transporter	sp|Q9SAH0|MRS2A_ARATH	AT1G80900
1213	ofr.gene35721	1	10062.9	8825.51	10495.1	1671.34	2436.2	3321.39	13.0742	12.8674	13.1284	10.9626	11.4857	11.9607	1.55368	2.93565	0.00653407	0.00952143		sp|Q67YC9|Y4141_ARATH	AT4G14100
1214	ofr.gene35749	2	9326.77	9338.79	9433.43	4538.23	6408.82	6008.28	12.9646	12.9489	12.9745	12.4037	12.8811	12.8159	0.262476	1.19954	0.154279	0.173535		tr|Q8H0U2|Q8H0U2_ARATH	AT2G12400
1215	ofr.gene35780	2	11879.9	10204.8	12902.6	10114.3	13087.6	12735.1	13.3137	13.0769	13.4264	13.5599	13.9112	13.8997	-0.517939	0.698369	0.0285279	0.0361794	Phosphoethanolamine N-methyltransferase	sp|Q9FR44|PEAM1_ARATH	AT3G18000
1216	ofr.gene35862	2	73592.2	73282	72684	35727.5	40514.5	39360.7	15.9447	15.9211	15.9203	15.3805	15.5414	15.5276	0.445531	1.36181	0.00102627	0.00194745	Eukaryotic aspartyl protease	sp|Q9LS40|ASPG1_ARATH	AT3G18490
1217	ofr.gene35930	3	63742.4	65145.7	61043.6	43185	44193.5	44010.6	15.7374	15.7513	15.6685	15.654	15.6668	15.6887	0.0492411	1.03472	0.148046	0.166777	Hydrolyzes glycerol-phospholipids at the terminal phosphodiesteric bond	sp|Q9SSQ9|PLDA2_ARATH	AT1G52570
1218	ofr.gene35943	1	4877.18	5108.71	4657.01	36413.3	36083.9	37391.8	12.0293	12.0787	11.9562	15.408	15.3743	15.4536	-3.39058	0.0953529	1.458e-07	7.96154e-06	Protein NRT1 PTR FAMILY 5.10-like	sp|Q0WP01|PTR9_ARATH	AT1G22540
1219	ofr.gene35969	3	14043.9	13870.3	15273.1	11024.5	10517.4	11993.1	13.5551	13.5196	13.6697	13.6842	13.5958	13.813	-0.116193	0.922619	0.208909	0.231249	60S ribosomal protein	sp|Q9C9C5|RL63_ARATH	AT1G74050
1220	ofr.gene35970	1	1651.28	1049.54	1591.88	5552.97	5080.49	5548.66	10.4668	9.79546	10.4075	12.6948	12.546	12.701	-2.42404	0.186334	0.000388994	0.000885935	Belongs to the TRAFAC class dynamin-like GTPase superfamily. Dynamin Fzo YdjA family	sp|Q9SE83|DRP2A_ARATH	AT1G10290
1221	ofr.gene35971	2	9910.1	9701.64	11410.7	1801.57	1443.48	2063.65	13.0521	13.0039	13.2491	11.0708	10.7306	11.2741	2.07654	4.21793	0.00029135	0.000706247	CRAL/TRIO, N-terminal domain	sp|Q56Z59|PATL3_ARATH	AT1G72160
1222	ofr.gene35973	1	8294.81	9172.68	8327.86	2146.86	2575.37	2185.08	12.7954	12.923	12.7947	11.3238	11.5658	11.3566	1.42232	2.68017	8.18605e-05	0.00027067		tr|Q8L9M8|Q8L9M8_ARATH	AT1G33810
1223	ofr.gene35983	8	70999.5	84893.5	82885.2	13291.3	15057.6	10865.9	15.893	16.1333	16.1098	13.954	14.1135	13.6706	2.13266	4.38524	0.000143582	0.000405187	Elongation factor	sp|O04487|EF1G1_ARATH	AT1G09640
1224	ofr.gene35985	3	19396.5	12514	18668.7	28215	37548.1	39551.6	14.021	13.3712	13.9593	15.04	15.4317	15.5346	-1.5516	0.341131	0.00374699	0.00580619	Belongs to the 'GDSL' lipolytic enzyme family	sp|Q9SF78|GDL29_ARATH	AT1G71691
1225	ofr.gene35988	6	93148.4	94383.6	94427.4	81291.4	77085	79014.1	16.2847	16.2862	16.2979	16.5666	16.4694	16.5329	-0.233405	0.850625	0.0012595	0.0022826	heme protein	sp|Q9FKS5|CYC1B_ARATH	AT5G40810
1226	ofr.gene36008	2	7624.67	5985.91	7927.5	30285.5	31510.8	33838.5	12.6739	12.3073	12.7236	15.1421	15.1788	15.3095	-2.64188	0.160219	4.7465e-05	0.000182704	G-type lectin S-receptor-like serine threonine-protein kinase At1g34300	sp|Q9XID3|Y1343_ARATH	AT1G34300
1227	ofr.gene36146	16	1.11365e+06	1.11075e+06	1.09058e+06	1.88726e+06	1.92523e+06	1.97122e+06	19.8643	19.843	19.8276	21.1037	21.1119	21.1738	-1.28478	0.410435	7.98963e-07	1.56925e-05	Belongs to the peroxidase family	sp|Q96520|PER12_ARATH	AT1G71695
1228	ofr.gene36168	1	17091.9	16590.9	20194	24799.6	26566	28563.9	13.8385	13.778	14.0726	14.8538	14.9326	15.065	-1.0541	0.481599	0.000638386	0.00131925	RmlD substrate binding domain	sp|Q9SA77|ARAE1_ARATH	AT1G30620
1229	ofr.gene36171	1	70299.1	70315.7	71006.9	270966	287271	289230	15.8787	15.8615	15.8867	18.3035	18.3673	18.405	-2.48301	0.17887	1.36889e-07	7.96154e-06	Oxygen-evolving enhancer protein 2	sp|Q42029|PSBP1_ARATH	AT1G06680
1230	ofr.gene36236	1	8413.09	6855.96	8539.5	10884.9	10222.9	10827.8	12.8159	12.5031	12.8309	13.6658	13.5548	13.6656	-0.912111	0.531407	0.00128327	0.00232019	Chloroplast import apparatus Tic20-like	sp|O82251|TI202_ARATH	AT2G47840
1231	ofr.gene36285	2	8929.98	8268.26	8226.66	1103.85	1136.92	857.839	12.9019	12.7733	12.7771	10.3641	10.3862	10.0077	2.56476	5.91655	3.86101e-05	0.000159733	Reversibly glycosylated polypeptide	sp|Q9SRT9|RGP1_ARATH	AT3G02230
1232	ofr.gene36325	4	35427.8	36927.4	37017	46276.6	54626.9	54884.3	14.89	14.9323	14.9469	15.7538	15.9726	16.0072	-0.988118	0.504135	0.000261105	0.000646573	WD domain, G-beta repeat	sp|Q9C4Z6|GPLPB_ARATH	AT1G48630
1233	ofr.gene36328	1	4647.59	4702.93	3922.44	6931.45	7416.24	7744.08	11.9597	11.9593	11.7085	13.0147	13.0917	13.182	-1.22032	0.429186	0.000226231	0.000574452	Glycosyltransferase family 28 N-terminal domain	tr|Q9C9T8|Q9C9T8_ARATH	AT1G73740
1234	ofr.gene36385	1	5966.19	5392.2	4872.81	1957.86	1290.42	1731.2	12.32	12.1566	12.0215	11.1909	10.5689	11.0207	1.23924	2.36074	0.00375496	0.00581462	PspA/IM30 family	sp|O80796|VIPP1_ARATH	AT1G65260
1235	ofr.gene36438	3	31914.6	29086.3	32269.4	64849.4	67027.3	68127	14.7394	14.588	14.7489	16.2406	16.2677	16.3191	-1.58372	0.33362	9.96563e-06	6.39373e-05	Mitochondrial import inner membrane translocase subunit Tim9	sp|Q9XGX9|TIM9_ARATH	AT3G46560
1236	ofr.gene36447	1	5907.24	7654.27	6472.38	0	802.12	0	12.3057	12.662	12.4311	10.737	9.88294	10.7354	2.01448	4.04035	0.00265565	0.00429162	The light-harvesting complex (LHC) functions as a light receptor, it captures and delivers excitation energy to photosystems with which it is closely associated	sp|Q01667|CAB6_ARATH	AT3G54890
1237	ofr.gene36504	1	4986.14	5227.73	3869.1	3466.17	3005.19	3087.68	12.0612	12.1119	11.6888	12.0149	11.7885	11.8554	0.0676511	1.04801	0.674038	0.690874	Belongs to the ClpA ClpB family	sp|P42730|CLPB1_ARATH	AT1G74310
1238	ofr.gene36506	5	25469.8	25447	27173.6	24262.5	22982.3	24449.7	14.414	14.3951	14.5009	14.8222	14.7235	14.8407	-0.358804	0.779811	0.00182667	0.00310709	Leukotriene A-4 hydrolase	sp|Q9FY49|LKHA4_ARATH	AT5G13520
1239	ofr.gene36523	4	142701	151124	149687	8993.38	8803.45	6543.41	16.9001	16.9653	16.9626	13.3904	13.3391	12.939	3.71981	13.1758	1.34489e-05	7.72639e-05	Pathogenesis-related protein Bet v I family	sp|Q93VR4|ML423_ARATH	AT1G24020
1240	ofr.gene36543	1	2249.37	1724.7	2173.21	3651.94	2652.39	4649.84	10.9128	10.512	10.8566	12.0902	11.6083	12.4461	-1.28776	0.409587	0.0092107	0.0130013	Permease family	sp|Q27GI3|NAT6_ARATH	AT5G62890
1241	ofr.gene36576	4	62215.9	68955.3	69469.2	98067.4	92544.9	97111.5	15.7024	15.8333	15.8551	16.8373	16.7331	16.8305	-1.00336	0.498837	6.70432e-05	0.000234142	Multicopper oxidase	tr|Q9SGR6|Q9SGR6_ARATH	AT1G76160
1242	ofr.gene36666	1	5883.26	6540.07	5641.7	1123.81	0	0	12.2999	12.435	12.2329	10.39	10.8153	9.53727	2.07508	4.21369	0.00548894	0.00813255	Pyridoxal-phosphate dependent enzyme	sp|P47998|CYSK1_ARATH	AT4G14880
1243	ofr.gene36709	3	537717	540538	537239	339178	345671	354278	18.8139	18.804	18.8062	18.6275	18.6343	18.6976	0.154886	1.11333	0.00235095	0.00385892	Glyceraldehyde-3-phosphate dehydrogenase	sp|P25858|G3PC1_ARATH	AT3G04120
1244	ofr.gene36717	9	56644.1	59492.7	57084.7	21108.3	16091.8	16869.2	15.5671	15.6203	15.5718	14.6213	14.2093	14.3052	1.20779	2.30984	0.000654366	0.00134622	UDP-arabinopyranose mutase activity	sp|Q9LFW1|RGP2_ARATH	AT5G15650
1245	ofr.gene36724	2	52357.4	52776.2	49940.1	34270.9	34859.4	35737.5	15.4536	15.4475	15.3789	15.3205	15.3245	15.3883	0.082229	1.05865	0.0645831	0.0767781	Mediates the uptake of pyruvate into mitochondria	sp|Q949R9|MPC1_ARATH	AT5G20090
1246	ofr.gene36726	1	3453.43	3848.41	4072.73	13672.2	14163.5	14570.6	11.5313	11.67	11.7628	13.9947	14.0252	14.0939	-2.38327	0.191674	5.35826e-06	4.68186e-05	modifier of snc1	sp|Q9SB63|MOS1_ARATH	AT4G24680
1247	ofr.gene36750	1	8504.12	6869.33	7676.77	3112.16	2883.09	2297.66	12.8314	12.5059	12.6773	11.8595	11.7287	11.4291	0.9991	1.99875	0.00322513	0.00507279	Zinc finger BED domain-containing protein DAYSLEEPER-like	sp|Q9M2N5|DSLE_ARATH	AT3G42170
1248	ofr.gene36753	2	11426.5	9929.73	10629.6	6820.22	6771.46	7177.43	13.2576	13.0375	13.1468	12.9914	12.9605	13.0724	0.139169	1.10127	0.12447	0.141811	Long chain base biosynthesis protein 1-like	sp|Q94IB8|LCB1_ARATH	AT4G36480
1249	ofr.gene36755	4	32384.1	37812.4	33118.8	17934	21818.3	6886.09	14.7605	14.9665	14.7863	14.3862	14.6485	13.0126	0.821993	1.76785	0.183253	0.204227	Subunit of the peripheral V1 complex of vacuolar ATPase. Subunit C is necessary for the assembly of the catalytic sector of the enzyme and is likely to have a specific function in its catalytic activity. V-ATPase is responsible for acidifying a variety of intracellular compartments in eukaryotic cells	sp|Q9SDS7|VATC_ARATH	AT1G12840
1250	ofr.gene36777	2	8717.9	8378.88	8428.36	800.85	870.159	815.59	12.8672	12.7925	12.812	9.90118	10.0004	9.93482	2.87843	7.3535	1.59067e-07	7.96154e-06	Pyrophosphate-energized vacuolar membrane proton	sp|P31414|AVP1_ARATH	AT1G15690
1251	ofr.gene36824	2	3392.92	3839.72	3211.01	6063.41	5745.43	4117.61	11.5058	11.6667	11.4198	12.8217	12.7235	12.2707	-1.07454	0.474822	0.00432545	0.00657835	Trafficking protein particle complex subunit	tr|Q9FGU1|Q9FGU1_ARATH	AT5G58030
1252	ofr.gene36838	2	9576.34	11563.1	12470.5	4922.35	3360.41	2758.13	13.0027	13.2572	13.3772	12.5209	11.9497	11.6926	1.15796	2.23141	0.0125238	0.0171512	ATP-grasp domain	tr|Q84TI2|Q84TI2_ARATH	AT2G37690
1253	ofr.gene36909	2	16318.9	15771	15023	29627	25338.2	31135.6	13.7717	13.7049	13.6459	15.1104	14.8643	15.1894	-1.34721	0.393051	0.000208216	0.000539437	prefoldin subunit	sp|Q9LJ98|PFD2_ARATH	AT3G22480
1254	ofr.gene36928	1	2716.39	2535.69	2673.23	2538.49	3112.8	1778.05	11.1849	11.0681	11.1554	11.5655	11.8393	11.0592	-0.351886	0.783559	0.202619	0.224937	Belongs to the heat shock protein 70 family	sp|Q9SKY8|HSP7H_ARATH	AT2G32120
1255	ofr.gene36950	1	6536.72	7777.01	7000.51	14645.4	16710.7	15381	12.4518	12.6849	12.5442	14.0939	14.2637	14.172	-1.61625	0.326183	4.23366e-05	0.00016979	2-hydroxyisoflavanone dehydratase-like	sp|Q9SMM9|CXE13_ARATH	AT3G48700
1256	ofr.gene36970	1	18221.8	21980.1	19808.6	1202.11	4217.09	1305.86	13.9308	14.1838	14.0448	10.4871	12.2773	10.6139	2.92704	7.6055	0.00730912	0.0105505	Redoxin	sp|Q9M7T0|PRX2F_ARATH	AT3G06050
1257	ofr.gene36971	2	68700.9	70090.6	68663.6	231529	224118	215988	15.8455	15.8568	15.8382	18.0766	18.0092	17.9837	-2.1763	0.221242	1.6998e-07	7.97172e-06	GPI-anchored protein	sp|Q84MC0|UGPI4_ARATH	AT3G06035
1258	ofr.gene37037	3	43249.8	42118	41433.5	44642.1	42637.6	44988	15.1779	15.1221	15.1095	15.7019	15.6151	15.7204	-0.542655	0.686506	0.000149483	0.00041739	leucine aminopeptidase	sp|Q944P7|AMPL2_ARATH	AT4G30920
1259	ofr.gene37087	3	24654.5	23518.5	28243.7	2411.52	2998.31	3289	14.367	14.2814	14.5566	11.4915	11.7852	11.9466	2.66059	6.32294	6.94173e-05	0.000239881	plasma membrane ATPase	sp|P19456|PMA2_ARATH	AT4G30190
1260	ofr.gene37097	1	7470.47	7536.4	6658.1	14740.3	14154.9	15207.7	12.6444	12.6396	12.4719	14.1033	14.0243	14.1556	-1.5091	0.35133	2.49472e-05	0.000116997	Belongs to the glucose-6-phosphate 1-epimerase family	tr|Q9LVC5|Q9LVC5_ARATH	AT5G57330
1261	ofr.gene37110	1	11838.7	11877.2	12640.5	18546.5	18932.7	19717.3	13.3087	13.2958	13.3967	14.4346	14.4439	14.5303	-1.13585	0.455066	1.33497e-05	7.69663e-05	Tubulin is the major constituent of microtubules. It binds two moles of GTP, one at an exchangeable site on the beta chain and one at a non-exchangeable site on the alpha chain	sp|P29514|TBB6_ARATH	AT5G12250
1262	ofr.gene37115	2	40570.9	39198	35470.2	175717	182187	183399	15.0856	15.0184	14.8853	17.6787	17.7103	17.7478	-2.71581	0.152215	1.63992e-06	2.29269e-05	MatE	sp|F4J158|DTX24_ARATH	AT3G03620
1263	ofr.gene37116	7	64157.8	62454.2	61460.3	20489.2	19761.3	20538.1	15.7468	15.6904	15.6784	14.5784	14.5057	14.5891	1.14747	2.21525	4.41113e-06	4.22366e-05	Belongs to the cytochrome P450 family	sp|O22203|C98A3_ARATH	AT2G40890
1264	ofr.gene37138	1	12138.6	11737	9933.71	19610.8	21322.3	19926.1	13.3448	13.2787	13.0491	14.5152	14.6153	14.5455	-1.33448	0.396536	0.000145238	0.000408515	Ataxin-2 C-terminal region	sp|Q39096|ERD15_ARATH	AT2G41430
1265	ofr.gene37164	4	39876.8	40319.3	37898.8	15378.3	14917.9	12389.4	15.0607	15.0591	14.9808	14.1644	14.1	13.8599	0.992099	1.98908	0.000501059	0.00109348	Plays an important role in the de novo pathway and in the salvage pathway of purine nucleotide biosynthesis. Catalyzes the first commited step in the biosynthesis of AMP from IMP	sp|Q96529|PURA_ARATH	AT3G57610
1266	ofr.gene37192	1	29286.5	27798.2	29885.6	3056.03	3726.09	2832.64	14.6154	14.5226	14.6381	11.8332	12.0987	11.7311	2.70439	6.51781	1.94664e-05	9.94084e-05	component of the eukaryotic translation initiation factor 3 (eIF-3) complex, which is involved in protein synthesis of a specialized repertoire of mRNAs and, together with other initiation factors, stimulates binding of mRNA and methionyl-tRNAi to the 40S ribosome. The eIF-3 complex specifically targets and initiates translation of a subset of mRNAs involved in cell proliferation	sp|Q9C5Z3|EIF3E_ARATH	AT3G57290
1267	ofr.gene37193	2	78681.9	72312.1	75078.1	29611	31388.3	30437.4	16.0412	15.9019	15.9671	15.1096	15.1732	15.1567	0.823542	1.76975	5.02889e-05	0.00018976	Serine hydrolase involved in the detoxification of formaldehyde	sp|Q8LAS8|SFGH_ARATH	AT2G41530
1268	ofr.gene37202	1	96737.4	91037.4	96482.3	99587.6	103083	124287	16.3392	16.2341	16.329	16.8595	16.8887	17.1864	-0.677443	0.625272	0.00349124	0.00545773	Dirigent proteins impart stereoselectivity on the phenoxy radical-coupling reaction, yielding optically active lignans from two molecules of coniferyl alcohol in the biosynthesis of lignans, flavonolignans, and alkaloids and thus plays a central role in plant secondary metabolism	sp|Q9FI66|DIR3_ARATH	AT5G49040
1269	ofr.gene37206	5	207137	211006	210064	1.04277e+06	1.07759e+06	1.0791e+06	17.4377	17.4468	17.4515	20.2478	20.2746	20.3045	-2.83032	0.140601	7.58781e-09	2.80986e-06	40S ribosomal protein	sp|P34789|RS282_ARATH	AT5G64140
1270	ofr.gene37226	5	87871.4	81625.9	89942.9	47436.3	45595.7	47155.2	16.2006	16.0767	16.2277	15.7895	15.7119	15.7883	0.405098	1.32418	0.00158609	0.00276695	Belongs to the peptidase A1 family	tr|A0A1P8AV08|A0A1P8AV08_ARATH	AT1G11910
1271	ofr.gene37243	3	38590.7	40053.9	37747.1	37161.2	37692.8	38696.3	15.0134	15.0496	14.9751	15.4373	15.4373	15.503	-0.446516	0.733813	0.000130112	0.000376571	Belongs to the 'GDSL' lipolytic enzyme family	sp|Q9SJB4|GDL34_ARATH	AT2G04570
1272	ofr.gene37266	1	4171	4042.26	4251.77	10647.8	11294.4	11565.8	11.8036	11.7409	11.8248	13.6341	13.6986	13.7607	-1.90801	0.26646	1.75496e-06	2.38633e-05	Possibly involved in carbohydrate binding	sp|Q9M2K6|PDCB5_ARATH	AT3G58100
1273	ofr.gene37267	1	3983.05	4141.95	3972.74	2073.67	2482.93	1987.05	11.7371	11.776	11.7269	11.2738	11.5131	11.2195	0.411212	1.3298	0.0108366	0.0150741	Mitochondrial protein	sp|P0CZ23|ACOX3_ARATH	AT1G06290
1274	ofr.gene37285	3	51816.3	49683.5	48022.8	27781.2	25258.6	26337.4	15.4386	15.3604	15.3224	15.0176	14.8598	14.9479	0.432023	1.34912	0.00163095	0.00283076	Ras-related protein	sp|Q9FJH0|RAA1F_ARATH	AT5G60860
1275	ofr.gene37287	3	53607.7	56426.4	53171.1	7124.49	6841.67	6728.59	15.4876	15.544	15.4693	13.0544	12.9754	12.9792	2.49732	5.64637	2.0939e-07	8.59247e-06	prohibitin homologues	sp|O49460|PHB1_ARATH	AT4G28510
1276	ofr.gene37304	1	1896.6	1620.4	1526.61	75.2238	630.948	335.588	10.6667	10.4221	10.3471	6.48891	9.53664	8.65367	2.25219	4.76407	0.0686819	0.0810636	Glycosyltransferase family 20	sp|Q9LMI0|TPS7_ARATH	AT1G06410
1277	ofr.gene37316	2	2240.64	2884.91	1937.06	12598.6	13662.2	12840	10.9071	11.2542	10.6906	13.8768	13.9732	13.9115	-2.9698	0.127644	5.81208e-05	0.000209344	Protein TOO MANY	sp|Q9SJH6|RLP29_ARATH	AT2G42800
1278	ofr.gene37317	8	60609.2	58723.3	58877.4	9639.36	13179.6	22183	15.6647	15.6016	15.6164	13.4905	13.9213	14.7003	1.5902	3.0109	0.0109454	0.015207	ketol-acid reductoisomerase	sp|Q05758|ILV5_ARATH	AT3G58610
1279	ofr.gene37330	3	21903.1	19955.5	18990.9	4052.35	3471.56	5676.51	14.1963	14.0444	13.984	12.2403	11.9966	12.7339	1.75128	3.36657	0.00149123	0.00263199	Belongs to the 14-3-3 family	tr|F4IP53|F4IP53_ARATH	AT2G42590
1280	ofr.gene37354	2	36557.2	37172	41796.1	8087.18	8199.65	3904.77	14.9353	14.9418	15.1221	13.2372	13.2366	12.1941	2.11042	4.31817	0.00393112	0.00606432	Associates with the EF-Tu.GDP complex and induces the exchange of GDP to GTP. It remains bound to the aminoacyl-tRNA.EF- Tu.GTP complex up to the GTP hydrolysis stage on the ribosome	sp|Q5XF75|EFTS_ARATH	AT4G11120
1281	ofr.gene37357	20	417729	417248	278279	72093.5	73499.2	70763.1	18.4497	18.4305	17.8572	16.3934	16.4007	16.3738	1.85646	3.62117	0.000673526	0.00137824	Phosphoenolpyruvate carboxylase	sp|Q84VW9|CAPP3_ARATH	AT3G14940
1282	ofr.gene37367	6	36620.3	45094.7	40272.7	25104.2	27692.9	25829.7	14.9378	15.2206	15.0685	14.8714	14.9925	14.9199	0.1477	1.1078	0.172192	0.192554	Protein of unknown function (DUF_B2219)	#N/A	#N/A
1283	ofr.gene37380	13	165662	174951	175474	89137.2	89816.4	88268.6	17.1153	17.1765	17.1919	16.6995	16.69	16.6927	0.467167	1.38239	3.80977e-05	0.000158689	Malate dehydrogenase	sp|Q9ZP06|MDHM1_ARATH	AT1G53240
1284	ofr.gene37412	1	29099.1	26800.2	33503	55056.7	50320.7	48865.8	14.6061	14.4699	14.803	16.0044	15.8541	15.8397	-1.27307	0.413777	0.000319636	0.000763538	Belongs to the Ca(2 ) cation antiporter (CaCA) (TC 2.A.19) family	sp|Q8L636|NCL_ARATH	AT1G53210
1285	ofr.gene37420	2	22417.4	22920.9	21606.2	26425.2	27335.2	31061.7	14.2298	14.2443	14.1701	14.9454	14.9737	15.186	-0.820303	0.566323	0.000491131	0.00108105	60s ribosomal protein	sp|Q42064|RL83_ARATH	AT4G36130
1286	ofr.gene37421	1	7865.53	9302.78	2684.51	1525.55	2887.16	2464.75	12.7188	12.9434	11.1614	10.8309	11.7307	11.5304	0.91054	1.87975	0.217774	0.240483	Electron transfer flavoprotein	sp|Q9C6I6|ETFA_ARATH	AT1G50940
1287	ofr.gene37427	6	26406.7	24797.4	25580.1	28775.9	27678.6	29171.6	14.4661	14.3578	14.4137	15.0684	14.9917	15.0954	-0.639302	0.642023	0.000131088	0.000378247	Ubiquitin Carboxyl-terminal Hydrolase-like zinc finger	sp|Q8L6Y1|UBP14_ARATH	AT3G20630
1288	ofr.gene37428	1	23104.4	21978.9	23721.2	5746.48	4736.4	5933.27	14.2733	14.1837	14.3049	12.7443	12.4448	12.7977	1.59171	3.01406	0.000161478	0.000440186	heat shock	sp|O03986|HS904_ARATH	AT5G56000
1289	ofr.gene37429	3	25477.4	24145.3	26865	2895.93	4825.2	2955.94	14.4144	14.3194	14.4844	11.7556	12.4716	11.7925	2.39947	5.27609	0.000541278	0.00115715	Histone H2A	sp|Q9C681|H2A1_ARATH	AT1G51060
1290	ofr.gene37431	1	19875.7	19471.6	19425.7	14328.7	15148.3	15344.5	14.0562	14.009	14.0167	14.0624	14.1221	14.1686	-0.0904195	0.93925	0.0565228	0.0679337	Glucose-6-phosphate phosphate translocator 1	sp|Q9M5A9|GPT1_ARATH	AT5G54800
1291	ofr.gene37436	1	14641.1	13266.3	14380.5	1583.41	1479.55	1479.1	13.6152	13.4554	13.5828	10.8846	10.7662	10.7936	2.73632	6.66368	1.42841e-06	2.10416e-05	Uncharacterised protein family (UPF0172)	sp|Q9FG71|EMC89_ARATH	AT5G55940
1292	ofr.gene37442	1	5862.59	6569.02	8256.44	1127.74	1666.9	985.736	12.2948	12.4414	12.7823	10.395	10.9382	10.2082	1.99235	3.97883	0.00161144	0.00279939	Early nodulin-like protein	tr|Q9LJU1|Q9LJU1_ARATH	AT3G20570
1293	ofr.gene37450	1	4793.41	5228.89	6527.26	250.745	223.095	234.135	12.0043	12.1122	12.4432	8.22587	8.03678	8.13432	4.05426	16.6132	9.18426e-06	6.11752e-05	Belongs to the FPP GGPP synthase family	sp|Q43315|FPPS2_ARATH	AT4G17190
1294	ofr.gene37463	1	194703	193980	207999	293268	79266.1	320247	17.3484	17.3255	17.4372	18.4176	16.5097	18.552	-0.456084	0.728962	0.527787	0.552302	Belongs to the eukaryotic ribosomal protein eS8 family	sp|Q9FIF3|RS82_ARATH	AT5G59240
1295	ofr.gene37471	1	1579.37	2091.42	2593.06	4788.78	4989.41	4435.52	10.4026	10.7902	11.1114	12.4812	12.5199	12.378	-1.69166	0.309571	0.00127215	0.0023037	Small ubiquitin-related modifier	sp|Q9FLP6|SUMO2_ARATH	AT5G55160
1296	ofr.gene37473	1	4297.98	3776.31	4045.22	1401.03	2429.9	3136.71	11.8469	11.6427	11.753	10.7081	11.4819	11.8782	0.391464	1.31172	0.324329	0.349746	Cell division protein FtsZ homolog 1	sp|Q42545|FTSZ1_ARATH	AT5G55280
1297	ofr.gene37474	1	7128.4	8333.82	7394.05	1287.1	792.514	763.069	12.5768	12.7847	12.6231	10.5857	9.86555	9.8388	2.56486	5.91698	0.00052982	0.00114537	Cell division protein ftsZ	sp|Q42545|FTSZ1_ARATH	AT5G55280
1298	ofr.gene37484	1	2769.68	2832.73	3216.4	8966.6	10512	9653.91	11.213	11.2279	11.4222	13.3861	13.595	13.5	-2.20603	0.216729	1.67978e-05	8.97706e-05	Belongs to the ATCase OTCase family	sp|P49077|PYRB_ARATH	AT3G20330
1299	ofr.gene37487	2	17227.8	16209.4	18236.2	4202.75	5772.8	1446.19	13.8499	13.7445	13.9255	12.2929	12.7303	10.7612	1.91182	3.76283	0.0332121	0.0416147		tr|Q9FM77|Q9FM77_ARATH	AT5G55610
1300	ofr.gene37488	1	3984.87	3994.08	4038.2	5849.87	6475.08	6197.82	11.7378	11.7236	11.7505	12.77	12.8959	12.8607	-1.10493	0.464926	8.60673e-06	5.8343e-05	Belongs to the syntaxin family	sp|Q9SA23|SYP51_ARATH	AT1G16240
1301	ofr.gene37504	2	17333.5	18356.6	18330.9	26556.8	29127.4	27502.5	13.8587	13.9239	13.933	14.9526	15.0654	15.0104	-1.10423	0.465149	1.0329e-05	6.46759e-05	Sulfurtransferase	sp|O64530|STR1_ARATH	AT1G79230
1302	ofr.gene37522	2	1976.2	2960.26	1452.93	468162	469365	501847	10.726	11.2914	10.2757	19.0924	19.0756	19.2	-8.35832	0.00304717	9.40981e-06	6.17821e-05	Belongs to the peptidase A1 family	sp|Q9LTW4|NANA_ARATH	AT3G12700
1303	ofr.gene37527	1	3449.17	3522.31	4542.29	5745	5142.45	3905.12	11.5295	11.5422	11.9202	12.7439	12.5635	12.1943	-0.836589	0.559966	0.015427	0.0206112	WPP domain-interacting protein	sp|Q8GXA4|WIP1_ARATH	AT4G26455
1304	ofr.gene37536	4	27785.9	30088.8	27602.4	45076.8	47319	47530.8	14.5395	14.6369	14.5235	15.7159	15.7654	15.7997	-1.1937	0.437179	9.98752e-06	6.39373e-05	UBA and UBX domain-containing protein At4g15410-like	sp|Q8RWU7|PUX4_ARATH	AT4G04210
1305	ofr.gene37567	1	23849.8	26592.3	25025.6	6967.61	6778.21	5010.46	14.3191	14.4586	14.3821	13.0222	12.962	12.5539	1.54061	2.90918	0.000540831	0.00115715	Fumarylacetoacetase N-terminal	sp|Q8RW90|FAH_ARATH	AT1G12050
1306	ofr.gene37582	1	8622.98	8159.39	7840.15	20711.5	23348.8	21464.6	12.8514	12.7542	12.7076	14.5939	14.7463	14.6528	-1.89327	0.269195	6.56559e-06	5.15949e-05	Salt stress response/antifungal	sp|Q8S9L6|CRK29_ARATH	AT4G21410
1307	ofr.gene37584	2	14797.2	14150.6	5890.56	7607.36	13597.8	16066.3	13.6305	13.5485	12.2952	13.149	13.9663	14.2349	-0.625347	0.648264	0.312527	0.33813	Belongs to the protein kinase superfamily	sp|Q8S9L6|CRK29_ARATH	AT4G21410
1308	ofr.gene37606	1	5144.88	5736.77	4718.51	7564.78	8412.79	7565.19	12.1064	12.2459	11.9751	13.1409	13.2736	13.1483	-1.07846	0.473534	0.000269298	0.000662522	ribonuclease H protein	sp|Q8LB01|DAPB2_ARATH	AT3G59890
1309	ofr.gene37649	2	10149.4	10825.8	10826	3166.38	3497.5	4164.19	13.0866	13.1621	13.1732	11.8844	12.0074	12.2869	1.08105	2.11557	0.000900563	0.00174936	Belongs to the 14-3-3 family	sp|Q96299|14339_ARATH	AT2G42590
1310	ofr.gene37660	2	6560.9	6727.7	6901.53	2250.49	1909.12	1942.49	12.4571	12.4758	12.5237	11.3918	11.134	11.1868	1.24802	2.37514	0.000104028	0.000315378	RNA recognition motif	sp|Q9LKA4|UBA2C_ARATH	AT3G15010
1311	ofr.gene37663	1	4068.81	4453.43	4953.28	870.913	1096.09	106.814	11.7678	11.8806	12.0452	10.0222	10.3334	7.00208	2.77865	6.86209	0.059544	0.0713039	Belongs to the universal ribosomal protein uS5 family	sp|P93014|RR5_ARATH	AT2G33800
1312	ofr.gene37679	2	6027.32	5323.98	4936.05	22334.3	25348	23150.7	12.3348	12.1382	12.0401	14.7028	14.8648	14.7619	-2.60548	0.164314	1.22487e-05	7.18049e-05		tr|Q8S8R9|Q8S8R9_ARATH	AT2G34585
1313	ofr.gene37684	1	118979	120996	114601	21642.3	17499.8	13110.9	16.6378	16.6445	16.5772	14.6574	14.3303	13.9416	2.3101	4.95916	0.000373748	0.000863189	The light-harvesting complex (LHC) functions as a light receptor, it captures and delivers excitation energy to photosystems with which it is closely associated	sp|P04778|CB1C_ARATH	AT1G29930
1314	ofr.gene37696	2	22884	22313.1	20749.5	23360.5	21834.3	21572.4	14.2595	14.2055	14.1118	14.7676	14.6496	14.66	-0.500123	0.707046	0.000950121	0.00182404	Ornithine aminotransferase	sp|Q9FNK4|OAT_ARATH	AT5G46180
1315	ofr.gene37702	1	4892.21	5443.03	6707.03	439.278	170.543	719.956	12.0337	12.1701	12.4824	9.03478	7.64925	9.75489	3.41578	10.6722	0.00567412	0.0083799	ATP synthase delta chain, chloroplastic	sp|Q9SSS9|ATPD_ARATH	AT4G09650
1316	ofr.gene37703	2	23271.1	22314.4	22817.6	13369	13290.9	13814.5	14.2837	14.2056	14.2488	13.9624	13.9334	14.017	0.275107	1.21008	0.00117587	0.00216971	Ribosomal proteins 50S-L18Ae/60S-L20/60S-L18A	sp|P51418|R18A2_ARATH	AT2G34480
1317	ofr.gene37721	1	17428.7	18422.3	19377.5	20388.1	23509	20540.4	13.8666	13.9291	14.0131	14.5712	14.7562	14.5893	-0.702642	0.614446	0.000636639	0.00131801	Photosystem I reaction center subunit	sp|Q9SUI5|PSAK_ARATH	AT1G30380
1318	ofr.gene37730	8	51786.9	52893.7	51334.5	76620.2	84558.3	84250.4	15.4378	15.4507	15.4186	16.4812	16.6029	16.6255	-1.13419	0.455591	1.57389e-05	8.6898e-05	Delta(24)-sterol	sp|Q39085|DIM_ARATH	AT3G19820
1319	ofr.gene37733	3	102321	116614	106707	46654.1	46994.4	41970.4	16.4202	16.5913	16.4743	15.7655	15.7555	15.6202	0.781531	1.71895	0.000344002	0.000811619	Photosystem I reaction center subunit III	sp|Q9SHE8|PSAF_ARATH	AT1G31330
1320	ofr.gene37779	2	19060.8	20258.9	18441.1	18870.4	20458.4	19336.8	13.9958	14.0662	13.9416	14.4596	14.5557	14.5022	-0.504637	0.704838	0.000376642	0.000865939	coproporphyrinogen-III oxidase, chloroplastic	sp|Q9LR75|HEM61_ARATH	AT1G03475
1321	ofr.gene37885	3	18886.7	17200.4	17059.2	3588.21	5999.44	4394.54	13.9825	13.8301	13.8292	12.0648	12.7859	12.3646	1.47551	2.78081	0.00237085	0.00388602	Kelch motif	tr|Q9S7W4|Q9S7W4_ARATH	AT3G07720
1322	ofr.gene37952	2	34239.6	32776.4	38044.7	120861	119790	129301	14.8408	14.7603	14.9864	17.1388	17.1054	17.2435	-2.30006	0.203055	7.93795e-06	5.54827e-05	Protein of unknown function (DUF568)	sp|Q9FGK4|B561J_ARATH	AT5G47530
1323	ofr.gene38022	6	17971.5	17882.1	18085	48726.4	46497.9	7699.47	13.9109	13.8861	13.9135	15.8282	15.7401	13.1737	-1.0105	0.496373	0.310308	0.336045	BEST Arabidopsis thaliana protein match is	tr|F4ISU2|F4ISU2_ARATH	AT2G32240
1324	ofr.gene38046	1	3809.15	4091.77	3571.48	4829.51	4893.31	4795.56	11.6727	11.7584	11.5733	12.4935	12.4919	12.4906	-0.823833	0.564939	0.000103758	0.000314975	2,3-bisphosphoglycerate-independent phosphoglycerate	sp|O04499|PMG1_ARATH	AT1G09780
1325	ofr.gene38053	1	2288.36	2577.2	2853.56	83.6915	140.159	354.029	10.9376	11.0915	11.2495	6.6428	7.36619	8.73085	3.51291	11.4154	0.00474996	0.00714827	2,3-bisphosphoglycerate-independent phosphoglycerate	sp|O04499|PMG1_ARATH	AT1G09780
1326	ofr.gene38071	1	14996.2	14794.7	15338.7	5832.26	5549.96	5662.44	13.6498	13.6127	13.6759	12.7656	12.6735	12.7303	0.922954	1.89599	9.13877e-06	6.10491e-05	Hydroxyacylglutathione hydrolase cytoplasmic	sp|O24496|GLO2C_ARATH	AT3G10850
1327	ofr.gene38166	2	11650	11427.1	11581.6	4343.7	4744.21	4135.09	13.2855	13.2401	13.2705	12.3405	12.4472	12.2768	0.910523	1.87973	5.99834e-05	0.000213453	Lumazine binding domain	tr|Q9SKU8|Q9SKU8_ARATH	AT2G20690
1328	ofr.gene38174	1	5332.92	5920.63	5942.79	8733.45	7787.24	9907.22	12.1582	12.2914	12.3079	13.3481	13.1622	13.5374	-1.09672	0.467579	0.000751505	0.00150563	UBA-like domain (DUF1421)	tr|Q8VZR8|Q8VZR8_ARATH	AT4G28300
1329	ofr.gene38215	2	19584.6	19127	21323.7	31616.9	33134.8	30959.5	14.0349	13.9832	14.1512	15.2042	15.2513	15.1812	-1.15582	0.44881	2.77086e-05	0.000126589	Catalyzes xyloglucan endohydrolysis (XEH) and or endotransglycosylation (XET). Cleaves and religates xyloglucan polymers, an essential constituent of the primary cell wall, and thereby participates in cell wall construction of growing tissues	sp|Q8LDW9|XTH9_ARATH	AT4G03210
1330	ofr.gene38300	1	7205.28	7399.51	7100.69	4281.7	4468.07	4272.08	12.5923	12.6131	12.5647	12.3198	12.3607	12.3238	0.255281	1.19357	0.000182324	0.000486621	rRNA-processing protein EBP2 homolog	sp|Q9LUJ5|EBP2_ARATH	AT3G22660
1331	ofr.gene38343	2	14345.6	14377.8	15767	10091.8	11400.6	10295.6	13.5858	13.5715	13.7156	13.5567	13.7121	13.5929	0.00373554	1.00259	0.957332	0.95942	Ras-related protein	sp|Q9SN68|RAF2B_ARATH	AT4G19640
1332	ofr.gene38375	1	22649.2	22422	23735.3	31028.8	32473.5	31414.5	14.2446	14.2125	14.3057	15.1771	15.2222	15.2023	-0.946238	0.518984	6.25792e-06	5.08445e-05	Belongs to the oxygen-dependent FAD-linked oxidoreductase family	sp|Q9SVG5|BBE18_ARATH	AT4G20820
1333	ofr.gene38408	11	54404.5	54932.5	53502.1	139784	139308	139630	15.5089	15.5053	15.4783	17.3486	17.3232	17.3544	-1.84457	0.278437	1.77498e-08	3.70809e-06	Belongs to the oxygen-dependent FAD-linked oxidoreductase family	sp|Q9SA99|BBE2_ARATH	AT1G11770
1334	ofr.gene38447	9	117068	109257	117513	142451	156161	149316	16.6144	16.4973	16.6134	17.3759	17.4879	17.4511	-0.863266	0.549707	7.13382e-05	0.000244315	CSC1-like protein ERD4	sp|Q9C8G5|CSCLD_ARATH	AT1G30360
1335	ofr.gene38451	2	4526.85	5191.23	4372.12	18771.6	18647.4	19149.3	11.9217	12.1018	11.8651	14.4521	14.4219	14.4881	-2.49117	0.177862	4.61154e-06	4.30785e-05	Carbohydrate-binding protein of the ER	sp|Q9SA72|Y1357_ARATH	AT1G30570
1336	ofr.gene38455	1	3746.63	3624.51	3846.24	1048.74	975.982	780.509	11.6488	11.5835	11.6802	10.2902	10.166	9.8714	1.52831	2.88448	0.00027694	0.000675592	DNA damage-binding protein	sp|Q9M0V3|DDB1A_ARATH	AT4G05420
1337	ofr.gene38504	4	65937.2	63406.2	63315.8	18154	17795.1	18808.3	15.7863	15.7123	15.7213	14.4038	14.3545	14.4622	1.33311	2.51945	4.32609e-06	4.15956e-05	Ribosomal proteins 50S-L18Ae/60S-L20/60S-L18A	tr|A0A1P8AY36|A0A1P8AY36_ARATH	AT2G34480
1338	ofr.gene38521	1	1264.03	7922.31	6323.3	2074.19	1563.08	2423.18	10.0813	12.7116	12.3974	11.2741	10.8454	11.5058	0.521651	1.4356	0.573307	0.594253	Src homology 3 domains	sp|Q8L7W0|SH3P3_ARATH	AT4G18060
1339	ofr.gene38549	1	3900.25	5115.9	4176.15	19082.2	20109.1	19445.5	11.7068	12.0807	11.7989	14.4757	14.5308	14.5103	-2.64347	0.160043	2.02166e-05	0.000101029	GDSL-like Lipase/Acylhydrolase	sp|Q9FK75|GDL82_ARATH	AT5G45670
1340	ofr.gene38575	1	9991.11	9479.97	9009.17	9092.95	10041.5	10158.7	13.0639	12.9706	12.9082	13.4063	13.529	13.5735	-0.522067	0.696373	0.0014991	0.00264181	Ras-related protein	sp|Q9SN35|RAA1D_ARATH	AT4G18800
1341	ofr.gene38605	1	1698.45	1308.07	1776.93	8320.8	7866.55	9040.86	10.5075	10.1131	10.5662	13.2783	13.1768	13.4054	-2.89123	0.134788	5.09754e-05	0.000192035	nucleobase-ascorbate transporter	sp|Q94C70|NAT2_ARATH	AT2G34190
1342	ofr.gene38650	3	121929	118746	121188	30528.3	30515.4	33693.9	16.6731	16.6174	16.6579	15.1536	15.1325	15.3033	1.45298	2.73774	1.33636e-05	7.69663e-05	Belongs to the TPP enzyme family	sp|Q9FFT4|PDC2_ARATH	AT5G54960
1343	ofr.gene38753	1	11158	11407.6	11685.7	2795.94	2275.23	1636.37	13.2232	13.2376	13.2834	11.7049	11.3871	10.9394	1.9043	3.74328	0.00102818	0.00194946	Transmembrane protein 184C-like	tr|F4I7E7|F4I7E7_ARATH	AT1G11200
1344	ofr.gene38775	1	6896.31	6145.43	5823.11	16462	14676.9	14233.4	12.5291	12.3452	12.2786	14.2626	14.0765	14.0601	-1.74881	0.297546	6.06683e-05	0.000215148	endonuclease	sp|Q9SXA6|ENDO1_ARATH	AT1G11190
1345	ofr.gene38777	2	9585.08	9785.03	8709.85	17192.3	17362.4	15495	13.004	13.0163	12.8594	14.3253	14.3189	14.1826	-1.31571	0.401727	4.3466e-05	0.000173713	Pyridine nucleotide-disulphide oxidoreductase	sp|Q94BV7|NDB2_ARATH	AT4G05020
1346	ofr.gene38855	3	54616.2	35569.5	50144.8	5081.89	4326	8866.08	15.5145	14.8783	15.3848	12.5669	12.3141	13.3772	2.50644	5.68217	0.00260081	0.00420891	Flavodoxin-like fold	sp|Q6NQE2|FQRL1_ARATH	AT4G27270
1347	ofr.gene38912	1	10852.9	8472.05	8245.1	7838.51	7959.53	8185.79	13.1832	12.8084	12.7803	13.1922	13.1937	13.262	-0.291987	0.816776	0.0912629	0.105653	early-responsive to dehydration	sp|Q5XEZ5|CSC1_ARATH	AT4G22120
1348	ofr.gene38920	4	87892	88887.4	91043	12384.9	12826.5	14553	16.2009	16.1996	16.2452	13.8521	13.8821	14.0922	2.27314	4.83373	7.83766e-06	5.54183e-05	Catalyzes the conversion of hemimercaptal, formed from methylglyoxal and glutathione, to S-lactoylglutathione	sp|O65398|GLX1_ARATH	AT1G11840
1349	ofr.gene39024	3	32861.1	30587.2	33380.8	19293.8	24650.6	22018.9	14.7815	14.6606	14.7977	14.4916	14.8246	14.6896	0.0779975	1.05555	0.50239	0.527406	ER membrane protein complex subunit	tr|Q9SU27|Q9SU27_ARATH	AT4G12590
1350	ofr.gene39026	3	98331.5	97222.7	95206.5	2299.01	1602.05	3987.09	16.3628	16.3289	16.3098	11.4226	10.881	12.2242	4.82457	28.3361	0.00024663	0.000618711		#N/A	#N/A
1351	ofr.gene39042	2	73170.1	70511.5	71480.3	149489	140098	151599	15.9364	15.8655	15.8962	17.4455	17.3313	17.473	-1.51723	0.349356	5.96427e-06	4.98396e-05	Cytochrome b561 and DOMON domain-containing protein At5g47530-like	sp|Q9FGK4|B561J_ARATH	AT5G47530
1352	ofr.gene39108	2	10614.5	9770.46	9480.87	6103.04	10581.2	11026.4	13.1512	13.0141	12.9818	12.8311	13.6045	13.6918	-0.326757	0.797327	0.305623	0.331597	Belongs to the terpene cyclase mutase family	sp|Q8RWT0|LUP2_ARATH	AT1G78960
1353	ofr.gene39119	9	289315	281534	265811	68083.9	68736	70142.4	17.9197	17.8629	17.791	16.3108	16.304	16.3611	1.53255	2.89296	3.16873e-06	3.40268e-05	Belongs to the 'GDSL' lipolytic enzyme family	sp|Q9C7N4|GDL15_ARATH	AT1G29670
1354	ofr.gene39219	1	18751	22688.1	19128.2	2117.81	285.269	1920.49	13.9721	14.2296	13.9944	11.3041	8.39144	11.1704	3.7767	13.7057	0.0166339	0.0219683	Pollen proteins Ole e I like	tr|O64586|O64586_ARATH	AT2G34700
1355	ofr.gene39245	2	14823.7	14896.1	17014.8	18717.6	17110	22164.9	13.6331	13.6226	13.8255	14.4479	14.2978	14.6991	-0.787902	0.579186	0.00422294	0.00645233	ALA-interacting subunit 1-like	tr|A0A1P8AN80|A0A1P8AN80_ARATH	AT1G16360
1356	ofr.gene3926	1	5983.51	5763.25	6508.72	3027.77	3099.4	602.605	12.3242	12.2526	12.4391	11.8198	11.833	9.49819	1.2883	2.4424	0.173077	0.193355	Transferase family	tr|O80816|O80816_ARATH	AT1G65450
1357	ofr.gene39314	1	3429.29	3181.64	2733.92	216.678	1323.15	1266.04	11.5211	11.3955	11.1877	8.0152	10.605	10.5692	1.6383	3.11299	0.130438	0.148328	Mitochondrial pyruvate carrier	sp|O49636|MPC4_ARATH	AT4G22310
1358	ofr.gene39315	2	19481.8	19359.7	18996.7	15370.5	15917.7	11234.8	14.0273	14.0007	13.9844	14.1637	14.1936	13.7188	-0.0212202	0.985399	0.897078	0.90416	Dehydrogenase reductase SDR family member	sp|Q9S9W2|SDRA_ARATH	AT4G05530
1359	ofr.gene39331	2	15860.3	16476.3	18535.8	1560.8	1420.67	1756.69	13.7306	13.768	13.949	10.8639	10.7076	11.0418	2.94479	7.69963	1.5178e-05	8.50708e-05	Light-induced protein	sp|O49629|PAP2_ARATH	AT4G22240
1360	ofr.gene39335	1	1333.83	1550.59	667.793	7217.85	5504.97	7163.1	10.1588	10.3585	9.15424	13.0731	12.6618	13.0695	-3.04428	0.121222	0.00155256	0.00271257	Catalytic subunit of pyrophosphate--fructose 6-phosphate 1-phosphotransferase. Catalyzes the phosphorylation of D-fructose 6-phosphate, the first committing step of glycolysis. Uses inorganic phosphate (PPi) as phosphoryl donor instead of ATP like common ATP-dependent phosphofructokinases (ATP-PFKs), which renders the reaction reversible, and can thus function both in glycolysis and gluconeogenes…	sp|Q8W4M5|PFPB1_ARATH	AT1G12000
1361	ofr.gene39337	6	184151	208996	199475	27784	24166.7	25011.3	17.268	17.433	17.3768	15.0178	14.796	14.8734	2.46356	5.51576	6.98e-06	5.26934e-05	Belongs to the peptidase A1 family	tr|A0A1P8AV08|A0A1P8AV08_ARATH	AT1G11910
1362	ofr.gene39352	2	10532.9	10302	10423.6	9081.71	13061.6	14031.5	13.1401	13.0906	13.1185	13.4045	13.9083	14.0395	-0.667726	0.629498	0.0262746	0.0335252	B-cell receptor-associated protein 31-like	tr|Q93XZ7|Q93XZ7_ARATH	AT5G42570
1363	ofr.gene39377	1	5117.46	5714.81	5874.19	1159.83	1269.51	1595.22	12.0987	12.2404	12.2912	10.4355	10.5453	10.9027	1.58225	2.99436	0.000485205	0.00107212	Belongs to the aldehyde dehydrogenase family	sp|Q9SAK4|SSDH_ARATH	AT1G79440
1364	ofr.gene39403	1	2101.46	2448.91	2008.91	0	0	0	10.8146	11.0178	10.7432	9.40796	10.16	10.5651	0.814202	1.75833	0.0799012	0.0932548	Proteasome-substrate-size regulator, mid region	sp|F4JC97|PSME4_ARATH	AT3G13330
1365	ofr.gene39405	1	12084.4	12718.8	14464.8	25526.5	28422.3	25313	13.3383	13.3946	13.5912	14.8955	15.03	14.8907	-1.49735	0.354202	7.39155e-05	0.000251641	Pectate lyase	sp|Q9FM66|PLY21_ARATH	AT5G55720
1366	ofr.gene39417	2	30900	27700.7	28460.8	7194.76	5768.8	7113.88	14.6928	14.5175	14.5677	13.0685	12.7293	13.0595	1.6402	3.1171	0.00018381	0.000490018	photosystem I reaction center	sp|Q9S7N7|PSAG_ARATH	AT1G55670
1367	ofr.gene39475	2	6075.34	5179.43	5015.45	15393.6	13154.6	12551.9	12.3462	12.0985	12.0631	14.1658	13.9185	13.8787	-1.81843	0.28353	0.000135959	0.000387635	Small ubiquitin-related modifier 2	sp|Q9FLP6|SUMO2_ARATH	AT5G55160
1368	ofr.gene39484	1	10807.6	10288.1	10798.4	10348.7	10135.6	10295.2	13.1772	13.0886	13.1695	13.593	13.5424	13.5928	-0.43095	0.741773	0.000197438	0.000519809	Microtubule associated protein (MAP65/ASE1 family)	sp|Q9FLP0|MA651_ARATH	AT5G55230
1369	ofr.gene39503	2	38860.9	39607.9	39499.7	103151	109386	98730.2	15.0235	15.0334	15.0405	16.9102	16.9743	16.8543	-1.88047	0.271595	7.19932e-07	1.5178e-05	60s ribosomal protein	sp|Q42064|RL83_ARATH	AT4G36130
1370	ofr.gene39505	5	171371	164300	160881	84746	85864.7	82797.3	17.1642	17.0859	17.0666	16.6266	16.625	16.6004	0.488204	1.4027	9.52851e-05	0.000296299	Minor allergen Alt a	sp|Q9LSQ5|FQR1_ARATH	AT5G54500
1371	ofr.gene39522	1	18404	21836.6	19084.8	44118.1	45054.4	51038.3	13.9452	14.1744	13.9911	15.6849	15.6946	15.9024	-1.72375	0.302761	6.55977e-05	0.000230143	The light-harvesting complex (LHC) functions as a light receptor, it captures and delivers excitation energy to photosystems with which it is closely associated	sp|Q9S7M0|CB3_ARATH	AT5G54270
1372	ofr.gene39542	4	31023.4	30120.4	30363.9	36776.7	38566	38730.9	14.6985	14.6384	14.6611	15.4223	15.4703	15.5043	-0.799659	0.574485	1.11012e-05	6.7133e-05	Involved in biosynthesis of the thiamine precursor thiazole. Catalyzes the conversion of NAD and glycine to adenosine diphosphate 5-(2-hydroxyethyl)-4-methylthiazole-2-carboxylic acid (ADT), an adenylated thiazole intermediate. The reaction includes an iron-dependent sulfide transfer from a conserved cysteine residue of the protein to a thiazole intermediate. The enzyme can only undergo a single …	sp|Q38814|THI4_ARATH	AT5G54770
1373	ofr.gene39568	1	7102.67	6329.8	6706.68	15061.7	17746.1	14614.5	12.5716	12.3879	12.4824	14.1344	14.3505	14.0982	-1.71376	0.304864	5.54018e-05	0.000201764	Trafficking protein particle complex subunit	tr|Q9FFV2|Q9FFV2_ARATH	AT5G54750
1374	ofr.gene39578	2	20834.4	19379.7	20011.8	19750.7	22395.5	23475.5	14.1241	14.0022	14.0595	14.5254	14.6862	14.782	-0.602576	0.658577	0.00188847	0.00320037	RNA recognition motif. (a.k.a. RRM, RBD, or RNP domain)	sp|Q9SAB3|RB45B_ARATH	AT1G11650
1375	ofr.gene39594	2	13101.8	11631.2	13463.9	11060.7	15176.4	10800.7	13.4549	13.2656	13.4878	13.6889	14.1248	13.662	-0.42245	0.746156	0.0628188	0.0748742	Belongs to the TRAFAC class dynamin-like GTPase superfamily. Dynamin Fzo YdjA family	sp|F4HPR5|DRP5A_ARATH	AT1G53140
1376	ofr.gene39610	1	772.457	1061.85	8657.45	857.467	1093.76	2766.57	9.37076	9.81227	12.8507	9.99973	10.3303	11.697	0.0022227	1.00154	0.998623	0.998623	bifunctional methylthioribulose-1-phosphate dehydratase enolase-phosphatase E1	tr|A0A178UQC1|A0A178UQC1_ARATH	AT5G53850
1377	ofr.gene39623	1	1199.03	1435.31	1414.08	1613.24	2101.68	2077.06	10.0051	10.2471	10.2366	10.9115	11.2726	11.2835	-0.992928	0.502457	0.00241094	0.0039377	Serine/Threonine protein kinases, catalytic domain	tr|Q9LDN6|Q9LDN6_ARATH	AT3G15220
1378	ofr.gene39624	1	8606.09	8711.53	8637.05	10269.6	11225.7	10790	12.8486	12.8486	12.8473	13.5819	13.6898	13.6605	-0.795891	0.575987	1.59472e-05	8.7264e-05	Homogentisate 1,2-dioxygenase	sp|Q9ZRA2|HGD_ARATH	AT5G54080
1379	ofr.gene39670	2	8669.45	9287.35	9465.44	8423.75	4880.74	5891.81	12.8592	12.941	12.9794	13.296	12.4881	12.7876	0.0692587	1.04918	0.785909	0.79877	Plug domain of Sec61p	tr|O80774|O80774_ARATH	AT2G34250
1380	ofr.gene39676	2	4091.79	3485.2	6564.25	16133.4	16683.8	16417.2	11.776	11.5269	12.4514	14.2336	14.2614	14.266	-2.33557	0.198118	0.00107389	0.00201454	Di-glucose binding within endoplasmic reticulum	sp|C0LGN2|Y3148_ARATH	AT3G14840
1381	ofr.gene39685	28	674086	670688	647247	50803.5	52675.1	51159.4	19.14	19.1152	19.0749	15.8884	15.9201	15.9058	3.20527	9.2232	1.11763e-08	3.21039e-06	Protein of unknown function (DUF_B2219)	#N/A	#N/A
1382	ofr.gene39689	3	29324.3	30559.3	31130.9	2296.84	2247.23	5600.61	14.6173	14.6592	14.697	11.4212	11.3692	12.7145	2.82288	7.07571	0.00304931	0.00483597	Glycolate oxidase	sp|Q9LRR9|GLO1_ARATH	AT3G14420
1383	ofr.gene39698	2	4386.22	6107.6	3485.39	14192.8	13754.2	13446.9	11.8762	12.3363	11.5381	14.0487	13.9828	13.9781	-2.08634	0.235478	0.00085257	0.00166599	LRR receptor-like serine threonine-protein kinase	sp|C0LGG9|Y5344_ARATH	AT1G53440
1384	ofr.gene39699	3	16687.6	16073	16244.6	9810.09	10248.7	3615.8	13.8039	13.7323	13.7587	13.5158	13.5584	12.0832	0.712461	1.6386	0.215952	0.2387	RmlD substrate binding domain	sp|Q9SYM5|RHM1_ARATH	AT1G78570
1385	ofr.gene39721	3	42002.5	41120.5	44044.8	25312.1	26361.9	25101.9	15.1356	15.0875	15.1977	14.8833	14.9214	14.8786	0.245799	1.18575	0.00208549	0.00349078	The light-harvesting complex (LHC) functions as a light receptor, it captures and delivers excitation energy to photosystems with which it is closely associated	sp|Q9SY97|LHCA3_ARATH	AT1G61520
1386	ofr.gene39728	1	4082.28	5292.03	4780.22	14130	13855.7	14394.7	11.7726	12.1295	11.9938	14.0423	13.9934	14.0764	-2.07204	0.237823	4.15465e-05	0.000167498	Ras-related protein	sp|P92963|RAB1C_ARATH	AT4G17170
1387	ofr.gene39742	1	5240.14	4643.24	4293.89	2187.97	2375.05	2285.67	12.1328	11.9408	11.8391	11.3512	11.449	11.4215	0.563676	1.47803	0.0034433	0.00538991	adaptor complexes medium subunit family	sp|Q9SB50|AP4M_ARATH	AT4G24550
1388	ofr.gene39769	3	5593.84	4953.81	4931.48	1541.64	2048.46	1413.83	12.2271	12.0342	12.0388	10.846	11.2356	10.7285	1.16332	2.23972	0.00217726	0.00361514	Thylakoid lumenal 29 kDa protein, chloroplastic	sp|P82281|TL29_ARATH	AT4G09010
1389	ofr.gene39792	1	7443.22	5420.65	7054.3	1540.97	2444.87	1394.37	12.6392	12.1642	12.5553	10.8454	11.4908	10.7085	1.43795	2.70936	0.00699931	0.0101351	Hydrolyzes ATP, and can also hydrolyze GTP with lower efficiency. Has lower affinity for GTP	tr|F4I3J0|F4I3J0_ARATH	AT1G56050
1390	ofr.gene39809	2	12350.2	13821.9	14339.3	3290.52	2327.32	3584.43	13.3697	13.5146	13.5787	11.9399	11.4197	12.0707	1.67757	3.19888	0.00128806	0.00232336	Proteasome-substrate-size regulator, mid region	sp|F4JC97|PSME4_ARATH	AT3G13330
1391	ofr.gene39841	1	4921.75	5948.05	5368.8	14518.8	15266.9	15411.3	12.0424	12.2981	12.1614	14.0814	14.1334	14.1748	-1.96258	0.256569	1.53193e-05	8.5446e-05	Protodermal factor	sp|Q9S728|PDF1_ARATH	AT2G42840
1392	ofr.gene39868	3	37949.3	36283	39389	15327.3	13446.6	12108.6	14.9892	14.9069	15.0365	14.1596	13.9502	13.8269	0.998649	1.99813	0.000663171	0.00136068	vacuolar ATP synthase subunit D (VATD) V-ATPase D subunit vacuolar proton pump D subunit (VATPD)	sp|Q9XGM1|VATD_ARATH	AT3G58730
1393	ofr.gene39871	2	20855.1	20682	19383.8	8265.71	7325.1	8036.47	14.1256	14.096	14.0135	13.2687	13.0739	13.2355	0.885678	1.84763	0.000210855	0.000543212	citrate synthase	sp|Q9SJH7|CISY3_ARATH	AT2G42790
1394	ofr.gene39872	2	15475.6	15155.7	15557.2	3843.94	5047.14	3679.79	13.6952	13.6475	13.6963	12.1642	12.5365	12.1085	1.40991	2.6572	0.000479197	0.00106088	Belongs to the cytochrome P450 family	sp|Q9LUC5|C7A15_ARATH	AT3G14690
1395	ofr.gene39912	1	6265.23	6271.08	6645.22	1627.36	2283.5	340.1	12.3906	12.3744	12.4691	10.9241	11.3923	8.67294	2.08159	4.23272	0.0683261	0.0808097	26S proteasome non-ATPase regulatory subunit	sp|Q9SIV2|PSD2A_ARATH	AT2G20580
1396	ofr.gene39932	2	40739.9	42117.6	44024.2	4857.58	7447.85	6488.14	15.0916	15.122	15.197	12.5018	13.0979	12.9267	2.29475	4.90669	0.000217805	0.000557989	Prohibitin-1	sp|O49460|PHB1_ARATH	AT4G28510
1397	ofr.gene39991	1	5000.69	5449.95	3981.91	2313.37	1311.23	1388.96	12.0654	12.1719	11.7302	11.4316	10.592	10.7029	1.08036	2.11457	0.021549	0.0278827	Protein THYLAKOID FORMATION1	sp|Q9SKT0|THF1_ARATH	AT2G20890
1398	ofr.gene40069	7	204192	184050	193604	83483.2	80356.3	77501.6	17.417	17.2497	17.3337	16.605	16.5294	16.5051	0.786989	1.72547	0.00015856	0.000436769	Malate dehydrogenase	sp|Q9ZP06|MDHM1_ARATH	AT1G53240
1399	ofr.gene40073	2	9888.02	8386.47	8438.96	7872.66	7552.58	2562.32	13.0489	12.7938	12.8138	13.1984	13.118	11.5864	0.251237	1.19023	0.660675	0.678691	ATPase family associated with various cellular activities (AAA)	sp|Q9M0Y8|NSF_ARATH	AT4G04910
1400	ofr.gene40075	1	29997.4	29683.3	27070.8	49947.2	45674.2	46724.2	14.65	14.6173	14.4954	15.8639	15.7144	15.775	-1.19685	0.436226	4.81739e-05	0.000184506	Belongs to the UDP-glycosyltransferase family	sp|Q9FN26|U79B6_ARATH	AT5G54010
1401	ofr.gene40081	2	23676.5	21882.2	20584	14967.8	19692.5	18213.7	14.3086	14.1774	14.1002	14.1254	14.5006	14.4159	-0.151873	0.900081	0.303969	0.329958	protein modification by small protein conjugation	sp|Q9FZ48|UBC36_ARATH	AT1G16890
1402	ofr.gene40087	1	5434.27	4571.45	5826.33	1040.42	436.038	1273.8	12.1853	11.9183	12.2794	10.2787	9.00357	10.5781	2.17422	4.51343	0.0117363	0.0161884	Universal stress protein family	tr|C0Z2J1|C0Z2J1_ARATH	AT1G11360
1403	ofr.gene40116	1	7094.78	6288.15	4830.59	1135.81	2384.56	517.786	12.57	12.3783	12.009	10.4053	11.4548	9.27934	1.9393	3.83519	0.0404753	0.0498191	protochlorophyllide	sp|Q42536|PORA_ARATH	AT5G54190
1404	ofr.gene40149	1	8093.62	7673.08	9937.17	6210	6397.19	5566.27	12.76	12.6655	13.0496	12.8562	12.8785	12.7056	0.0116183	1.00809	0.931863	0.935118	pyrophosphate-energized membrane proton pump	sp|Q9FWR2|AVPX_ARATH	AT1G16780
1405	ofr.gene40170	1	8019.04	8264.74	7814.22	8397.4	8064.03	7359.84	12.7467	12.7727	12.7029	13.2915	13.2125	13.1086	-0.463482	0.725234	0.00122391	0.00223573	Microtubule associated protein (MAP65/ASE1 family)	sp|Q9FLP0|MA651_ARATH	AT5G55230
1406	ofr.gene40207	11	126314	127060	130309	62604.3	64919.2	62344	16.7241	16.7151	16.7626	16.1898	16.2216	16.1911	0.533085	1.44702	7.56536e-06	5.46459e-05	Fasciclin-like arabinogalactan protein	sp|Q9FM65|FLA1_ARATH	AT5G55730
1407	ofr.gene40218	2	7082.19	8149.77	6092.57	42301.6	43905.2	37941.4	12.5674	12.7525	12.3438	15.6242	15.6574	15.4746	-3.03083	0.122357	2.05767e-05	0.000102349	Chloroplast import apparatus Tic20-like	sp|Q9FM67|TI205_ARATH	AT5G55710
1408	ofr.gene40229	4	79861.1	80576.5	74843.6	13012.7	16071.7	15962.4	16.0627	16.058	15.9626	13.9234	14.2075	14.2255	1.90893	3.7553	5.01222e-05	0.000189442	heat shock protein	sp|P55737|HS902_ARATH	AT5G56030
1409	ofr.gene40236	1	5465.59	5066.26	4980.68	2410.53	1820.15	369.872	12.1936	12.0666	12.0531	11.4909	11.0651	8.79401	1.65444	3.148	0.119672	0.136479	Belongs to the eukaryotic ribosomal protein eS8 family	sp|Q9FIF3|RS82_ARATH	AT5G59240
1410	ofr.gene40245	2	16564.9	8451.55	16259.8	22967.6	22142.1	22285.1	13.7933	12.8049	13.76	14.7431	14.6698	14.7069	-1.25386	0.419325	0.018131	0.023795	Enhancer of mRNA-decapping protein 4-like	sp|Q9LTT8|VCS_ARATH	AT3G13300
1411	ofr.gene40253	3	11648.3	11846.2	10909.8	22560.3	21665.5	22786.7	13.2853	13.2921	13.1843	14.7173	14.6384	14.739	-1.44434	0.367459	6.3222e-06	5.09769e-05	Porphobilinogen deaminase	sp|Q43316|HEM3_ARATH	AT5G08280
1412	ofr.gene40442	1	10035.5	10726.4	10815.7	4991.08	4722.67	5426.4	13.0703	13.1488	13.1718	12.5409	12.4407	12.6689	0.580136	1.49499	0.00134738	0.00241332	Nuclear cap-binding protein subunit	sp|Q9SIU2|NCBP1_ARATH	AT2G13540
1413	ofr.gene40453	9	346872	358687	365338	49869	52558.6	48945.9	18.1815	18.2123	18.2499	15.8616	15.9169	15.842	2.34102	5.0666	1.59198e-07	7.96154e-06	Elongation factor	sp|Q9ASR1|EF2_ARATH	AT1G56070
1414	ofr.gene40479	1	30809.6	33842.3	28893.5	45795.9	47931.1	49053.9	14.6885	14.8065	14.5894	15.7387	15.7839	15.8452	-1.09448	0.468306	9.71858e-05	0.000299776	Catalyzes the aldol cleavage of 4-hydroxy-4-methyl-2- oxoglutarate (HMG) into 2 molecules of pyruvate. Also contains a secondary oxaloacetate (OAA) decarboxylase activity due to the common pyruvate enolate transition state formed following C-C bond cleavage in the retro-aldol and decarboxylation reactions	sp|Q9FH13|RRAA3_ARATH	AT5G56260
1415	ofr.gene40500	1	9441.6	9531.37	9303.63	8217.5	7487.36	13720.5	12.9823	12.9784	12.9546	13.2603	13.1055	14.0072	-0.485914	0.714045	0.155975	0.175346	unfolded protein binding	tr|Q2HIK4|Q2HIK4_ARATH	AT1G29990
1416	ofr.gene40552	9	24674.4	25920.5	25761.5	5537.03	7349.51	9729.55	14.3682	14.4217	14.4239	12.6907	13.0787	13.5113	1.31105	2.48122	0.00527415	0.00785483	ABC transporter C family member 2-like	sp|Q9C8G9|AB1C_ARATH	AT1G30400
1417	ofr.gene40562	2	64069.2	65088.2	64721	84856.8	85953.9	88711.2	15.7448	15.75	15.7529	16.6285	16.6265	16.7	-0.902425	0.534987	3.12058e-06	3.37822e-05	Tubulin is the major constituent of microtubules. It binds two moles of GTP, one at an exchangeable site on the beta chain and one at a non-exchangeable site on the alpha chain	sp|P29515|TBB7_ARATH	AT2G29550
1418	ofr.gene40565	2	4288.77	4403.85	4223.58	12971.2	14002.7	12803.3	11.8438	11.8645	11.8152	13.9188	14.0087	13.9073	-2.10378	0.232648	4.62721e-07	1.23643e-05	Belongs to the oxygen-dependent FAD-linked oxidoreductase family	sp|Q9SVG3|BBE21_ARATH	AT4G20840
1419	ofr.gene40567	1	1682.06	1993.38	2092.98	4886.92	5633.3	5722.09	10.4935	10.7209	10.8023	12.5105	12.695	12.7455	-1.97809	0.253826	7.12661e-05	0.000244315	Cysteine-rich receptor-like protein kinase	sp|Q8GYA4|CRK10_ARATH	AT4G23180
1420	ofr.gene40573	2	13495.9	12973.4	11551.8	420.507	1425.23	340.531	13.4977	13.4232	13.2668	8.97178	10.7122	8.67477	3.94296	15.3798	0.00350469	0.00547504	The coatomer is a cytosolic protein complex that binds to dilysine motifs and reversibly associates with Golgi non- clathrin-coated vesicles, which further mediate biosynthetic protein transport from the ER, via the Golgi up to the trans Golgi network. The coatomer complex is required for budding from Golgi membranes, and is essential for the retrograde Golgi-to-ER transport of dilysine-tagged pr…	sp|Q9SA78|COPE1_ARATH	AT1G30630
1421	ofr.gene40576	3	65008.9	61166.8	64645.8	10858.7	9038.16	8395.81	15.7658	15.6604	15.7513	13.6624	13.3771	13.2986	2.2798	4.85612	3.86498e-05	0.000159733	Cytochrome P450	sp|A0A140JWM8|C7162_ARATH	AT5G36130
1422	ofr.gene40581	1	20921.7	18023.9	19223.2	29691	29839	30413.9	14.1302	13.8975	14.0015	15.1135	15.1002	15.1556	-1.11334	0.462222	8.78751e-05	0.000284018	Glycerophosphoryl diester phosphodiesterase family	sp|Q9FJ62|GPDL4_ARATH	AT5G55480
1423	ofr.gene40590	3	25330.5	22878.1	22520.3	46032.9	43345.7	16232.3	14.406	14.2416	14.2299	15.7462	15.6389	14.2497	-0.91906	0.528853	0.13116	0.148989	Glutathione S-transferase, C-terminal domain	tr|F4JU03|F4JU03_ARATH	AT4G19880
1424	ofr.gene40598	2	5040.35	3721.21	2616.71	15861.7	14355.9	17300.2	12.0768	11.6215	11.1245	14.2091	14.0446	14.3416	-2.59085	0.165988	0.00084619	0.00165775	N-terminal barrel of NtMGAM and CtMGAM, maltase-glucoamylase	tr|Q9LYF8|Q9LYF8_ARATH	AT5G11720
1425	ofr.gene40604	2	102558	92995.5	85896.2	104015	128138	115441	16.4235	16.2648	16.1613	16.9222	17.2026	17.0799	-0.785048	0.580333	0.00213483	0.00355239	The proteasome is a multicatalytic proteinase complex which is characterized by its ability to cleave peptides with Arg, Phe, Tyr, Leu, and Glu adjacent to the leaving group at neutral or slightly basic pH	sp|O81148|PSA4A_ARATH	AT3G22110
1426	ofr.gene40639	1	6346.52	5413.65	6160.19	3924.02	4086.71	3135.66	12.4092	12.1623	12.3597	12.1939	12.232	11.8777	0.209223	1.15607	0.196843	0.218841	Regulatory subunit of the dimeric E1 enzyme. E1 activates RUB1 NEDD8 by first adenylating its C-terminal glycine residue with ATP, thereafter linking this residue to the side chain of the catalytic cysteine, yielding a RUB1-ECR1 thioester and free AMP. E1 finally transfers RUB1 to the catalytic cysteine of RCE1	sp|P42744|AXR1_ARATH	AT1G05180
1427	ofr.gene40719	3	21033	19067	20278.5	1684.8	4287.49	2568.78	14.1378	13.9787	14.0786	10.9742	12.3012	11.59	2.44328	5.43878	0.00319495	0.00502877	DEAD/DEAH box helicase	sp|Q9LUW5|RH53_ARATH	AT3G22330
1428	ofr.gene40721	2	18045.5	15202.4	18767	5351.32	6646.26	6113.35	13.9168	13.6519	13.9669	12.6415	12.9336	12.8409	1.0399	2.05608	0.00133568	0.00239608	Belongs to the mitochondrial carrier (TC 2.A.29) family	sp|O49447|ADT3_ARATH	AT4G28390
1429	ofr.gene40739	1	6128.83	7082.33	7157.18	509.792	2025.8	2751.13	12.3589	12.5499	12.5762	9.24955	11.2195	11.6889	1.77564	3.42389	0.0771387	0.090349	Heat shock 70 kDa protein	sp|F4JMJ1|HSP7R_ARATH	AT4G16660
1430	ofr.gene40754	1	6103.46	7089.05	5694.4	1195.72	1140.3	1187.78	12.3529	12.5513	12.2463	10.4795	10.3905	10.4772	1.93446	3.82235	3.2987e-05	0.000143027	far1-related sequence 10	tr|A0A1P8BEG3|A0A1P8BEG3_ARATH	AT5G28530
1431	ofr.gene40770	2	24741.1	24994.7	22695.6	3306.7	2379.65	3040.97	14.3721	14.3692	14.2411	11.947	11.4518	11.8334	2.58341	5.99354	7.7618e-05	0.000259631	Belongs to the thiolase family	sp|Q9FIK7|THIC2_ARATH	AT5G47720
1432	ofr.gene40772	6	31169.7	30750.4	34152	5157.87	7681.79	7606.98	14.7053	14.6682	14.8307	12.5884	13.1425	13.1562	1.77238	3.41617	0.000787029	0.00156588	Heat shock protein	sp|F4JFN3|HS906_ARATH	AT3G07770
1433	ofr.gene40808	3	53429.8	50939.1	55046.8	95555.3	101843	97245.9	15.4828	15.3964	15.5194	16.7998	16.8713	16.8325	-1.36833	0.387339	5.23852e-06	4.61131e-05	fasciclin-like arabinogalactan protein	sp|Q66GR0|FLA17_ARATH	AT5G06390
1434	ofr.gene40814	3	45581.9	48764.2	48668.5	104959	107197	120295	15.2536	15.3334	15.3417	16.9353	16.9452	17.1393	-1.69701	0.308426	1.93483e-05	9.90254e-05	Belongs to the 'GDSL' lipolytic enzyme family	sp|Q5PNZ0|GDL77_ARATH	AT5G18430
1435	ofr.gene40873	8	63604.2	60223.7	60796.6	40689.8	42511	38013.8	15.7343	15.638	15.6627	15.5682	15.6108	15.4774	0.126197	1.09141	0.0609873	0.0729826	Belongs to the oxygen-dependent FAD-linked oxidoreductase family	sp|Q9SVG5|BBE18_ARATH	AT4G20820
1436	ofr.gene40874	2	72402	75750.1	76290.1	3122.15	2559.47	2133.18	15.9212	15.9689	15.9902	11.8641	11.5569	11.3219	4.37911	20.8087	1.01568e-05	6.42984e-05	Alpha/beta hydrolase family	tr|Q9SJM9|Q9SJM9_ARATH	AT2G36290
1437	ofr.gene40881	1	19316.9	19317.1	20926.9	7248.62	7668.25	6028.76	14.015	13.9975	14.1241	13.0793	13.1399	12.8208	1.0322	2.04514	0.000613022	0.00127718	Permuted single zf-CXXC unit	sp|Q8LK56|DME_ARATH	AT5G04560
1438	ofr.gene40911	2	12630.6	9821.56	9293.82	39143.7	48474	38548.8	13.4021	13.0217	12.953	15.5123	15.8002	15.4975	-2.47774	0.179526	0.000131638	0.000379078	Belongs to the peptidase S10 family	sp|P32826|SCP49_ARATH	AT3G10410
1439	ofr.gene40928	1	4763.94	4818.59	7760.7	4034.48	4520.16	5165.96	11.9954	11.9943	12.693	12.234	12.3774	12.5979	-0.175556	0.885426	0.530004	0.554369	Glycine-rich RNA-binding protein	sp|Q8RWN5|RZ1C_ARATH	AT5G04280
1440	ofr.gene40988	1	8890.56	8844.53	8987.18	0	805.596	663.927	12.8955	12.8705	12.9046	9.01385	9.88917	9.63801	3.37653	10.3857	0.000204135	0.000530059	hydroxyproline O-arabinosyltransferase activity	sp|Q8W4E6|HPAT1_ARATH	AT5G25265
1441	ofr.gene41012	2	21756	22087.3	23806.2	16498.2	10064	9231.17	14.1866	14.1908	14.31	14.2658	13.5322	13.4354	0.48468	1.39928	0.141695	0.160165	P5CS plays a key role in proline biosynthesis, leading to osmoregulation in plants	tr|B3H5E3|B3H5E3_ARATH	AT3G55610
1442	ofr.gene41046	1	2429.99	3076.84	2269.59	9290.23	6760.16	8007.37	11.0242	11.3471	10.9192	13.4373	12.9581	13.2302	-2.1117	0.231375	0.000367528	0.000853973	Alba	sp|O22969|Y2416_ARATH	AT2G34160
1443	ofr.gene41053	6	26915.6	28945.3	27551.6	20827.9	24798.2	23103.6	14.4936	14.581	14.5208	14.602	14.8332	14.759	-0.199597	0.870794	0.051952	0.0627026	ATP-dependent zinc metalloprotease FTSH 2	tr|A0A1P8AXC1|A0A1P8AXC1_ARATH	AT2G30950
1444	ofr.gene41108	1	6229.87	6240.06	6944.92	0	0	0	12.3824	12.3673	12.5327	10.192	8.92061	10.3494	2.60679	6.09148	0.00461017	0.00695612	Peptidase C13 family	sp|Q39119|VPEG_ARATH	AT4G32940
1445	ofr.gene41149	1	7639.99	7089.75	7443.35	2038.44	1569.06	1900.78	12.6768	12.5514	12.6327	11.249	10.8509	11.1555	1.53516	2.8982	0.000257787	0.000640427	La protein	sp|Q93ZV7|LA1_ARATH	AT4G32720
1446	ofr.gene41152	1	3755.66	3172.18	3828.54	15745.1	16551.6	17362.4	11.6523	11.3912	11.6736	14.1984	14.2499	14.3468	-2.6927	0.154673	1.16166e-05	6.91579e-05	Branched-chain-amino-acid aminotransferase-like protein 3	sp|Q8L493|DAAA_ARATH	AT5G57850
1447	ofr.gene41183	2	47880.6	41801.5	45735	1148.59	1447.6	627.734	15.3246	15.1112	15.252	10.4214	10.7347	9.55714	4.9915	31.812	0.000152882	0.000424096	Protein of unknown function (DUF642)	tr|Q9LYE7|Q9LYE7_ARATH	AT5G11420
1448	ofr.gene41262	1	18529.7	16353.6	15034.7	2363.33	3001.4	2206.71	13.955	13.7572	13.647	11.4624	11.7867	11.3708	2.24645	4.74513	0.00013189	0.000379328	4Fe-4S binding domain	sp|Q8LPJ4|AB2E_ARATH	AT4G19210
1449	ofr.gene41343	1	10755.9	11976.9	13790.5	5246.91	6512.48	3280.33	13.1703	13.3079	13.5224	12.613	12.9043	11.9428	0.846829	1.79854	0.048855	0.059276	Haloacid dehalogenase-like hydrolase domain-containing protein Sgpp	sp|Q9ZVJ5|SGGP_ARATH	AT2G38740
1450	ofr.gene41371	1	7678.11	7864.76	7901.2	6275.62	862.137	5947.28	12.684	12.7011	12.7188	12.8713	9.98704	12.8011	0.814807	1.75906	0.439415	0.464906	Mitochondrial biogenesis AIM24	tr|Q84J77|Q84J77_ARATH	AT4G17420
1451	ofr.gene41381	1	2081.08	2547.85	2023.3	482.897	164.714	822.891	10.8006	11.075	10.7535	9.17136	7.59908	9.94768	1.9703	3.9185	0.0477079	0.0579149	Conserved gene of	sp|Q9FGK8|SC16B_ARATH	AT5G47490
1452	ofr.gene41414	3	6207.62	6665.86	6818.32	21799.5	21845	21991.2	12.3773	12.4625	12.5062	14.6678	14.6503	14.6878	-2.21996	0.214647	5.92201e-07	1.37462e-05	Subtilisin-like protease	sp|O64495|SBT12_ARATH	AT1G04110
1453	ofr.gene41430	2	41840.5	46126.7	42854.1	6611.59	7795.16	7481.58	15.1301	15.2532	15.1581	12.9466	13.1636	13.1323	2.09966	4.28608	1.09274e-05	6.66737e-05	This enzyme condenses acetyl-CoA with acetoacetyl-CoA to form HMG-CoA, which is the substrate for HMG-CoA reductase	sp|P54873|HMCS_ARATH	AT4G11820
1454	ofr.gene41443	5	179394	174055	173477	434044	424737	407884	17.2302	17.1691	17.1754	18.9833	18.9315	18.9009	-1.74699	0.297922	5.85784e-07	1.37462e-05	Tubulin is the major constituent of microtubules. It binds two moles of GTP, one at an exchangeable site on the beta chain and one at a non-exchangeable site on the alpha chain	sp|Q56YW9|TBB2_ARATH	AT5G62690
1455	ofr.gene41446	2	48567	48426.6	52783.4	896016	145091	143309	15.3451	15.3234	15.4588	20.029	17.3819	17.3919	-2.89179	0.134737	0.0305066	0.0385188	Thaumatin family	sp|P50700|OSL3_ARATH	AT4G11650
1456	ofr.gene41471	2	13136.1	13929.7	13221.5	1813.39	1300.17	2860.19	13.4587	13.5258	13.4616	11.0803	10.5797	11.745	2.34701	5.0877	0.00226449	0.00373729	Domain of unknown function (DUF3458_C) ARM repeats	tr|F4I3R1|F4I3R1_ARATH	AT1G63770
1457	ofr.gene41476	1	5030.95	5521.93	4983.94	3666.66	4031.18	3747.47	12.0741	12.1909	12.0541	12.096	12.2122	12.1348	-0.0413761	0.971728	0.49115	0.51655	golgin candidate	sp|B0F9L4|GOGC6_ARATH	AT3G27530
1458	ofr.gene41477	8	67921.8	67358	71898.7	76575.9	80749.6	81414.5	15.829	15.7995	15.9047	16.4804	16.5364	16.5761	-0.686589	0.621321	8.08687e-05	0.00026855	Monodehydroascorbate reductase	sp|P92947|MDAR_ARATH	AT1G63940
1459	ofr.gene41520	4	35141.2	33537.1	35488.5	28404.3	25557.8	27481.6	14.8783	14.7934	14.886	15.0496	14.8767	15.0093	-0.125967	0.91639	0.103994	0.119548	Catalyzes the oxidative decarboxylation of 6- phosphogluconate to ribulose 5-phosphate and CO(2), with concomitant reduction of NADP to NADPH	sp|Q9FFR3|6PGD3_ARATH	AT5G41670
1460	ofr.gene41522	5	66434.5	70735.7	64712.5	15003.3	15083.3	11744.8	15.7971	15.8701	15.7527	14.1288	14.1159	13.7829	1.79744	3.47603	0.000109325	0.000326696	ATP synthase (E/31 kDa) subunit	sp|Q39258|VATE1_ARATH	AT4G11150
1461	ofr.gene41526	3	25108.5	23864.5	25877.3	5004.71	4726.27	5972.99	14.3933	14.3025	14.4304	12.5449	12.4417	12.8074	1.77741	3.42811	0.000103245	0.000313832	26S proteasome non-atpase regulatory subunit	sp|Q9SGW3|PSD8A_ARATH	AT1G64520
1462	ofr.gene41530	4	77888.1	306715	310703	278416	274761	31960.5	16.0266	17.9865	18.0162	18.3427	18.3031	15.2271	0.0521002	1.03677	0.96809	0.969355	Belongs to the heat shock protein 70 family	sp|Q39043|BIP2_ARATH	AT5G42020
1463	ofr.gene41584	5	39624	33977.8	34143.5	142229	142633	135703	15.0515	14.8122	14.8303	17.3736	17.3572	17.3132	-2.45	0.18301	6.44906e-06	5.15949e-05	Granule-bound starch synthase 1, chloroplastic amyloplastic	sp|Q9MAQ0|SSG1_ARATH	AT1G32900
1464	ofr.gene41593	1	5291.47	6760.64	6431.08	2089.85	2410.79	1583.44	12.1469	12.4829	12.4218	11.285	11.4706	10.892	1.1347	2.19573	0.00471158	0.00709961	Nucleoporin autopeptidase	sp|Q8RY25|NU98A_ARATH	AT1G10390
1465	ofr.gene41615	1	4391.77	3327.18	3842.43	1812.48	690.987	547.371	11.878	11.46	11.6788	11.0795	9.66778	9.3595	1.63667	3.10947	0.0394092	0.0486894	Calreticulin family	sp|O04153|CALR3_ARATH	AT1G08450
1466	ofr.gene41642	1	2460.71	910.105	2124.84	16666.3	16574	16048.8	11.0423	9.5898	10.8241	14.2804	14.2519	14.2333	-3.7698	0.0733122	0.00113359	0.0021093	Multicopper oxidase	tr|Q9SMW3|Q9SMW3_ARATH	AT1G55560
1467	ofr.gene41646	3	42721.2	42972.1	39900	73453.7	74958	72413.5	15.1601	15.151	15.0551	16.4203	16.4291	16.4071	-1.29675	0.407041	2.88924e-06	3.22305e-05	Reversibly glycosylated polypeptide	sp|Q9FFD2|RGP5_ARATH	AT5G16510
1468	ofr.gene41652	10	1.09333e+06	1.08216e+06	1.02838e+06	1.43021e+06	1.43874e+06	1.38207e+06	19.8377	19.8054	19.7429	20.7036	20.6916	20.6615	-0.890228	0.539529	8.21852e-06	5.65454e-05	Belongs to the 'GDSL' lipolytic enzyme family	sp|Q8LB81|GDL79_ARATH	AT5G33370
1469	ofr.gene41694	1	5208.24	8818.09	9363.16	3244.18	16830.2	811.928	12.124	12.8662	12.9638	11.9194	14.274	9.92833	0.610725	1.52703	0.659052	0.67763	Uncharacterised ACR, YagE family COG1723	tr|Q9FNB2|Q9FNB2_ARATH	AT5G13610
1470	ofr.gene41718	3	11861.9	5894.58	6145.85	190760	200494	138019	13.3115	12.2851	12.3564	17.7972	17.8485	17.3376	-5.01011	0.0310318	0.000169625	0.000459668	Belongs to the peptidase M10A family	sp|Q5XF51|3MMP_ARATH	AT1G24140
1471	ofr.gene41754	10	127545	122582	123036	41739.9	21104.6	45525.7	16.7381	16.6633	16.6797	15.6049	14.6005	15.7375	1.37938	2.60156	0.0185354	0.0242841	Thioredoxin-like	sp|Q8VX13|PDI13_ARATH	AT3G54960
1472	ofr.gene41761	7	77813.6	87939	91306.9	78776.8	76568.6	78486.3	16.0252	16.1841	16.2494	16.5213	16.4597	16.5233	-0.348515	0.785392	0.00751801	0.0108113	ATP synthase subunit beta	sp|P19366|ATPB_ARATH	ATCG00480
1473	ofr.gene41766	1	3491.78	3839.75	3968.91	3878.96	3228.12	4533.1	11.5472	11.6667	11.7255	12.1772	11.8917	12.4094	-0.51299	0.700769	0.031856	0.0400175	BEST Arabidopsis thaliana protein match is	tr|Q944A3|Q944A3_ARATH	AT2G47010
1474	ofr.gene41768	9	210562	213277	216308	103720	106961	116462	17.4613	17.4623	17.4937	16.9181	16.942	17.0926	0.488201	1.40269	0.000931093	0.00179652	Ribulose bisphosphate carboxylase, large chain	sp|O03042|RBL_ARATH	ATCG00490
1475	ofr.gene41806	2	16922.2	18338.6	17023.7	2781.92	5443.8	1339.49	13.8241	13.9225	13.8262	11.6977	12.6457	10.6506	2.19298	4.57248	0.0191012	0.0249401	Belongs to the cation transport ATPase (P-type) (TC 3.A.3) family	sp|P92939|ECA1_ARATH	AT1G07810
1476	ofr.gene41826	1	3860.8	3173.13	3175.19	4889.12	4952.56	5260.38	11.6921	11.3916	11.4036	12.5111	12.5092	12.6241	-1.05237	0.482177	0.000563728	0.00119838	Cupin	tr|Q9SIA7|Q9SIA7_ARATH	AT2G28680
1477	ofr.gene41849	2	41278.1	40435.9	39872.1	13609.7	14728.2	18643.3	15.1105	15.0633	15.0541	13.9881	14.0816	14.4495	0.902897	1.86982	0.00312806	0.00494039		tr|Q9SN96|Q9SN96_ARATH	AT3G46430
1478	ofr.gene41857	3	17098.2	16849.8	19044.1	9347.16	11424.1	10077.6	13.839	13.8004	13.988	13.4461	13.7151	13.562	0.301422	1.23236	0.0355645	0.0442486	Surface antigen	sp|Q9STE8|TC753_ARATH	AT3G46740
1479	ofr.gene41884	5	20777	22126.1	21443.8	9241.68	8401.44	6592.69	14.1202	14.1934	14.1593	13.4297	13.2717	12.9498	0.940531	1.91924	0.00275116	0.00443039	Phosphorylase is an important allosteric enzyme in carbohydrate metabolism. Enzymes from different sources differ in their regulatory mechanisms and in their natural substrates. However, all known phosphorylases share catalytic and structural properties	sp|Q9SD76|PHS2_ARATH	AT3G46970
1480	ofr.gene41889	1	8127.68	8152.04	8464.27	5874.08	6733.26	5966.54	12.7661	12.7529	12.8182	12.7759	12.9524	12.8058	-0.0656668	0.955504	0.321138	0.34663		tr|O23157|O23157_ARATH	AT4G37300
1481	ofr.gene41944	4	27001.9	28661.3	28789.6	15486.3	9292.3	19900.7	14.4982	14.5667	14.5842	14.1745	13.4171	14.5437	0.504654	1.41878	0.203821	0.225943	Belongs to the nucleosome assembly protein (NAP) family	sp|Q94K07|NAP1C_ARATH	AT5G56950
1482	ofr.gene4196	2	22290.1	24002.2	24368.7	13332.2	14710.4	13616.6	14.2216	14.3108	14.3437	13.9584	14.0798	13.9962	0.280551	1.21466	0.00538744	0.00800281	Eukaryotic porin	sp|Q9FKM2|VDAC4_ARATH	AT5G57490
1483	ofr.gene41979	2	11049.3	11180	9986.1	4706.37	3639.15	3361.33	13.2091	13.2085	13.0567	12.4562	12.0646	11.9779	0.99186	1.98875	0.00310709	0.00491066	Peptidyl-prolyl	sp|Q38931|FKB62_ARATH	AT3G25230
1484	ofr.gene41995	5	71050.7	69354.9	63572	40459.3	39442	41136.8	15.894	15.8416	15.7271	15.56	15.5027	15.5913	0.269592	1.20547	0.00839535	0.0119237	PPIases accelerate the folding of proteins. It catalyzes the cis-trans isomerization of proline imidic peptide bonds in oligopeptides	sp|Q9SP02|CP20A_ARATH	AT5G58710
1485	ofr.gene42020	1	7025.12	6405.63	6902.52	3603.31	2720.14	3802.17	12.5558	12.405	12.5239	12.0709	11.6447	12.1557	0.537778	1.45173	0.0308833	0.0389516	Anthranilate synthase component I, N terminal region	sp|P32069|TRPX_ARATH	AT2G29690
1486	ofr.gene42057	1	6786.11	10963.9	9057.22	3560.75	4050.25	3588.17	12.5058	13.1804	12.9158	12.0538	12.2191	12.0722	0.75236	1.68455	0.0207509	0.026941	Transcription initiation factor TFIID subunit	sp|Q94KD0|TA15B_ARATH	AT5G58470
1487	ofr.gene42063	1	4946.62	4398.24	4558.56	3426.77	3149.43	3274.06	12.0497	11.8626	11.9253	11.9984	11.8561	11.94	0.0143677	1.01001	0.844668	0.854711	A type II topoisomerase that negatively supercoils closed circular double-stranded DNA in an ATP-dependent manner	sp|Q94BZ7|GYRBM_ARATH	AT5G04130
1488	ofr.gene42065	1	3291.56	2699.91	2224.55	13142	15186.2	15379.4	11.462	11.1586	10.8903	13.9377	14.1257	14.1718	-2.90812	0.133219	8.58677e-05	0.000280688	Cytochrome b-561 / ferric reductase transmembrane domain.	sp|Q9LSE7|B561C_ARATH	AT3G25290
1489	ofr.gene42177	1	4349.27	4241.9	4786.41	990.095	342.742	835.707	11.864	11.8104	11.9957	10.2072	8.65624	9.96998	2.2789	4.85307	0.00934847	0.0131796	Leucine rich repeat N-terminal domain	tr|Q9M0F7|Q9M0F7_ARATH	AT4G29240
1490	ofr.gene42178	9	78841.8	72322.7	71324.6	39120.7	40436.2	42907.9	16.0441	15.9021	15.8931	15.5114	15.5386	15.6521	0.379052	1.30049	0.00435128	0.00661326	Belongs to the peptidase M16 family	tr|A8MQE5|A8MQE5_ARATH	AT1G51980
1491	ofr.gene42197	2	17503.2	20026.7	18553.7	62272.3	63183.5	62479.7	13.8728	14.0496	13.9504	16.1821	16.1825	16.1942	-2.2287	0.213351	1.67936e-06	2.31532e-05	acid phosphatase	tr|Q9M0F5|Q9M0F5_ARATH	AT4G29260
1492	ofr.gene42199	1	7833.21	8539.93	7527.98	13617	15303.1	13763.6	12.7128	12.8199	12.649	13.9889	14.1368	14.0117	-1.31854	0.400942	4.12591e-05	0.000166632	HAD superfamily, subfamily IIIB (Acid phosphatase)	tr|A0A1P8BGV2|A0A1P8BGV2_ARATH	AT5G51260
1493	ofr.gene42269	14	323822	323789	329236	64907.1	69477.5	62874.2	18.0823	18.0646	18.0997	16.2419	16.3195	16.2033	1.82731	3.54876	8.66795e-07	1.6327e-05	malic enzyme	sp|Q9CA83|MAOP4_ARATH	AT1G79750
1494	ofr.gene42371	2	3175.28	2532.31	2252.36	10172.1	9333.58	9468.32	11.4101	11.0662	10.9082	13.5681	13.4235	13.472	-2.35972	0.19483	0.000106216	0.000319209	Zinc finger domain	tr|F4JM55|F4JM55_ARATH	AT4G28990
1495	ofr.gene42383	2	11900.9	12744.1	14046.8	12719.4	10414.8	11993.4	13.3162	13.3975	13.5489	13.8905	13.5816	13.8131	-0.340865	0.789568	0.0415541	0.0510104	Belongs to the enoyl-CoA hydratase isomerase family	sp|Q9ZPI6|AIM1_ARATH	AT4G29010
1496	ofr.gene42413	2	8876.12	8585.15	9840.7	4755.38	4703.2	5072.55	12.8932	12.8275	13.0355	12.4711	12.4347	12.5716	0.426263	1.34375	0.00445945	0.00675086	Belongs to the ABC transporter superfamily. ABCG family. PDR (TC 3.A.1.205) subfamily	sp|Q9M9E1|AB40G_ARATH	AT1G15520
1497	ofr.gene42422	1	40975.1	43372.3	39487.4	48987.3	48695.7	47285	15.0999	15.1644	15.0401	15.8359	15.8068	15.7922	-0.710166	0.61125	4.88852e-05	0.000185377	Peptidase S24-like	tr|Q9SSR2|Q9SSR2_ARATH	AT1G52600
1498	ofr.gene42428	2	26779.8	26373	26894.1	15962.1	18298.9	17625.2	14.4863	14.4467	14.486	14.2182	14.3947	14.3685	0.145873	1.1064	0.0613816	0.0733515	3-hydroxyisobutyryl-CoA hydrolase-like protein 3, mitochondrial	sp|Q9T0K7|HIBC6_ARATH	AT4G13360
1499	ofr.gene42440	7	58529	55571.4	58209.1	9473.47	9632.24	9716.83	15.6143	15.522	15.5999	13.4655	13.4689	13.5094	2.09748	4.27962	3.23257e-07	1.002e-05	Hydrolyzes glycerol-phospholipids at the terminal phosphodiesteric bond	sp|Q38882|PLDA1_ARATH	AT3G15730
1500	ofr.gene42482	1	5811.09	4553.11	5363.95	2702.81	2521.72	2606.06	12.282	11.9125	12.1601	11.656	11.5355	11.6108	0.517463	1.43144	0.010582	0.014733	C2 domain	sp|A0JJX5|SYT4_ARATH	AT5G11100
1501	ofr.gene42501	1	15701.3	14937.7	13891	3988.15	4228.1	4552.11	13.716	13.6266	13.5328	12.2173	12.2811	12.4154	1.32056	2.49763	7.42644e-05	0.000252412	Belongs to the DHHC palmitoyltransferase family	sp|Q52T38|ZDH22_ARATH	AT5G20350
1502	ofr.gene42558	3	43236.2	43453.9	44537	52445.3	52816.7	55220.3	15.1774	15.1671	15.2137	15.9343	15.924	16.016	-0.772036	0.585591	1.83171e-05	9.48034e-05	proliferation-associated protein	sp|Q96327|EBP1_ARATH	AT3G51800
1503	ofr.gene42582	1	182826	167058	176105	1.33319e+06	1.32354e+06	1.32614e+06	17.2576	17.1099	17.1971	20.6022	20.5712	20.6019	-3.40363	0.0944945	1.68526e-07	7.97172e-06	Translation initiation factor	sp|P56786|YCF2_ARATH	ATCG00860
1504	ofr.gene42583	2	9007.5	8251.66	9483.12	3908.89	3753.27	1861.46	12.9144	12.7704	12.9821	12.1883	12.1092	11.1253	1.08133	2.11599	0.0358287	0.0445161	Plant non-specific lipid-transfer proteins transfer phospholipids as well as galactolipids across membranes. May play a role in wax or cutin deposition in the cell walls of expanding epidermal cells and certain secretory tissues	sp|Q9LDB4|NLTP6_ARATH	AT3G08770
1505	ofr.gene42598	1	15986.5	16125.1	18063.4	2022.22	2179.06	2359.84	13.742	13.7369	13.9118	11.2375	11.3248	11.4676	2.45362	5.47788	9.97979e-06	6.39373e-05	Macrophage migration inhibitory factor homolog isoform	tr|F4K9G5|F4K9G5_ARATH	AT5G01650
1506	ofr.gene42611	1	8000.63	8406.86	7230.05	23069.6	22045.6	23801.4	12.7434	12.7973	12.5908	14.7495	14.6635	14.8019	-2.02782	0.245226	1.04541e-05	6.51044e-05	Essential component of the PAM complex, a complex required for the translocation of transit peptide-containing proteins from the inner membrane into the mitochondrial matrix in an ATP-dependent manner	tr|Q9XQC7|Q9XQC7_ARATH	AT5G17710
1507	ofr.gene42615	2	15966.9	17869	16949.1	251.392	459.512	737.71	13.7403	13.8851	13.8199	8.22959	9.07922	9.79003	4.78213	27.5148	0.000455511	0.00101431	prohibitin homologues	sp|Q9FM19|HIR1_ARATH	AT5G62740
1508	ofr.gene42641	3	13408.5	11723.1	11803.9	36957.7	41008.2	39206.1	13.4883	13.277	13.298	15.4294	15.5589	15.5219	-2.14898	0.225473	1.0049e-05	6.41461e-05	Alpha-L-arabinofuranosidase C-terminus	tr|A0A1I9LPN8|A0A1I9LPN8_ARATH	AT3G10740
1509	ofr.gene42693	1	12164.9	12125	13220.7	33013	36320.1	35910.6	13.3479	13.3256	13.4615	15.2665	15.3837	15.3952	-1.97018	0.255221	4.74259e-06	4.3769e-05	Carbohydrate-binding protein of the ER	sp|Q9SCZ4|FERON_ARATH	AT3G51550
1510	ofr.gene42760	1	4874.14	734.429	7861.86	25907.3	25633.1	26625.7	12.0284	9.28039	12.7116	14.9169	14.881	14.9637	-3.58036	0.0835994	0.0269389	0.0343348	Plastocyanin-like domain	sp|O82081|UCC1_ARATH	AT2G32300
1511	ofr.gene42763	1	13933.5	14560.3	13831.6	3127.1	3620.02	3164.74	13.5437	13.5897	13.5267	11.8664	12.057	11.891	1.61521	3.06355	1.35371e-05	7.73837e-05	Fumarylacetoacetase N-terminal	sp|Q8RW90|FAH_ARATH	AT1G12050
1512	ofr.gene42808	2	9219.34	16783.3	7761.17	18083.7	17382.9	17819.6	12.9479	13.7947	12.693	14.3982	14.3206	14.3843	-1.22252	0.428535	0.0215366	0.0278824	UBA and UBX domain-containing protein	sp|Q8RWU7|PUX4_ARATH	AT4G04210
1513	ofr.gene4283	3	35942.7	36438.7	36444.8	2848.68	1686.88	2068.78	14.9109	14.9131	14.9244	11.7319	10.9554	11.2777	3.59447	12.0793	9.01693e-05	0.000286606	Spermidine hydroxycinnamoyl transferase	sp|O64470|SHT_ARATH	AT2G19070
1514	ofr.gene42832	3	22934.7	22256.2	22323.8	9851.8	6720.27	8054.86	14.2627	14.2018	14.2173	13.522	12.9496	13.2388	0.990504	1.98688	0.00398357	0.00612734	mRNA cap-binding component of the eukaryotic translation initiation factor 3 (eIF-3) complex, which is involved in protein synthesis of a specialized repertoire of mRNAs and, together with other initiation factors, stimulates binding of mRNA and methionyl-tRNAi to the 40S ribosome. The eIF-3 complex specifically targets and initiates translation of a subset of mRNAs involved in cell proliferation…	sp|P56820|EIF3D_ARATH	AT4G20980
1515	ofr.gene42833	1	9557.05	10135.5	10109.5	1905.41	1925.32	1539.49	12.9998	13.067	13.0744	11.1517	11.1461	10.8514	1.99735	3.99267	4.01023e-05	0.000163396	At4g28440-like	tr|Q9ZUC0|Q9ZUC0_ARATH	AT1G23750
1516	ofr.gene42863	1	986.696	1443.93	1198.7	3512.04	3038.1	3683.15	9.72392	10.2557	9.99824	12.0339	11.8042	12.1098	-1.99003	0.251733	0.000371836	0.000860503		#N/A	#N/A
1517	ofr.gene42898	2	31530.1	34689	31805.6	14452.4	13533.1	11915.8	14.7219	14.8421	14.728	14.0748	13.9595	13.8037	0.817992	1.76295	0.000736771	0.00147869	Protein of unknown function, DUF538	tr|Q9FL37|Q9FL37_ARATH	AT5G46230
1518	ofr.gene42909	1	2729.15	2915.29	2609.87	13221.8	13768.3	12921.8	11.1917	11.2693	11.1207	13.9464	13.9843	13.9206	-2.75654	0.147979	4.94386e-07	1.29102e-05	Protein of unknown function (DUF642)	tr|O64696|O64696_ARATH	AT2G34510
1519	ofr.gene42920	2	4953.18	5575.93	5140.18	14569.8	18302.5	19402.2	12.0516	12.2049	12.0986	14.0865	14.395	14.5071	-2.21116	0.215961	7.82295e-05	0.000260538		tr|Q8S8R9|Q8S8R9_ARATH	AT2G34585
1520	ofr.gene42923	3	63597.8	68615.5	72807.7	63626.6	65831.8	60064.1	15.7341	15.8262	15.9228	16.2131	16.2418	16.1373	-0.369713	0.773936	0.00414787	0.00635878	The light-harvesting complex (LHC) functions as a light receptor, it captures and delivers excitation energy to photosystems with which it is closely associated	sp|P04778|CB1C_ARATH	AT1G29930
1521	ofr.gene43066	6	21164.8	20951.3	22574.4	23865.8	24221.2	26705.6	14.1468	14.1147	14.2334	14.7984	14.7992	14.968	-0.690265	0.61974	0.000489169	0.0010788	Belongs to the mitochondrial carrier (TC 2.A.29) family	sp|Q93XM7|MCAT_ARATH	AT5G46800
1522	ofr.gene43100	1	14178.3	14774.8	14758.9	4525.64	5025.47	5604.51	13.5689	13.6108	13.6203	12.3997	12.5303	12.7155	1.05147	2.07264	0.000348353	0.000821041	CAAD domains of cyanobacterial aminoacyl-tRNA synthetase	sp|Q8LDD3|CUT1D_ARATH	AT4G38100
1523	ofr.gene43115	2	10267.9	11663.7	11450.9	3529.74	2543.2	3316.11	13.1033	13.2696	13.2542	12.0411	11.5477	11.9584	1.35996	2.56678	0.00108975	0.00203928	The glycine cleavage system catalyzes the degradation of glycine	sp|O65396|GCST_ARATH	AT1G11860
1524	ofr.gene43159	1	5997.1	4963.14	5033.53	8751.04	9874.35	9031.58	12.3275	12.037	12.0683	13.351	13.5047	13.4039	-1.27562	0.413048	0.000239835	0.000603659		tr|Q9FVU7|Q9FVU7_ARATH	AT1G57540
1525	ofr.gene43222	2	8925.5	9283.4	8588.34	16939.3	23876.1	8819.47	12.9012	12.9404	12.8391	14.3039	14.7785	13.3696	-1.25712	0.418379	0.03879	0.0479502	HECT-domain (ubiquitin-transferase)	sp|Q8GY23|UPL1_ARATH	AT1G55860
1526	ofr.gene43228	12	219728	205631	211040	910634	935645	915633	17.5228	17.4096	17.4581	20.0523	20.0709	20.0675	-2.60005	0.164933	1.60913e-07	7.96154e-06	Glycerophosphoryl diester phosphodiesterase family	sp|Q9SZ11|GPDL3_ARATH	AT4G26690
1527	ofr.gene43243	2	43479.5	39499.4	39431.6	18971.6	17802.8	17778.5	15.1855	15.0295	15.038	14.4673	14.3551	14.381	0.683204	1.6057	0.000361027	0.000842274	NADH-ubiquinone oxidoreductase complex I, 21 kDa subunit	tr|Q84W12|Q84W12_ARATH	AT4G16450
1528	ofr.gene43283	2	12429.2	10424.9	13142.7	2928.87	5424.93	3884.87	13.3789	13.1077	13.453	11.7719	12.6407	12.1868	1.11339	2.16353	0.0149225	0.0199953	Acts in the modification of cell walls via demethylesterification of cell wall pectin	sp|Q1JPL7|PME18_ARATH	AT1G11580
1529	ofr.gene43300	1	8641.68	7815.62	7846.16	5632.74	5403.86	6538.94	12.8545	12.6921	12.7088	12.7154	12.635	12.938	-0.0110188	0.992391	0.920927	0.926166	3-deoxy-manno-octulosonate cytidylyltransferase	sp|Q9C920|KDSB_ARATH	AT1G53000
1530	ofr.gene43303	2	33354.9	30068.1	32403.8	2789.89	4520.52	4425.12	14.8031	14.6359	14.7549	11.7018	12.3775	12.3746	2.57995	5.97917	0.000360901	0.000842274	Thioredoxin-like domain	sp|Q9SEU6|TRXM4_ARATH	AT3G15360
1531	ofr.gene43330	2	20789.2	20314.3	20444.5	426.76	537.519	332.592	14.121	14.0701	14.0904	8.99307	9.30543	8.64073	5.1141	34.6335	1.19483e-05	7.06325e-05	Malate dehydrogenase	sp|Q9ZP06|MDHM1_ARATH	AT1G53240
1532	ofr.gene43333	2	13010.5	14133.4	12771.4	1498.44	1929.33	1420.25	13.4448	13.5467	13.4116	10.805	11.1491	10.7351	2.57132	5.94352	4.38129e-05	0.000174492	26S proteasome non-ATPase regulatory subunit	tr|Q84M90|Q84M90_ARATH	AT3G15180
1533	ofr.gene43344	4	36905	37477.8	39407.6	61230.6	56455.3	67600.7	14.949	14.9537	15.0372	16.1578	16.0201	16.3079	-1.18197	0.44075	0.000176969	0.000474533	Belongs to the nonaspanin (TM9SF) (TC 9.A.2) family	sp|F4JRE0|TMN12_ARATH	AT4G12650
1534	ofr.gene43350	4	71434.8	68824.6	64433.1	68881.1	66962	64568.4	15.9018	15.8306	15.7465	16.3276	16.2663	16.2417	-0.452251	0.730901	0.000937222	0.00180531	Belongs to the enoyl-CoA hydratase isomerase family	sp|Q9SHJ8|HIBC8_ARATH	AT1G06550
1535	ofr.gene43366	1	2541.17	3631.58	3870.62	729.61	1437.23	1444.16	11.0887	11.5863	11.6893	9.76677	10.7243	10.7591	1.03804	2.05343	0.0501639	0.0607039	Belongs to the class-I aminoacyl-tRNA synthetase family	sp|Q8S9J2|SYYC1_ARATH	AT2G33840
1536	ofr.gene43384	2	16041.6	15347.1	16397	1168.21	1104.93	1219.44	13.747	13.6656	13.7721	10.4459	10.345	10.5151	3.29289	9.80077	6.14302e-07	1.39769e-05	prohibitin homologues	sp|Q9ZNT7|PHB2_ARATH	AT1G03860
1537	ofr.gene43386	1	15848	15162.1	14519.7	590.542	1509.97	544.659	13.7295	13.6481	13.5967	9.46169	10.7956	9.35233	3.78823	13.8156	0.00124082	0.00225586	Belongs to the 14-3-3 family	tr|F4IP53|F4IP53_ARATH	AT2G42590
1538	ofr.gene43404	2	9824.68	11129.2	10041.5	6969.12	5414.1	6491.63	13.0396	13.202	13.0647	13.0226	12.6378	12.9275	0.239494	1.18058	0.130671	0.148508	Belongs to the acyl-CoA oxidase family	sp|P0CZ23|ACOX3_ARATH	AT1G06290
1539	ofr.gene43417	2	16400.7	15054.5	14097.6	12839	10737	10588.5	13.7789	13.6378	13.5541	13.904	13.6256	13.6333	-0.0640192	0.956595	0.600133	0.620101	Cytochrome b6-f complex iron-sulfur subunit	sp|Q9ZR03|UCRIA_ARATH	AT4G03280
1540	ofr.gene43452	2	3077.74	2921.5	3634.4	62123.6	60609.8	57399.8	11.3651	11.2724	11.5985	16.1786	16.1225	16.0719	-4.71235	0.0381453	1.30211e-06	1.98162e-05	Olee1-like	tr|Q9LP44|Q9LP44_ARATH	AT1G29140
1541	ofr.gene43462	2	9137.61	8617.26	9676.2	3654.56	4205.05	4501.58	12.9351	12.8329	13.0112	12.0913	12.2732	12.3993	0.671803	1.59306	0.00288015	0.00460264		tr|A0A1P8B0X8|A0A1P8B0X8_ARATH	AT2G14095
1542	ofr.gene43466	3	24793.4	26355.3	24069.5	18135.9	18371.7	20295.5	14.3751	14.4457	14.3259	14.4024	14.4005	14.572	-0.0760228	0.948669	0.317715	0.343258	PAP_fibrillin	sp|Q8S9M1|PAP13_ARATH	AT2G42130
1543	ofr.gene43480	2	14788.7	14690	14507.5	8137.64	10850.2	7942.81	13.6297	13.6025	13.5955	13.2462	13.6407	13.2186	0.240728	1.18159	0.153126	0.172323	cytoskeleton organization	sp|P0CJ46|ACT1_ARATH	AT2G37620
1544	ofr.gene43500	2	48976.6	47516.5	50127.4	83469.9	84228.1	82286.3	15.3573	15.2961	15.3843	16.6048	16.5973	16.5915	-1.25197	0.419874	1.17964e-06	1.83163e-05	Protein of unknown function (DUF1138)	tr|Q2HIQ2|Q2HIQ2_ARATH	AT1G01170
1545	ofr.gene43539	1	3882.37	4158.98	3837.71	1600.33	1308.18	989.785	11.7002	11.7819	11.677	10.8999	10.5886	10.2141	1.15216	2.22246	0.00457083	0.00690583	Regulatory protein	sp|Q9ZVC2|NPR5_ARATH	AT2G41370
1546	ofr.gene43579	1	11198.9	9531.02	8878.22	9103.61	10115.2	9752.96	13.2285	12.9783	12.887	13.408	13.5395	13.5148	-0.456122	0.728943	0.0141941	0.0191196	Cytochrome c oxidase subunit	sp|Q9FLK2|CX5C3_ARATH	AT5G61310
1547	ofr.gene43593	2	43690.8	45568.8	45464	10324.4	12733	12000.8	15.1925	15.2357	15.2434	13.5896	13.8715	13.814	1.46551	2.76161	7.43615e-05	0.000252412	40S ribosomal protein	sp|Q9SCM3|RS24_ARATH	AT3G57490
1548	ofr.gene43605	1	3133.7	3183.25	2970.16	1382.16	384.834	672.209	11.3911	11.3962	11.3073	10.6885	8.82336	9.65589	1.64229	3.12161	0.0384009	0.0474948	plasma membrane ATPase	sp|Q9SJB3|PMA5_ARATH	AT2G24520
1549	ofr.gene43618	1	4581.79	4096.82	3630.46	5717.34	4580.08	5527.46	11.9391	11.7602	11.5969	12.7369	12.3964	12.6955	-0.844198	0.55702	0.00442801	0.00670769	Belongs to the tetraspanin (TM4SF) family	sp|Q8S8Q6|TET8_ARATH	AT2G23810
1550	ofr.gene43650	2	12061.5	12424.5	12936.9	8345.76	6918.46	6997.97	13.3356	13.3608	13.4302	13.2826	12.9915	13.0358	0.272206	1.20765	0.0455058	0.0554466	Spermidine hydroxycinnamoyl transferase	sp|O64470|SHT_ARATH	AT2G19070
1551	ofr.gene43670	1	8546.88	8649.74	8334.98	18160	17946	17875.1	12.8386	12.8384	12.7959	14.4043	14.3666	14.3888	-1.56225	0.338622	1.03308e-07	7.91339e-06	Belongs to the peptidase S10 family	sp|Q9M099|SCP24_ARATH	AT4G30610
1552	ofr.gene43675	2	17653.1	18061.7	15906.9	9880.21	9732.43	9778.91	13.8851	13.9006	13.7283	13.5261	13.4838	13.5186	0.328479	1.25569	0.0043641	0.00662835	Subunit of the peripheral V1 complex of vacuolar ATPase. Subunit C is necessary for the assembly of the catalytic sector of the enzyme and is likely to have a specific function in its catalytic activity. V-ATPase is responsible for acidifying a variety of intracellular compartments in eukaryotic cells	sp|Q9SDS7|VATC_ARATH	AT1G12840
1553	ofr.gene43714	5	33686.9	31623.4	33218.2	61144.4	62712	64187.6	14.8174	14.7086	14.7907	16.1557	16.1717	16.2331	-1.41464	0.375103	3.94486e-06	3.90745e-05	Transcription factor Pur-alpha	sp|Q9SKZ1|PUR_ARATH	AT2G32080
1554	ofr.gene43728	4	158202	149590	154228	135749	140516	159742	17.0489	16.9506	17.0057	17.3064	17.3356	17.5485	-0.395131	0.76042	0.00832546	0.0118389	Dirigent proteins impart stereoselectivity on the phenoxy radical-coupling reaction, yielding optically active lignans from two molecules of coniferyl alcohol in the biosynthesis of lignans, flavonolignans, and alkaloids and thus plays a central role in plant secondary metabolism	sp|Q9C523|DIR19_ARATH	AT1G58170
1555	ofr.gene43730	4	131127	134593	125546	40502.6	43662.5	40796.1	16.7781	16.7982	16.7088	15.5615	15.6494	15.5793	1.16496	2.24228	6.81105e-06	5.21819e-05	Belongs to the chaperonin (HSP60) family	sp|Q9LJE4|CPNB2_ARATH	AT3G13470
1556	ofr.gene43748	4	103753	103155	101758	47933.6	45262.2	46280.3	16.4402	16.4144	16.4058	15.8045	15.7013	15.7612	0.664441	1.58495	3.05401e-05	0.000135747	Belongs to the mitochondrial carrier (TC 2.A.29) family	sp|Q9C5M0|DTC_ARATH	AT5G19760
1557	ofr.gene43763	1	4938.33	4752.43	5378.76	42288.3	38567.4	40604.2	12.0473	11.9744	12.164	15.6238	15.4704	15.5725	-3.49364	0.0887789	1.03829e-06	1.79398e-05	Glucan endo-1,3-beta-glucosidase 4	sp|Q94CD8|E134_ARATH	AT3G13560
1558	ofr.gene43764	1	61910.4	52834.6	65349.1	8887.63	8325.38	6314.13	15.6953	15.4491	15.7669	13.3734	13.2586	12.8875	2.46396	5.51731	0.00014895	0.000416408	Tubulin is the major constituent of microtubules. It binds two moles of GTP, one at an exchangeable site on the beta chain and one at a non-exchangeable site on the alpha chain	sp|Q56WH1|TBA3_ARATH	AT5G19770
1559	ofr.gene43808	1	7500.62	8206.83	7542.77	214.923	851.707	310.547	12.6502	12.7625	12.6519	8.00347	9.96948	8.54179	3.84997	14.4197	0.00280842	0.00450995	Cysteine proteinase inhibitor	sp|Q41906|CYT3_ARATH	AT2G40880
1560	ofr.gene43809	2	14009.3	13863.9	14690.3	31560	31735.9	31166.6	13.5516	13.519	13.6136	15.2016	15.1891	15.1908	-1.63249	0.322532	5.19779e-07	1.32717e-05	signal peptide	sp|O81062|SIP_ARATH	AT2G03120
1561	ofr.gene43827	1	5457.39	5828.32	5862.06	17620.8	20336.4	23112	12.1914	12.2688	12.2882	14.3608	14.547	14.7595	-2.3063	0.202178	4.16536e-05	0.000167636	Domain of unknown function (DUF3546)	sp|Q9ZVD0|SRRT_ARATH	AT2G27100
1562	ofr.gene43829	1	4901.68	6041.67	5382.28	5639.8	6824.95	6324.37	12.0365	12.3206	12.165	12.7172	12.9719	12.8898	-0.685589	0.621752	0.003521	0.00549678		#N/A	#N/A
1563	ofr.gene43845	1	17387.6	16436.5	15713.2	2788.75	2787.9	2345.33	13.8632	13.7645	13.7107	11.7012	11.6802	11.4587	2.1661	4.48809	1.73013e-05	9.20333e-05	Belongs to the universal ribosomal protein uL1 family	sp|Q8VZB9|R10A1_ARATH	AT1G08360
1564	ofr.gene43854	1	2551.03	2137.84	1910.98	1163.01	1542.46	1096.58	11.0943	10.8219	10.6711	10.4394	10.8263	10.3619	0.319867	1.24822	0.166947	0.186961	UDP-D-apiose UDP-D-xylose synthase	sp|Q9SGE0|AXS2_ARATH	AT1G08200
1565	ofr.gene43869	2	6260.82	7179.14	8469.13	872.894	1312.72	885.199	12.3896	12.5695	12.819	10.0255	10.5936	10.053	2.36868	5.16468	0.000444452	0.000994499	Belongs to the argonaute family	sp|Q9SJK3|AGO5_ARATH	AT2G27880
1566	ofr.gene43904	1	3708.32	3463.23	2872.3	22594	21334.4	23207.5	11.634	11.5178	11.259	14.7194	14.6162	14.7654	-3.23008	0.106574	1.10669e-05	6.71022e-05	Tubulin is the major constituent of microtubules. It binds two moles of GTP, one at an exchangeable site on the beta chain and one at a non-exchangeable site on the alpha chain	sp|Q56YW9|TBB2_ARATH	AT5G62690
1567	ofr.gene43930	1	1874.32	1800.29	1587.47	6547.26	6525.05	5485.69	10.6496	10.5739	10.4035	12.9325	12.907	12.6846	-2.29902	0.203201	2.79756e-05	0.000127303	E3 SUMO-protein ligase	sp|Q680Q4|SIZ1_ARATH	AT5G60410
1568	ofr.gene43948	3	58196.1	56311.7	50042.1	17785.7	18854.5	18171.6	15.6061	15.5411	15.3818	14.3742	14.4379	14.4125	1.10145	2.14571	9.07245e-05	0.000287169	CBS domain-containing protein	sp|Q9LEV3|CBSX3_ARATH	AT5G10860
1569	ofr.gene43957	8	52179.8	50099	51368.7	15040.5	14140.5	15523.2	15.4487	15.3724	15.4196	14.1324	14.0228	14.1853	1.30007	2.46241	1.60788e-05	8.73501e-05	Mitochondrial membrane ATP synthase (F(1)F(0) ATP synthase or Complex V) produces ATP from ADP in the presence of a proton gradient across the membrane which is generated by electron transport complexes of the respiratory chain. F-type ATPases consist of two structural domains, F(1) - containing the extramembraneous catalytic core and F(0) - containing the membrane proton channel, linked together…	sp|Q9FT52|ATP5H_ARATH	AT3G52300
1570	ofr.gene43964	1	55919.2	63397.8	61603.7	14462.8	18021.1	15509.2	15.5485	15.7121	15.6817	14.0759	14.3727	14.184	1.4366	2.70683	0.000137633	0.00039047	Cytosolic enolase	sp|Q9ZW34|ENO3_ARATH	AT2G29560
1571	ofr.gene43984	1	8895.93	9327.52	8315.62	1534.33	1558.6	1299.15	12.8964	12.9472	12.7926	10.8392	10.8413	10.6065	2.1164	4.33611	1.95867e-05	9.9801e-05	Aldo/keto reductase family	tr|Q9SXC0|Q9SXC0_ARATH	AT1G59960
1572	ofr.gene43991	1	5086.72	3881.49	3985.39	12117.5	11401.6	12622	12.09	11.6823	11.7315	13.8206	13.7122	13.8868	-1.97194	0.25491	0.000140075	0.000396419	carrier protein transacylase	tr|Q8RU07|Q8RU07_ARATH	AT2G30200
1573	ofr.gene44030	1	13469.8	12086.2	13315.4	4991.12	3707.86	3407.75	13.4949	13.321	13.4718	12.5409	12.0916	11.9977	1.21912	2.32805	0.00229329	0.00377505	Protein transport protein SEC61 subunit	sp|P0DI74|S61G1_ARATH	AT4G24920
1574	ofr.gene44055	2	30507.8	34266.7	33691.8	29279.6	29439.6	30103.4	14.6743	14.8244	14.8111	15.0934	15.0807	15.1408	-0.335006	0.792781	0.0028451	0.0045516	Belongs to the glyceraldehyde-3-phosphate dehydrogenase family	sp|P25858|G3PC1_ARATH	AT3G04120
1575	ofr.gene44066	1	6066.2	5318.23	5428.78	4470.56	4328.67	2875.8	12.344	12.1366	12.1774	12.382	12.315	11.7529	0.0694002	1.04928	0.756881	0.769948	Phosphate	sp|Q8RXN3|PPT1_ARATH	AT5G33320
1576	ofr.gene44139	4	30648.2	31242.8	32756.9	21215.6	23418.1	22061.8	14.681	14.6912	14.7705	14.6286	14.7506	14.6924	0.0236683	1.01654	0.628068	0.647801	Belongs to the aldehyde dehydrogenase family	sp|Q9S795|BADH1_ARATH	AT1G74920
1577	ofr.gene44187	4	39457.5	36219.3	36491	56503.9	56850	54193.2	15.0455	14.9044	14.9262	16.0419	16.0301	15.989	-1.06162	0.479095	2.2149e-05	0.000107836	WD domain, G-beta repeat	sp|O24456|GBLPA_ARATH	AT1G18080
1578	ofr.gene44190	2	7309.47	9263.99	9738.54	41399.1	38064.3	39375.6	12.613	12.9373	13.0205	15.5931	15.4514	15.5281	-2.66728	0.157423	3.42275e-05	0.000146755	Belongs to the peptidase S10 family	sp|Q9SFB5|SCP27_ARATH	AT3G07990
1579	ofr.gene44192	2	22924.8	22229.9	21483.4	14114	14070.7	12551.5	14.2621	14.2001	14.1619	14.0406	14.0157	13.8787	0.229705	1.1726	0.0168461	0.0222357	regulation of response to stimulus	tr|Q8L835|Q8L835_ARATH	AT1G18070
1580	ofr.gene44228	1	8053.75	7350.8	8132.82	1449.34	1415.5	6311.04	12.7529	12.6036	12.7605	10.757	10.7024	12.8868	1.25697	2.38993	0.156233	0.175476	ATP synthase subunit gamma	sp|Q96250|ATPG3_ARATH	AT2G33040
1581	ofr.gene44245	1	10651.8	9618.76	11575.2	29134.6	32058	31816	13.1563	12.9915	13.2697	15.0862	15.2037	15.2206	-2.03098	0.244689	2.401e-05	0.000114734	Belongs to the complex I LYR family	tr|Q8L9E3|Q8L9E3_ARATH	AT5G61220
1582	ofr.gene44291	12	90809.9	93552.1	94476.1	46273.4	46115.5	48500.5	16.248	16.2734	16.2986	15.7537	15.7282	15.8288	0.503102	1.41726	0.000115249	0.000341291	2,3-bisphosphoglycerate-independent phosphoglycerate	sp|Q9M9K1|PMG2_ARATH	AT3G08590
1583	ofr.gene44345	2	25618.3	27564.6	26124.8	9820.76	8995.96	8252.18	14.4223	14.5104	14.4441	13.5174	13.3703	13.2737	1.07183	2.1021	0.000144068	0.000405721	carboxymethylenebutenolidase homolog	tr|A0A1P8AZP9|A0A1P8AZP9_ARATH	AT2G32520
1584	ofr.gene44347	3	29025.6	48790.5	46624.5	8231.52	11745.6	8848.56	14.6025	15.3342	15.2798	13.2627	13.7551	13.3744	1.60811	3.04852	0.0044716	0.00676481	ATP synthase 24 kDa subunit, mitochondrial	sp|Q9SJ12|ATP7_ARATH	AT2G21870
1585	ofr.gene44353	1	3793.08	4840.18	3408.84	2916.69	2433.64	2387.3	11.6666	12.0008	11.506	11.7659	11.4842	11.4843	0.146351	1.10677	0.446047	0.471055	Catalyzes the isomerization of citrate to isocitrate via cis-aconitate	sp|Q9SIB9|ACO3M_ARATH	AT2G05710
1586	ofr.gene44416	4	35876.9	37318.7	35010.4	14219.3	16234.1	14646.1	14.9082	14.9475	14.8665	14.0514	14.222	14.1014	0.782504	1.72011	0.000149949	0.000418183	Belongs to the peroxidase family	sp|Q42593|APXT_ARATH	AT1G77490
1587	ofr.gene44450	1	14441	13829.4	14807.5	1647.08	1466.6	1406.85	13.5953	13.5154	13.625	10.9415	10.7535	10.7214	2.77311	6.83581	3.37723e-06	3.48021e-05	Ubiquitin-fold modifier 1	sp|Q9CA23|UFM1_ARATH	AT1G77710
1588	ofr.gene44456	1	6882.91	7593.18	6615.2	1087.49	935.294	892.209	12.5263	12.6504	12.4626	10.3426	10.1045	10.0644	2.37591	5.19064	2.08141e-05	0.000103084	water dikinase	sp|Q6ZY51|PWD_ARATH	AT5G26570
1589	ofr.gene44511	2	16810.4	18553.4	19675.1	13809.6	22385.5	20085.5	13.8145	13.9393	14.0351	14.0092	14.6855	14.557	-0.487605	0.713208	0.0879185	0.101936	CRAL/TRIO, N-terminal domain	sp|Q56Z59|PATL3_ARATH	AT1G72160
1590	ofr.gene44517	1	18870.8	17505.6	19078.4	2936.2	4514.55	1031.68	13.9813	13.8554	13.9906	11.7755	12.3756	10.2739	2.46745	5.53065	0.0169874	0.0224093	Elongation factor	sp|O04487|EF1G1_ARATH	AT1G09640
1591	ofr.gene44524	5	25247.1	27235.2	27026	20437	19373.7	60915	14.4013	14.4931	14.493	14.5747	14.4771	16.1576	-0.607323	0.656414	0.327961	0.353331	Belongs to the TRAFAC class dynamin-like GTPase superfamily. Dynamin Fzo YdjA family	sp|Q9LQ55|DRP2B_ARATH	AT1G59610
1592	ofr.gene44607	1	4543.49	4103.59	4768.87	1718.95	1410.22	1739.54	11.927	11.7626	11.9904	11.0031	10.697	11.0276	0.984119	1.9781	0.00145839	0.00258195	Domain of unknown function (DUF3523)	tr|Q0WVF7|Q0WVF7_ARATH	AT3G03060
1593	ofr.gene44660	3	56875.2	57233.7	61722.2	27917.7	34124.4	34669.1	15.573	15.5645	15.6845	15.0247	15.2938	15.3445	0.386331	1.30706	0.0222092	0.0286885	Belongs to the class I-like SAM-binding methyltransferase superfamily. MPBQ MBSQ MT family	sp|Q9LY74|BQMT_ARATH	AT3G63410
1594	ofr.gene44665	7	49040.3	44336.1	48942.8	23419.9	25713	24186.1	15.3591	15.1961	15.3498	14.7712	14.8855	14.825	0.474436	1.38938	0.0015967	0.00278182	Thioredoxin-like [2Fe-2S] ferredoxin	sp|O22769|NDUV2_ARATH	AT4G02580
1595	ofr.gene44680	1	2945.51	3303.37	4254.03	672.941	1053.39	684.854	11.3018	11.4496	11.8256	9.65013	10.2761	9.68278	1.656	3.15141	0.00295553	0.00471	Peptidyl-prolyl cis-trans isomerase	sp|Q9LY75|CYP63_ARATH	AT3G63400
1596	ofr.gene44728	2	36509.3	35789.8	35663.2	13786.7	10226.6	8015.93	14.9334	14.8872	14.8931	14.0068	13.5553	13.2318	1.30663	2.47363	0.00438928	0.00666219	component of the eukaryotic translation initiation factor 3 (eIF-3) complex, which is involved in protein synthesis of a specialized repertoire of mRNAs and, together with other initiation factors, stimulates binding of mRNA and methionyl-tRNAi to the 40S ribosome. The eIF-3 complex specifically targets and initiates translation of a subset of mRNAs involved in cell proliferation	tr|F4II66|F4II66_ARATH	AT2G46290
1597	ofr.gene44750	7	71792.8	78458.3	72186.7	25090.2	16807.2	22626.8	15.909	16.0196	15.9104	14.8706	14.2721	14.7289	1.32248	2.50095	0.00199616	0.0033655	Aminotransferase class-V	sp|Q9SHP0|SERB2_ARATH	AT2G17630
1598	ofr.gene44766	1	4654.36	5337.32	4333.28	52.1626	82.7755	72.1553	11.9618	12.1418	11.8522	5.96073	6.60639	6.43616	5.65086	50.2432	1.15206e-05	6.89436e-05	Isocitrate dehydrogenase NAD regulatory subunit	sp|O81796|IDH3_ARATH	AT4G35650
1599	ofr.gene44777	1	4218.55	3348.41	3712.62	19753.4	18020.5	20793.8	11.82	11.4692	11.6292	14.5256	14.3726	14.607	-2.86228	0.137521	1.98761e-05	9.9831e-05	Belongs to the glycosyl hydrolase 9 (cellulase E) family	sp|Q9FXI9|GUN2_ARATH	AT1G19940
1600	ofr.gene44785	1	3114.93	2902.63	2655.63	12300.7	12917.3	11148.6	11.3824	11.2631	11.1458	13.8422	13.8923	13.7077	-2.5503	0.170719	8.35027e-06	5.69404e-05	Glycosyl hydrolases family 38 C-terminal domain	tr|A0A1P8BFL6|A0A1P8BFL6_ARATH	AT5G66150
1601	ofr.gene44796	1	5328.76	5403.04	5373.14	1716.45	2199.27	1705.25	12.157	12.1595	12.1625	11.001	11.3381	10.9989	1.04702	2.06626	0.000747338	0.00149859	RNA recognition motif	tr|Q494N5|Q494N5_ARATH	AT4G35785
1602	ofr.gene44808	1	3534.11	3906.25	3825.28	1830.95	1846.91	1729.35	11.5646	11.6915	11.6723	11.0942	11.0862	11.0191	0.576313	1.49103	0.000235659	0.000595758	Belongs to the aldehyde dehydrogenase family	sp|Q70E96|AL3F1_ARATH	AT4G36250
1603	ofr.gene44814	1	1805.09	1350.19	1070.86	916.919	88.563	639.556	10.5953	10.1589	9.83554	10.0964	6.7039	9.58405	1.40177	2.64226	0.263556	0.287584	Glutaredoxin	sp|Q9FVX1|GRXC3_ARATH	AT1G77370
1604	ofr.gene44832	4	59389.6	60534.3	58077.7	27325.2	24791.2	23758.8	15.6354	15.6454	15.5967	14.9937	14.8328	14.7993	0.750533	1.68241	0.00026413	0.000651956	Belongs to the peroxidase family. Classical plant (class III) peroxidase subfamily	sp|Q9FJZ9|PER72_ARATH	AT5G66390
1605	ofr.gene44851	3	9480.01	8202.67	6758.43	35290.1	39953.8	38635.6	12.9881	12.7618	12.4935	15.3628	15.5213	15.5008	-2.71382	0.152426	5.69175e-05	0.000206629	Belongs to the glycosyl hydrolase 5 (cellulase A) family	sp|Q9FJZ3|MAN7_ARATH	AT5G66460
1606	ofr.gene44994	6	39360.2	40430.5	39743.9	119212	124617	116430	15.0419	15.0631	15.0494	17.119	17.1624	17.0922	-2.07307	0.237654	6.76578e-08	6.2191e-06	Enolase, N-terminal domain	sp|Q9C9C4|ENO1_ARATH	AT1G74030
1607	ofr.gene45001	2	8461.99	6616.19	9773.12	15991.5	15269.3	16372.9	12.8242	12.4517	13.0256	14.2208	14.1336	14.2621	-1.43835	0.36899	0.00112619	0.00209973	Uridine-cytidine kinase	sp|Q9C9B9|TTM1_ARATH	AT1G73980
1608	ofr.gene45039	2	14826.7	15643.2	16571.7	6313.98	7426.36	7356.95	13.6334	13.6932	13.7874	12.8801	13.0937	13.108	0.677367	1.59922	0.00142111	0.00252569	ATP synthase subunit gamma	sp|Q96250|ATPG3_ARATH	AT2G33040
1609	ofr.gene45111	1	5724.37	5298.81	4794.08	3625.96	2935.15	3351.57	12.2604	12.1314	11.998	12.0799	11.7545	11.9737	0.193859	1.14382	0.187651	0.208926	Subunit of the peripheral V1 complex of vacuolar ATPase. Subunit C is necessary for the assembly of the catalytic sector of the enzyme and is likely to have a specific function in its catalytic activity. V-ATPase is responsible for acidifying a variety of intracellular compartments in eukaryotic cells	sp|Q9SDS7|VATC_ARATH	AT1G12840
1610	ofr.gene45114	2	26609.4	26358.2	29801.1	45668.4	42174.3	45315	14.4771	14.4459	14.6341	15.7347	15.5993	15.7308	-1.16927	0.444645	9.01725e-05	0.000286606	The pyruvate dehydrogenase complex catalyzes the overall conversion of pyruvate to acetyl-CoA and CO(2)	sp|Q38799|ODPB1_ARATH	AT5G50850
1611	ofr.gene45117	1	6343.6	7256.12	7045.1	4704.81	4758.13	3894.4	12.4085	12.5849	12.5534	12.4557	12.4514	12.1903	0.149787	1.10941	0.220306	0.242812	May be involved in both secretory and endocytic intracellular trafficking in the endosomal prevacuolar compartments	sp|P93829|PRA1D_ARATH	AT1G04260
1612	ofr.gene45129	1	10270.9	8595.01	9081.69	10088.6	11119.8	10515	13.1037	12.8292	12.9197	13.5562	13.6761	13.6233	-0.667658	0.629528	0.00161166	0.00279939	Conserved oligomeric Golgi complex	sp|F4JRR1|COG2_ARATH	AT4G24840
1613	ofr.gene45144	2	11536.1	13686.8	13533.6	10068.5	12099.6	10663.1	13.2713	13.5004	13.4952	13.5533	13.7979	13.6435	-0.242589	0.845227	0.0799037	0.0932548	Haloacid dehalogenase-like hydrolase domain-containing protein At3g48420	sp|Q94K71|CBBY_ARATH	AT3G48420
1614	ofr.gene45151	2	18774.2	19480.7	19438.2	4245.48	5445.1	3139.01	13.9739	14.0097	14.0176	12.3075	12.646	11.8792	1.72282	3.3008	0.00149264	0.00263246	proteasome-mediated ubiquitin-dependent protein catabolic process	sp|Q93Y35|PSMD6_ARATH	AT4G24820
1615	ofr.gene45179	1	4221.71	3924.33	4308.63	6934.49	6643.39	8058.8	11.8211	11.6981	11.844	13.0154	12.933	13.2395	-1.27487	0.413263	0.000237188	0.000598107	Belongs to the cytochrome P450 family	sp|Q9LTL8|C71BO_ARATH	AT3G26230
1616	ofr.gene45246	1	4494.61	5353.77	4938.65	2858.66	1851.52	1711.15	11.9114	12.1463	12.0409	11.7369	11.0898	11.0039	0.75601	1.68881	0.0350037	0.0436928	Belongs to the AAA ATPase family	tr|F4JCC9|F4JCC9_ARATH	AT3G19740
1617	ofr.gene45344	2	8560.79	5200.99	8598.36	5155.34	6288.95	6647.28	12.841	12.1045	12.8408	12.5876	12.8539	12.9617	-0.205628	0.867161	0.487931	0.5134	NADH-ubiquinone reductase complex 1 MLRQ subunit	tr|Q42338|Q42338_ARATH	AT3G48140
1618	ofr.gene45355	2	37039	33459.2	36349.5	37450	39778.3	41104	14.9542	14.79	14.9206	15.4485	15.515	15.5901	-0.629557	0.646375	0.000623482	0.00129296	Plasma membrane	sp|Q9LV11|PMA11_ARATH	AT5G62670
1619	ofr.gene45398	1	7051.13	6397.38	6759.41	19661.8	19288.7	19583.3	12.5611	12.4032	12.4937	14.5189	14.4707	14.5205	-2.01739	0.247005	2.00848e-06	2.63742e-05	Peptidase family M28	sp|Q8VXY9|UAH_ARATH	AT5G43600
1620	ofr.gene45399	2	15844.7	14789.5	14626.7	12603.4	15723.2	14919.4	13.7292	13.6122	13.6073	13.8773	14.1759	14.128	-0.410848	0.752181	0.0151425	0.0202546	Peptidase family M28	sp|Q8VXY9|UAH_ARATH	AT5G43600
1621	ofr.gene45426	7	42920.7	40592	40386.1	76426.2	75396.3	70663.1	15.1668	15.0688	15.0726	16.4776	16.4375	16.3718	-1.32621	0.398816	7.53892e-06	5.46459e-05	The light-harvesting complex (LHC) functions as a light receptor, it captures and delivers excitation energy to photosystems with which it is closely associated	sp|P27521|CA4_ARATH	AT3G47470
1622	ofr.gene45448	1	5684.81	5916.66	6314.95	8865.38	9475.22	8930.43	12.2503	12.2905	12.3955	13.3698	13.4452	13.3876	-1.08874	0.470171	2.41046e-05	0.000114734	Belongs to the cytochrome P450 family	sp|Q9SD85|F3PH_ARATH	AT5G07990
1623	ofr.gene45452	1	6901.06	6497.32	7090.11	2453.86	2494.51	2566.25	12.5301	12.4255	12.5626	11.5166	11.5198	11.5886	0.964389	1.95124	3.48518e-05	0.000148589	GDP-fucose protein O-fucosyltransferase	sp|Q9LU40|MSR1_ARATH	AT3G21190
1624	ofr.gene45492	3	27911.2	24945.4	28529.1	4723.06	4531.59	4538.34	14.546	14.3664	14.5711	12.4613	12.3811	12.4111	2.0767	4.21842	7.08534e-06	5.2864e-05	Heat shock 70 kDa protein	sp|Q9S7C0|HSP7O_ARATH	AT1G79930
1625	ofr.gene45536	5	22139.2	28232.1	23911.7	19511.6	18976.8	19424.3	14.2118	14.545	14.3164	14.5078	14.4472	14.5087	-0.1302	0.913705	0.264688	0.288682	PA domain	sp|Q9LVJ1|SBT14_ARATH	AT3G14067
1626	ofr.gene45546	2	9860.15	8531.54	9517.36	2121.03	1910.75	2263.75	13.0448	12.8185	12.9873	11.3063	11.1352	11.4076	1.66718	3.17593	9.04664e-05	0.000287143	Aldehyde dehydrogenase family	sp|Q9SYG7|AL7B4_ARATH	AT1G54100
1627	ofr.gene45562	1	7027.89	7249.76	7594.28	2348.24	1712.49	698.139	12.5563	12.5836	12.6617	11.4532	10.9771	9.7105	1.88695	3.69853	0.0223206	0.0288	The proteasome is a multicatalytic proteinase complex which is characterized by its ability to cleave peptides with Arg, Phe, Tyr, Leu, and Glu adjacent to the leaving group at neutral or slightly basic pH	sp|Q42134|PSA5B_ARATH	AT3G14290
1628	ofr.gene45599	2	16399.3	18589.8	18441.6	4921.18	5562.13	4309.83	13.7788	13.9421	13.9417	12.5206	12.6767	12.3365	1.37626	2.59595	0.000254883	0.000634584	The coatomer is a cytosolic protein complex that binds to dilysine motifs and reversibly associates with Golgi non- clathrin-coated vesicles, which further mediate biosynthetic protein transport from the ER, via the Golgi up to the trans Golgi network. Coatomer complex is required for budding from Golgi membranes, and is essential for the retrograde Golgi-to-ER transport of dilysine-tagged protei…	sp|Q9C827|COB22_ARATH	AT1G52360
1629	ofr.gene45619	1	19269.5	19092	19636.7	12349	13327.2	12922.3	14.0115	13.9806	14.0322	13.8479	13.9373	13.9207	0.106129	1.07634	0.0275007	0.0349732	ATP synthase alpha/beta chain, C terminal domain	sp|P56757|ATPA_ARATH	ATCG00120
1630	ofr.gene45651	1	20720.9	21253.7	21721.7	2006.32	1645.69	628.624	14.1163	14.1353	14.1778	11.2261	10.9197	9.55918	3.57479	11.9157	0.00222311	0.00367797		sp|Q96270|LEA7_ARATH	AT1G52690
1631	ofr.gene45657	3	99965.9	101862	97022.5	55081.4	52244.9	53677.1	16.3866	16.3962	16.337	16.0051	15.9083	15.9751	0.410436	1.32909	0.000269564	0.000662522	Hydrolyzes glycerol-phospholipids at the terminal phosphodiesteric bond	sp|Q38882|PLDA1_ARATH	AT3G15730
1632	ofr.gene45683	5	47690.8	50973.2	53706.5	14614.5	18292.8	18336.4	15.3189	15.3974	15.4838	14.0909	14.3943	14.4256	1.09644	2.13827	0.000718951	0.00144815	aldo-keto reductase	sp|O22707|ALKR3_ARATH	AT1G60690
1633	ofr.gene45830	1	2288.31	2151.54	1753.03	743.813	453.765	600.804	10.9375	10.8311	10.5466	9.79459	9.06106	9.49388	1.32189	2.49994	0.00552435	0.00817974	Belongs to the AAA ATPase family	sp|Q9SEI2|PS6AA_ARATH	AT3G05530
1634	ofr.gene45857	1	1896.81	2164.22	2449.21	6958.43	6790.07	8220.78	10.6668	10.8395	11.0291	13.0203	12.9645	13.2682	-2.23918	0.211806	8.98443e-05	0.000286606	Belongs to the nonaspanin (TM9SF) (TC 9.A.2) family	sp|Q9LIC2|TMN7_ARATH	AT3G13772
1635	ofr.gene45913	3	20187.8	17438.6	16938.5	9957.15	10215.8	10471.8	14.0787	13.8499	13.819	13.5373	13.5538	13.6173	0.346378	1.27136	0.0154267	0.0206112	diacylglycerol acyltransferase	sp|Q9FNA9|PDAT1_ARATH	AT5G13640
1636	ofr.gene45969	1	5850.56	6212.67	6102.01	2803.46	3526.73	3283.27	12.2918	12.3609	12.3461	11.7088	12.0194	11.944	0.44219	1.35867	0.00993655	0.0138979	Glucan endo-1,3-beta-glucosidase 4	sp|Q94CD8|E134_ARATH	AT3G13560
1637	ofr.gene45983	1	6286.69	6906.65	6219.13	5035.03	5169.7	5123.33	12.3955	12.5137	12.3735	12.5536	12.5711	12.586	-0.142663	0.905846	0.0327683	0.0411259	Enoyl-CoA hydratase	sp|O23300|ECI3_ARATH	AT4G14440
1638	ofr.gene46019	1	4033.95	3355.82	4372.09	1415.88	1645.06	1628.61	11.7554	11.4724	11.8651	10.7233	10.9192	10.9326	0.839291	1.78917	0.00342066	0.00536453	indole-3-glycerol phosphate synthase	tr|Q9LUB2|Q9LUB2_ARATH	AT5G48220
1639	ofr.gene46050	1	3330.32	4148.42	3847.79	786.35	623.201	727.134	11.4789	11.7783	11.6808	9.87482	9.51882	9.7692	1.92504	3.79747	0.000151132	0.000420462	Glucose-6-phosphate 1-epimerase	tr|Q9FJY6|Q9FJY6_ARATH	AT5G66530
1640	ofr.gene46119	3	6509.12	8901.2	5768.04	4410.79	3643.8	4837.66	12.4457	12.8797	12.2648	12.3626	12.0665	12.5032	0.219308	1.16418	0.381587	0.407665	Belongs to the 14-3-3 family	sp|Q01525|14332_ARATH	AT1G78300
1641	ofr.gene46149	1	12555.1	9847.28	11370.6	37198.8	38731	41309.7	13.3934	13.0254	13.244	15.4388	15.4765	15.5973	-2.28323	0.205438	4.07587e-05	0.000165304	Sucrose transport protein SUC4-like	sp|Q9FE59|SUC4_ARATH	AT1G09960
1642	ofr.gene46166	1	9439.42	9450.76	9173.65	6008.89	6001.22	5325.16	12.9819	12.9661	12.9343	12.8087	12.7863	12.6417	0.215206	1.16087	0.016494	0.021821	K homology RNA-binding domain	tr|Q9C553|Q9C553_ARATH	AT1G51580
1643	ofr.gene46222	4	110885	106501	107416	111915	110128	110974	16.5362	16.4604	16.4838	17.0278	16.9841	17.023	-0.518161	0.698262	3.92871e-05	0.000161338	Polyadenylate-binding protein	sp|P42731|PABP2_ARATH	AT4G34110
1644	ofr.gene46278	3	22686.2	18133.2	21504.8	2758.18	3747.68	5062.5	14.247	13.9063	14.1634	11.6853	12.107	12.5688	1.98517	3.95908	0.0019516	0.00329521	gamma carbonic anhydrase	sp|Q9FWR5|GCA1_ARATH	AT1G19580
1645	ofr.gene46285	1	1766.17	1742.7	1654.63	8457.24	8293.49	8121.99	10.5639	10.527	10.4633	13.3018	13.253	13.2507	-2.75046	0.148604	1.36112e-07	7.96154e-06	pore protein	sp|Q1H5C9|OP24A_ARATH	AT1G45170
1646	ofr.gene46320	2	9976.19	7944.95	11818.2	22670.4	23877.5	22931.8	13.0617	12.7157	13.2997	14.7243	14.7786	14.7482	-1.72465	0.302571	0.000534694	0.00114942	Leucine rich repeat N-terminal domain	tr|Q9LR04|Q9LR04_ARATH	AT1G75640
1647	ofr.gene46333	1	6153.98	6234.13	5773.76	19130	18026.7	18157.6	12.3648	12.3659	12.2663	14.4793	14.3731	14.4114	-2.08898	0.235046	1.32611e-06	1.99782e-05	Protein ACCUMULATION AND REPLICATION OF CHLOROPLASTS 6, chloroplastic	sp|Q9FIG9|ARC6_ARATH	AT5G42480
1648	ofr.gene46344	4	69282.9	64697.4	75533.4	20829.7	31263.3	19749.2	15.8577	15.7413	15.9758	14.6021	15.1674	14.5326	1.09086	2.13001	0.006778	0.00984567	Endoplasmin homolog	sp|Q9STX5|ENPL_ARATH	AT4G24190
1649	ofr.gene46393	10	279948	265967	272483	168566	196707	169746	17.8723	17.7808	17.8268	17.6187	17.821	17.6361	0.134666	1.09784	0.126223	0.143736	Multicopper oxidase	tr|Q9SGR6|Q9SGR6_ARATH	AT1G76160
1650	ofr.gene46413	1	25303.1	26447.3	25737.9	12178.1	12552.4	12019.1	14.4045	14.4507	14.4226	13.8278	13.8509	13.8162	0.594305	1.50975	3.90285e-06	3.88258e-05	Outer envelope pore protein	sp|Q9FPG2|OP21B_ARATH	AT1G76405
1651	ofr.gene46415	1	9260.99	7677.11	8685.94	3201.23	2434.65	2945.97	12.9544	12.6663	12.8554	11.9002	11.4848	11.7877	1.10117	2.14528	0.00183836	0.00312467	Belongs to the peptidase C1 family	sp|O65493|XCP1_ARATH	AT4G35350
1652	ofr.gene46435	1	2314.34	2351.82	2363.63	3867.41	3673.28	4872.82	10.9538	10.9595	10.9778	12.1729	12.0781	12.5137	-1.29121	0.408608	0.000619987	0.00128702	Occurs in almost all aerobically respiring organisms and serves to protect cells from the toxic effects of hydrogen peroxide	sp|P25819|CATA2_ARATH	AT4G35090
1653	ofr.gene46468	1	5421.98	7226.21	6239.95	3577.73	3024.21	3805.29	12.1821	12.5789	12.3783	12.0606	11.7976	12.1569	0.37472	1.29659	0.0754673	0.0885719	Belongs to the class-II pyridine nucleotide-disulfide oxidoreductase family	sp|Q39242|TRXB2_ARATH	AT2G17420
1654	ofr.gene46470	1	4051.06	4376.73	3600.88	14586.4	14234.9	13686.7	11.7615	11.8556	11.5851	14.0881	14.0324	14.0036	-2.30731	0.202036	9.98846e-06	6.39373e-05	Plant intracellular Ras-group-related LRR protein 4-like	sp|Q9SVW8|PIRL4_ARATH	AT4G35470
1655	ofr.gene46502	8	20060	20553.5	19140.2	9323.47	8667.58	8421.63	14.0695	14.087	13.9953	13.4424	13.3167	13.303	0.696555	1.62063	0.000186897	0.00049767	Isocitrate dehydrogenase NADP	sp|Q9SRZ6|ICDHC_ARATH	AT1G65930
1656	ofr.gene46538	3	9734.93	10945.4	7238.34	18418.5	18403.7	19571.1	13.0264	13.1779	12.5924	14.4247	14.403	14.5196	-1.5168	0.349459	0.00106475	0.00200065	Receptor protein kinase	sp|P43298|TMK1_ARATH	AT1G66150
1657	ofr.gene46555	4	31480.5	31080.8	27469.8	13451.4	11942.2	13490.2	14.7196	14.6836	14.5165	13.9713	13.779	13.9828	0.72892	1.6574	0.00131723	0.0023667	Belongs to the mitochondrial carrier (TC 2.A.29) family	sp|Q93XM7|MCAT_ARATH	AT5G46800
1658	ofr.gene46614	3	26776.4	24850.8	25665.5	5204.71	4252.29	6209.12	14.4861	14.3609	14.4185	12.6014	12.2893	12.8633	1.8372	3.57316	0.000414079	0.000935648	Belongs to the 14-3-3 family	sp|Q01525|14332_ARATH	AT1G78300
1659	ofr.gene46621	2	6562.84	6635.27	6781.27	23400.3	22018.3	24621.2	12.4576	12.4559	12.4983	14.77	14.6617	14.8507	-2.29024	0.204442	2.21397e-06	2.80005e-05	Phospho-2-dehydro-3-deoxyheptonate aldolase	sp|P29976|AROF_ARATH	AT4G39980
1660	ofr.gene46653	1	32792.7	41423.6	41971.8	7520.42	990.132	6065.06	14.7785	15.0981	15.1281	13.1324	10.1867	12.8294	2.95206	7.73853	0.0350727	0.0437552	Embryo-specific protein 3, (ATS3)	sp|Q9SIE7|PLAT2_ARATH	AT2G22170
1661	ofr.gene46677	2	13478.6	14260.4	11623.5	8875.6	10898.3	10260.4	13.4958	13.5596	13.2757	13.3714	13.6471	13.5879	-0.0917371	0.938392	0.487416	0.513328	Belongs to the class-III pyridoxal-phosphate-dependent aminotransferase family	sp|Q940M2|AGT21_ARATH	AT4G39660
1662	ofr.gene46704	5	71737.2	68022.4	68579.7	16756.1	32612.7	17404.7	15.9079	15.8136	15.8365	14.2882	15.2284	14.3503	1.23036	2.34626	0.0156662	0.0209064	Belongs to the heat shock protein 70 family	sp|Q9LDZ0|HSP7J_ARATH	AT5G09590
1663	ofr.gene46747	1	632.598	515.181	1252.88	7481.2	8740.44	9445.95	9.0826	8.76885	10.062	13.1248	13.3288	13.4686	-4.00291	0.062374	0.000571508	0.00121342	Belongs to the glycosyl hydrolase 17 family	sp|Q9C7U5|E132_ARATH	AT1G66250
1664	ofr.gene46838	3	14323.3	15454.9	17287.2	74683.8	77059.4	66803.3	13.5835	13.6757	13.8484	16.4443	16.4689	16.2908	-2.69879	0.154022	9.35775e-06	6.16164e-05	Leucine rich repeat N-terminal domain	sp|Q0WR59|Y5020_ARATH	AT5G10020
1665	ofr.gene46895	1	20137.2	20000.9	22171.5	13688.8	13594.9	12769.2	14.075	14.0477	14.2074	13.9965	13.966	13.9035	0.15469	1.11318	0.051767	0.0625121	Photosystem I reaction center subunit	sp|P49107|PSAN_ARATH	AT5G64040
1666	ofr.gene46903	1	7627.96	7860.59	7457.52	630.195	1237.75	492.23	12.6745	12.7003	12.6355	9.55544	10.5088	9.20631	2.91327	7.53324	0.00171164	0.00295296	Putative S-adenosyl-L-methionine-dependent methyltransferase	sp|Q6NPR7|PMTO_ARATH	AT1G29470
1667	ofr.gene46935	5	30384.2	29410.2	32302.1	4983.65	2816.26	3670.14	14.6685	14.6039	14.7503	12.5388	11.6948	12.1047	2.56147	5.90308	0.000490541	0.00108079	Thioredoxin-like domain	sp|Q9SRG3|PDI12_ARATH	AT1G77510
1668	ofr.gene46937	1	3773.08	4679.69	4573.17	2108.28	1381.89	2236.01	11.659	11.9521	11.93	11.2976	10.6677	11.3898	0.728632	1.65707	0.0413294	0.0507617	Belongs to the glycosyl hydrolase 31 family	sp|Q9FN05|PSL5_ARATH	AT5G63840
1669	ofr.gene46970	1	31298.1	32622.2	37819.7	7141.91	1154.73	5791.37	14.7112	14.7535	14.9778	13.0579	10.4086	12.7628	2.73775	6.67029	0.0313691	0.039521	Embryo-specific protein 3, (ATS3)	sp|Q9SIE7|PLAT2_ARATH	AT2G22170
1670	ofr.gene4700	2	23132.5	23727.6	25272.9	7269.72	6394.55	4625.74	14.2751	14.2942	14.3963	13.0835	12.8779	12.4386	1.52187	2.87163	0.00142287	0.00252686	Tetratricopeptide repeat (TPR)-like superfamily protein	tr|Q9LZL9|Q9LZL9_ARATH	AT5G02130
[truncated: 628 more rows]
