# Supplementary material for: SWATH-MS based quantitive proteomics reveal regulatory metabolism and networks of androdioecy breeding system in Osmanthus fragrans
Source: BMC Plant Biol. 2021 Oct 13;21:468. doi: 10.1186/s12870-021-03243-8 (PMC8513349; doi:10.1186/s12870-021-03243-8)
Supplement: Supplementary file 2 — Additional file 2: Table S2. Functional classification of DEPs with the MapMAN BIN system. [file 12870_2021_3243_MOESM2_ESM.xlsx]

## Sheet: mapman bin
Table S2. Functional classification of DEPs with the MapMAN BIN system.
Protein	sep.MapManBin	sep.BinName	Pvalue	P.adjust	eggNOG description	subject id	Accession	UniProt ID	UniProt Name	% identity	DEP
ofr.gene51297	13.1.3.4.13	amino acid metabolism.synthesis.aspartate family.methionine.methionine S-methyltransferase	0.000468842	0.00104197	Methionine S-methyltransferase	sp|Q9LTB2|MMT1_ARATH	AT5G49810	Q9LTB2	MMT1_ARATH	76.67	up
ofr.gene16471	13.1.1.2.1	amino acid metabolism.synthesis.central amino acid metabolism.aspartate.aspartate aminotransferase	0.0318677	0.0400175	Aspartate aminotransferase	sp|P46248|AAT5_ARATH	AT4G31990	P46248	AAT5_ARATH	80.91	up
ofr.gene8823	13.1.1.1.1	amino acid metabolism.synthesis.central amino acid metabolism.GABA.Glutamate decarboxylase	0.00219509	0.00363948	Belongs to the group II decarboxylase family	sp|Q42521|DCE1_ARATH	AT5G17330	Q42521	DCE1_ARATH	79.08	up
ofr.gene10751	25.1	C1-metabolism.formate dehydrogenase	4.8384e-05	0.000184695	Catalyzes the NAD( )-dependent oxidation of formate to carbon dioxide. Involved in the cell stress response	sp|Q9S7E4|FDH_ARATH	AT5G14780	Q9S7E4	FDH_ARATH	81.77	up
ofr.gene36285	10.5.5	cell wall.cell wall proteins.RGP	3.86101e-05	0.000159733	Reversibly glycosylated polypeptide	sp|Q9SRT9|RGP1_ARATH	AT3G02230	Q9SRT9	RGP1_ARATH	89.71	up
ofr.gene13208	10.6.3	cell wall.degradation.pectate lyases and polygalacturonases	0.000520355	0.00112916	Amb_all	sp|Q93Z25|PLY22_ARATH	AT5G63180	Q93Z25	PLY22_ARATH	79.85	up
ofr.gene55488	10.1.3	cell wall.precursor synthesis.AXS	0.0114759	0.0158579	UDP-D-apiose UDP-D-xylose synthase	sp|Q9SGE0|AXS2_ARATH	AT1G08200	Q9SGE0	AXS2_ARATH	83.33	up
ofr.gene8745	10.1.1.20	cell wall.precursor synthesis.NDP sugar pyrophosphorylase.multiple NDP-Sugars	0.000638093	0.00131925	UDP-sugar pyrophosphorylase	sp|Q9C5I1|USP_ARATH	AT5G52560	Q9C5I1	USP_ARATH	74.19	up
ofr.gene43384	31.3	cell.cycle	6.14302e-07	1.39769e-05	prohibitin homologues	sp|Q9ZNT7|PHB2_ARATH	AT1G03860	Q9ZNT7	PHB2_ARATH	71.31	up
ofr.gene43764	31.1	cell.organisation	0.00014895	0.000416408	Tubulin is the major constituent of microtubules. It binds two moles of GTP, one at an exchangeable site on the beta chain and one at a non-exchangeable site on the alpha chain	sp|Q56WH1|TBA3_ARATH	AT2G41370	Q56WH1	TBA3_ARATH	97.01	up
ofr.gene30271	31.1	cell.organisation	0.0005808	0.00122111	cytoskeleton organization	sp|P53492|ACT7_ARATH	AT3G57890	P53492	ACT7_ARATH	98.14	up
ofr.gene19974	31.1	cell.organisation	0.0129776	0.0176674	Tubulin binding cofactor C	tr|Q940S9|Q940S9_ARATH	AT5G09810	Q940S9	Q940S9_ARATH	68.8	up
ofr.gene27480	31.1	cell.organisation	0.00101786	0.00193629	Regulatory protein	sp|Q9ZVC2|NPR5_ARATH	AT5G19770	Q9ZVC2	NPR5_ARATH	76.46	up
ofr.gene37474	31.5.3*	cell.plastid.division	0.00052982	0.00114537	Cell division protein ftsZ	sp|Q42545|FTSZ1_ARATH	AT5G55280	Q42545	FTSZ1_ARATH	64.75	up
ofr.gene40573	31.4	cell.vesicle transport	0.00350469	0.00547504	The coatomer is a cytosolic protein complex that binds to dilysine motifs and reversibly associates with Golgi non- clathrin-coated vesicles, which further mediate biosynthetic protein transport from the ER, via the Golgi up to the trans Golgi network. The coatomer complex is required for budding from Golgi membranes, and is essential for the retrograde Golgi-to-ER transport of dilysine-tagged pr…	sp|Q9SA78|COPE1_ARATH	AT1G30630	Q9SA78	COPE1_ARATH	83.68	up
ofr.gene10710	33.99	development.unspecified	0.00113836	0.00211441	Methyltransferase	tr|Q9ZVC3|Q9ZVC3_ARATH	AT2G41380	Q9ZVC3	Q9ZVC3_ARATH	60.38	up
ofr.gene26664	28.1.3	DNA.synthesis/chromatin structure.histone	3.98367e-05	0.000162602	Histone 2A	sp|Q94F49|H2A5_ARATH	AT1G51060	Q94F49	H2A5_ARATH	79.47	up
ofr.gene47920	28.1.3	DNA.synthesis/chromatin structure.histone	8.9058e-05	0.000286169	histone h2a	sp|Q9LZ46|H2A4_ARATH	AT5G02560	Q9LZ46	H2A4_ARATH	86.43	up
ofr.gene37429	28.1.3	DNA.synthesis/chromatin structure.histone	0.000541278	0.00115715	Histone H2A	sp|Q9C681|H2A1_ARATH	AT5G27670	Q9C681	H2A1_ARATH	93.23	up
ofr.gene20390	28.99	DNA.unspecified	1.96991e-05	9.9831e-05	MA3 domain	sp|Q94BR1|MRF1_ARATH	AT5G63190	Q94BR1	MRF1_ARATH	72.84	up
ofr.gene38053	4.11	glycolysis.phosphoglycerate mutase	0.00474996	0.00714827	2,3-bisphosphoglycerate-independent phosphoglycerate	sp|O04499|PMG1_ARATH	AT1G09780	O04499	PMG1_ARATH	68.7	up
ofr.gene48351	4.8	glycolysis.TPI	1.63276e-05	8.78427e-05	Triosephosphate isomerase	sp|P48491|TPIS_ARATH	AT3G55440	P48491	TPIS_ARATH	81.29	up
ofr.gene49191	17.2.3	hormone metabolism.auxin.induced-regulated-responsive-activated	8.97384e-05	0.000286606	aldo-keto reductase	sp|O22707|ALKR3_ARATH	AT1G60690	O22707	ALKR3_ARATH	74.11	up
ofr.gene38855	11.8	lipid metabolism.exotics (steroids, squalene etc)	0.00260081	0.00420891	Flavodoxin-like fold	sp|Q6NQE2|FQRL1_ARATH	AT4G27270	Q6NQE2	FQRL1_ARATH	86.7	up
ofr.gene25939	11.9.3	lipid metabolism.lipid degradation.lysophospholipases	1.457e-06	2.11911e-05	Phospholipase A-2-activating protein	tr|Q9LHN3|Q9LHN3_ARATH	AT3G18860	Q9LHN3	Q9LHN3_ARATH	69.66	up
ofr.gene56196	2.2.1.5	major CHO metabolism.degradation.sucrose.Susy	0.00112498	0.00209973	Sucrose-cleaving enzyme that provides UDP-glucose and fructose for various metabolic pathways	sp|Q9LXL5|SUS4_ARATH	AT3G43190	Q9LXL5	SUS4_ARATH	80.47	up
ofr.gene8075	2.1.2.1	major CHO metabolism.synthesis.starch.AGPase	2.7156e-05	0.000124725	This protein plays a role in synthesis of starch. It catalyzes the synthesis of the activated glycosyl donor, ADP- glucose from Glc-1-P and ATP	sp|P55228|GLGS_ARATH	AT5G48300	P55228	GLGS_ARATH	81.87	up
ofr.gene52641	15.2	metal handling.binding, chelation and storage	0.00180019	0.00307115	heavy metal transport detoxification superfamily protein	tr|Q93VK7|Q93VK7_ARATH	AT5G14910	Q93VK7	Q93VK7_ARATH	68.75	up
ofr.gene2365	3.5	minor CHO metabolism.others	0.00118852	0.00218497	Converts alpha-aldose to the beta-anomer	tr|Q9LVH6|Q9LVH6_ARATH	AT3G17940	Q9LVH6	Q9LVH6_ARATH	78.01	up
ofr.gene17919	3.3	minor CHO metabolism.sugar alcohols	0.000133475	0.000382168	Sorbitol dehydrogenase-like	sp|Q9FJ95|DHSO_ARATH	AT5G51970	Q9FJ95	DHSO_ARATH	80.77	up
ofr.gene14940	26.29*	misc.DnaJ domain with unknown function	0.0126459	0.0173081	Chaperone protein DNAj	tr|Q9T024|Q9T024_ARATH	AT3G62600	Q9T024	Q9T024_ARATH	68.62	up
ofr.gene56092	26.29*	misc.DnaJ domain with unknown function	4.80262e-05	0.000184247	DnaJ homolog subfamily B member	sp|Q9LZK5|DNJ19_ARATH	AT4G39150	Q9LZK5	DNJ19_ARATH	80.06	up
ofr.gene39331	26.31*	misc.fibrillins	1.5178e-05	8.50708e-05	Light-induced protein	sp|O49629|PAP2_ARATH	AT4G22240	O49629	PAP2_ARATH	74.4	up
ofr.gene21171	26.28	misc.GDSL-motif lipase	0.00082699	0.00162987	GDSL-like Lipase/Acylhydrolase	sp|Q9LIN2|GDL53_ARATH	AT3G26430	Q9LIN2	GDL53_ARATH	65.64	up
ofr.gene25979	26.3	misc.gluco-, galacto- and mannosidases	9.87394e-07	1.74541e-05	Glycosyl hydrolase family 9	sp|Q93YQ7|GUN24_ARATH	AT1G51590	Q93YQ7	GUN24_ARATH	72	up
ofr.gene45651	26.3	misc.gluco-, galacto- and mannosidases	0.00222311	0.00367797		sp|Q96270|LEA7_ARATH	AT4G39010	Q96270	LEA7_ARATH	41.73	up
ofr.gene49681	26.8	misc.nitrilases, *nitrile lyases, berberine bridge enzymes, reticuline oxidases, troponine reductases	0.00393204	0.00606432	Amidase	sp|Q7XJJ7|FAAH_ARATH	AT5G64440	Q7XJJ7	FAAH_ARATH	71.5	up
ofr.gene58609	26.12	misc.peroxidases	0.000157247	0.000434319	Belongs to the peroxidase family. Classical plant (class III) peroxidase subfamily	sp|Q9FLC0|PER52_ARATH	AT5G05340	Q9FLC0	PER52_ARATH	77.18	up
ofr.gene19309	9.9	mitochondrial electron transport / ATP synthesis.F1-ATPase	2.59021e-05	0.000120058	ATP synthase subunit delta'	sp|Q96252|ATP4_ARATH	AT5G47030	Q96252	ATP4_ARATH	71.01	up
ofr.gene13224	9.1.1.5	mitochondrial electron transport / ATP synthesis.NADH-DH.carbonic anhydrase	0.00596304	0.00876155	Gamma carbonic anhydrase-like	sp|Q9SMN1|GCAL2_ARATH	AT3G48680	Q9SMN1	GCAL2_ARATH	79.3	up
ofr.gene24628	9.1.1	mitochondrial electron transport / ATP synthesis.NADH-DH.complex I	3.11559e-07	1.002e-05	NADH dehydrogenase ubiquinone 1 alpha subcomplex subunit 9	sp|Q9SK66|NDUA9_ARATH	AT2G20360	Q9SK66	NDUA9_ARATH	73.19	up
ofr.gene8796	12.2.2	N-metabolism.ammonia metabolism.glutamine synthase	0.00154882	0.00270953	glutamine synthetase	sp|Q56WN1|GLN11_ARATH	AT5G37600	Q56WN1	GLN11_ARATH	90.93	up
ofr.gene42615	35.1	not assigned.no ontology	0.000455511	0.00101431	prohibitin homologues	sp|Q9FM19|HIR1_ARATH	AT1G55900	Q9FM19	HIR1_ARATH	85.87	up
ofr.gene58804	35.1	not assigned.no ontology	9.14194e-05	0.000287977	Transferase family	sp|Q9FF86|DCR_ARATH	AT2G22170	Q9FF86	DCR_ARATH	65.85	up
ofr.gene10879	35.1	not assigned.no ontology	8.33319e-05	0.000273958		tr|Q9SD78|Q9SD78_ARATH	AT4G11790	Q9SD78	Q9SD78_ARATH	66.14	up
ofr.gene42598	35.1	not assigned.no ontology	9.97979e-06	6.39373e-05	Macrophage migration inhibitory factor homolog isoform	tr|F4K9G5|F4K9G5_ARATH	AT4G28510	F4K9G5	F4K9G5_ARATH	86.67	up
ofr.gene49522	35.1	not assigned.no ontology	0.000480681	0.00106314	Phosphorylase superfamily	sp|Q7XA67|MTN2_ARATH	AT4G34840	Q7XA67	MTN2_ARATH	71.26	up
ofr.gene37287	35.1	not assigned.no ontology	2.0939e-07	8.59247e-06	prohibitin homologues	sp|O49460|PHB1_ARATH	AT5G01650	O49460	PHB1_ARATH	84.45	up
ofr.gene22289	35.1	not assigned.no ontology	1.31267e-05	7.61746e-05	Ran-binding domain	tr|Q93ZH3|Q93ZH3_ARATH	AT5G08060	Q93ZH3	Q93ZH3_ARATH	65.17	up
ofr.gene46970	35.1	not assigned.no ontology	0.0313691	0.039521	Embryo-specific protein 3, (ATS3)	sp|Q9SIE7|PLAT2_ARATH	AT5G23940	Q9SIE7	PLAT2_ARATH	61.31	up
ofr.gene15800	35.1	not assigned.no ontology	0.0330931	0.0415108	catalytic domain of ctd-like phosphatases	sp|Q8VYE2|TIM50_ARATH	AT5G62740	Q8VYE2	TIM50_ARATH	64.69	up
ofr.gene37436	35.2	not assigned.unknown	1.42841e-06	2.10416e-05	Uncharacterised protein family (UPF0172)	sp|Q9FG71|EMC89_ARATH	AT1G77710	Q9FG71	EMC89_ARATH	72.26	up
ofr.gene40988	35.2	not assigned.unknown	0.000204135	0.000530059	hydroxyproline O-arabinosyltransferase activity	sp|Q8W4E6|HPAT1_ARATH	AT3G04830	Q8W4E6	HPAT1_ARATH	80	up
ofr.gene41183	35.2	not assigned.unknown	0.000152882	0.000424096	Protein of unknown function (DUF642)	tr|Q9LYE7|Q9LYE7_ARATH	AT3G61870	Q9LYE7	Q9LYE7_ARATH	73.55	up
ofr.gene26250	35.2	not assigned.unknown	5.21631e-05	0.000195425	Protein of unknown function (DUF4079)	tr|Q9M277|Q9M277_ARATH	AT5G11420	Q9M277	Q9M277_ARATH	60.61	up
ofr.gene55111	35.2	not assigned.unknown	0.0192449	0.025085	ER membrane protein complex subunit	tr|Q9CAU9|Q9CAU9_ARATH	AT5G25265	Q9CAU9	Q9CAU9_ARATH	60.07	up
ofr.gene44450	35.2	not assigned.unknown	3.37723e-06	3.48021e-05	Ubiquitin-fold modifier 1	sp|Q9CA23|UFM1_ARATH	AT5G55940	Q9CA23	UFM1_ARATH	95.38	up
ofr.gene36777	23.4.99	nucleotide metabolism.phosphotransfer and pyrophosphatases.misc	1.59067e-07	7.96154e-06	Pyrophosphate-energized vacuolar membrane proton	sp|P31414|AVP1_ARATH	AT1G15690	P31414	AVP1_ARATH	86.98	up
ofr.gene9604	23.3.1.1	nucleotide metabolism.salvage.phosphoribosyltransferases.aprt	5.88721e-06	4.93752e-05	Adenine phosphoribosyltransferase	sp|P31166|APT1_ARATH	AT1G27450	P31166	APT1_ARATH	84.27	up
ofr.gene55837	29.1.5	protein.aa activation.isoleucine-tRNA ligase	0.00150749	0.00265253	Belongs to the class-I aminoacyl-tRNA synthetase family	sp|F4JLM5|SYIC_ARATH	AT4G10320	F4JLM5	SYIC_ARATH	74.41	up
ofr.gene39337	29.5.4.1.1*	protein.degradation.aspartate protease.AA.A1	6.98e-06	5.26934e-05	Belongs to the peptidase A1 family	tr|A0A1P8AV08|A0A1P8AV08_ARATH	AT1G01300	A0A1P8AV08	A0A1P8AV08_ARATH	78.7	up
ofr.gene14538	29.5.4.1.1*	protein.degradation.aspartate protease.AA.A1	0.0164279	0.0217462	Eukaryotic aspartyl protease	sp|Q9LNJ3|APF2_ARATH	AT1G11910	Q9LNJ3	APF2_ARATH	73.14	up
ofr.gene41108	29.5.3.2.1*	protein.degradation.cysteine protease.CD.C13	0.00461017	0.00695612	Peptidase C13 family	sp|Q39119|VPEG_ARATH	AT4G32940	Q39119	VPEG_ARATH	74.68	up
ofr.gene43808	29.5.3.7.1*	protein.degradation.cysteine protease.inhibitor. IH-i25	0.00280842	0.00450995	Cysteine proteinase inhibitor	sp|Q41906|CYT3_ARATH	AT2G40880	Q41906	CYT3_ARATH	62.07	up
ofr.gene41471	29.5.7.2.1*	protein.degradation.metalloprotease.MA(E).M1	0.00226449	0.00373729	Domain of unknown function (DUF3458_C) ARM repeats	tr|F4I3R1|F4I3R1_ARATH	AT1G63770	F4I3R1	F4I3R1_ARATH	65.51	up
ofr.gene19144	29.5.5.6*	protein.degradation.serine protease SF.S26	0.00583546	0.00858507	Signal peptidase, peptidase S26	sp|Q8H0W1|PLSP1_ARATH	AT3G24590	Q8H0W1	PLSP1_ARATH	81.54	up
ofr.gene26005	29.5.5.1.1*	protein.degradation.serine protease.PA.S1	0.00279717	0.00449503	Trypsin-like serine protease	tr|A0A178UPC0|A0A178UPC0_ARATH	AT3G03380	A0A178UPC0	A0A178UPC0_ARATH	63	up
ofr.gene11169	29.5.5.1.1*	protein.degradation.serine protease.PA.S1	0.000378546	0.000868162	Protease Do-like 7	sp|Q8RY22|DEGP7_ARATH	AT5G27660	Q8RY22	DEGP7_ARATH	69.87	up
ofr.gene13663	29.5.5.8.1*	protein.degradation.serine protease.SK.S14	0.00595812	0.00875993	ATP-dependent Clp protease proteolytic subunit	sp|Q9S834|CLPP5_ARATH	AT1G02560	Q9S834	CLPP5_ARATH	82.18	up
ofr.gene14019	29.5.11.3	protein.degradation.ubiquitin.E2	0.0074916	0.01078	Ubiquitin-conjugating enzyme E2, catalytic domain homologues	sp|Q9SJ44|UEV1C_ARATH	AT2G36060	Q9SJ44	UEV1C_ARATH	88.36	up
ofr.gene12498	29.5.11.20.1*	protein.degradation.ubiquitin.proteasome.20S	8.7652e-05	0.000284018	The proteasome is a multicatalytic proteinase complex which is characterized by its ability to cleave peptides with Arg, Phe, Tyr, Leu, and Glu adjacent to the leaving group at neutral or slightly basic pH	sp|O81149|PSA5A_ARATH	AT1G53850	O81149	PSA5A_ARATH	98.97	up
ofr.gene13228	29.5.11.20.2*	protein.degradation.ubiquitin.proteasome.26S	0.00624284	0.0091318	proteasome-mediated ubiquitin-dependent protein catabolic process	sp|Q93Y35|PSMD6_ARATH	AT4G24820	Q93Y35	PSMD6_ARATH	74.83	up
ofr.gene48705	29.6	protein.folding	0.000230982	0.000585539	Belongs to the chaperonin (HSP60) family	sp|P29197|CH60A_ARATH	AT1G62740	P29197	CH60A_ARATH	80.6	up
ofr.gene35549	29.6	protein.folding	0.0042409	0.00647527	Heat shock protein 70 (HSP70)-interacting protein	sp|Q5XEP2|HSOP2_ARATH	AT3G23990	Q5XEP2	HSOP2_ARATH	61.97	up
ofr.gene12698	29.4	protein.postranslational modification	0.000111949	0.000333237	Adds a myristoyl group to the N-terminal glycine residue of certain cellular proteins	sp|Q9LTR9|NMT1_ARATH	AT1G24510	Q9LTR9	NMT1_ARATH	79.26	up
ofr.gene10934	29.4	protein.postranslational modification	0.000538957	0.00115642	assists the folding of proteins upon ATP hydrolysis	tr|A0A1P8ARS7|A0A1P8ARS7_ARATH	AT5G57020	A0A1P8ARS7	A0A1P8ARS7_ARATH	73.74	up
ofr.gene57607	29.2.4	protein.synthesis.elongation	3.76946e-05	0.000158283	regulation of response to stimulus	sp|Q8GTY0|EF1A4_ARATH	AT1G09640	Q8GTY0	EF1A4_ARATH	95.55	up
ofr.gene48995	29.2.4	protein.synthesis.elongation	3.27237e-07	1.002e-05	EF-1 guanine nucleotide exchange domain	sp|Q84WM9|EF1B1_ARATH	AT1G56070	Q84WM9	EF1B1_ARATH	74.67	up
ofr.gene22654	29.2.4	protein.synthesis.elongation	0.0279127	0.035458	Chloroplast-localized elongation factor EF-G involved in protein synthesis in plastids. Catalyzes the GTP-dependent ribosomal translocation step during translation elongation. During this step, the ribosome changes from the pre-translocational (PRE) to the post-translocational (POST) state as the newly formed A- site-bound peptidyl-tRNA and P-site-bound deacylated tRNA move to the P and E sites, …	sp|Q9SI75|EFGC_ARATH	AT1G62750	Q9SI75	EFGC_ARATH	83.92	up
ofr.gene40453	29.2.4	protein.synthesis.elongation	1.59198e-07	7.96154e-06	Elongation factor	sp|Q9ASR1|EF2_ARATH	AT5G12110	Q9ASR1	EF2_ARATH	93	up
ofr.gene44517	29.2.4	protein.synthesis.elongation	0.0169874	0.0224093	Elongation factor	sp|O04487|EF1G1_ARATH	AT5G60390	O04487	EF1G1_ARATH	73.83	up
ofr.gene5186	29.2.3	protein.synthesis.initiation	0.00533471	0.00793474	RNA-binding component of the eukaryotic translation initiation factor 3 (eIF-3) complex, which is involved in protein synthesis of a specialized repertoire of mRNAs and, together with other initiation factors, stimulates binding of mRNA and methionyl-tRNAi to the 40S ribosome. The eIF-3 complex specifically targets and initiates translation of a subset of mRNAs involved in cell proliferation	sp|Q9LD55|EIF3A_ARATH	AT1G13950	Q9LD55	EIF3A_ARATH	69.34	up
ofr.gene37192	29.2.3	protein.synthesis.initiation	1.94664e-05	9.94084e-05	component of the eukaryotic translation initiation factor 3 (eIF-3) complex, which is involved in protein synthesis of a specialized repertoire of mRNAs and, together with other initiation factors, stimulates binding of mRNA and methionyl-tRNAi to the 40S ribosome. The eIF-3 complex specifically targets and initiates translation of a subset of mRNAs involved in cell proliferation	sp|Q9C5Z3|EIF3E_ARATH	AT2G05830	Q9C5Z3	EIF3E_ARATH	68.3	up
ofr.gene31991	29.2.3	protein.synthesis.initiation	0.00245462	0.00400051	Catalyzes the interconversion of methylthioribose-1- phosphate (MTR-1-P) into methylthioribulose-1-phosphate (MTRu-1- P)	sp|Q9ZUG4|MTNA_ARATH	AT3G57290	Q9ZUG4	MTNA_ARATH	69.95	up
ofr.gene20299	29.2.3	protein.synthesis.initiation	2.20616e-06	2.80005e-05	eukaryotic translation initiation factor	sp|Q9XI91|IF5A1_ARATH	AT4G11420	Q9XI91	IF5A1_ARATH	88.68	up
ofr.gene51822	29.2.1.2.2.513	protein.synthesis.ribosomal protein.eukaryotic.60S subunit.L13A	3.51894e-05	0.00014975	Belongs to the universal ribosomal protein uL13 family	sp|Q9FKC0|R13A4_ARATH	AT5G48760	Q9FKC0	R13A4_ARATH	90.78	up
ofr.gene6785	29.2.1.2.2.527	protein.synthesis.ribosomal protein.eukaryotic.60S subunit.L27A	2.97932e-06	3.27583e-05	Belongs to the universal ribosomal protein uL15 family	sp|P49637|R27A3_ARATH	AT1G70600	P49637	R27A3_ARATH	84.25	up
ofr.gene17666	29.2.1.2.2.81	protein.synthesis.ribosomal protein.eukaryotic.60S subunit.P1	9.70941e-06	6.31809e-05	Belongs to the eukaryotic ribosomal protein P1 P2 family	tr|Q9FLV1|Q9FLV1_ARATH	AT5G24510	Q9FLV1	Q9FLV1_ARATH	61.4	up
ofr.gene56957	29.3.1	protein.targeting.nucleus	0.000801739	0.00159102	ribosomal protein import into nucleus	sp|Q9FJD4|IMB1_ARATH	AT5G53480	Q9FJD4	IMB1_ARATH	84.7	up
ofr.gene1024	1.3.13	PS.calvin cycle.rubisco interacting	3.60267e-05	0.000152186	Ribulose bisphosphate carboxylase oxygenase activase	tr|F4IVZ7|F4IVZ7_ARATH	AT2G39730	F4IVZ7	F4IVZ7_ARATH	86.72	up
ofr.gene51179	1.3.8	PS.calvin cycle.transketolase	0.000959409	0.00184034	Transketolase	sp|F4IW47|TKTC2_ARATH	AT2G45290	F4IW47	TKTC2_ARATH	81.02	up
ofr.gene16833	1.1.1.2	PS.lightreaction.photosystem II.PSII polypeptide subunits	0.00116025	0.00214673	oxygen-evolving enhancer protein	sp|Q42029|PSBP1_ARATH	AT1G06680	Q42029	PSBP1_ARATH	72.73	up
ofr.gene39689	1.2.2	PS.photorespiration.glycolate oxydase	0.00304931	0.00483597	Glycolate oxidase	sp|Q9LRR9|GLO1_ARATH	AT3G14420	Q9LRR9	GLO1_ARATH	90.79	up
ofr.gene51729	21.2.1.1	redox.ascorbate and glutathione.ascorbate.GME	0.0061254	0.00896571	GDP-mannose 3,5-epimerase	sp|Q93VR3|GME_ARATH	AT5G28840	Q93VR3	GME_ARATH	88.66	up
ofr.gene47413	21.4	redox.glutaredoxins	6.95401e-06	5.26934e-05	Glutaredoxin	sp|Q9FNE2|GRXC2_ARATH	AT5G40370	Q9FNE2	GRXC2_ARATH	65.52	up
ofr.gene17137	21.3	redox.heme	8.76808e-05	0.000284018	Belongs to the cytochrome b5 family	sp|Q9SK39|SBP3_ARATH	AT2G24940	Q9SK39	SBP3_ARATH	75.51	up
ofr.gene32282	21.5	redox.periredoxins	0.0076827	0.0110205	2-cys peroxiredoxin BAS1	sp|Q9C5R8|BAS1B_ARATH	AT1G65980	Q9C5R8	BAS1B_ARATH	80.35	up
ofr.gene56192	21.5	redox.periredoxins	0.00100613	0.00191875	Peroxiredoxin Q, chloroplastic-like	sp|Q9LU86|PRXQ_ARATH	AT3G06050	Q9LU86	PRXQ_ARATH	70.56	up
ofr.gene36970	21.5	redox.periredoxins	0.00730912	0.0105505	Redoxin	sp|Q9M7T0|PRX2F_ARATH	AT3G26060	Q9M7T0	PRX2F_ARATH	72.48	up
ofr.gene31943	21.5	redox.periredoxins	5.65506e-07	1.37399e-05	Redoxin	sp|Q9XEX2|PRX2B_ARATH	AT5G06290	Q9XEX2	PRX2B_ARATH	82.72	up
ofr.gene57644	21.1	redox.thioredoxin	2.4165e-05	0.000114734	protein disulfide isomerase-like	sp|Q9FF55|PDI14_ARATH	AT1G77510	Q9FF55	PDI14_ARATH	68.23	up
ofr.gene8501	21.1	redox.thioredoxin	6.17115e-06	5.08445e-05	Thioredoxin	sp|P29448|TRXH1_ARATH	AT3G15360	P29448	TRXH1_ARATH	63.06	up
ofr.gene43303	21.1	redox.thioredoxin	0.000360901	0.000842274	Thioredoxin-like domain	sp|Q9SEU6|TRXM4_ARATH	AT3G51030	Q9SEU6	TRXM4_ARATH	67.31	up
ofr.gene46935	21.1	redox.thioredoxin	0.000490541	0.00108079	Thioredoxin-like domain	sp|Q9SRG3|PDI12_ARATH	AT5G60640	Q9SRG3	PDI12_ARATH	61.52	up
ofr.gene18814	27.5*	RNA.DEAD/DEAH BOX helicase	0.00129331	0.00233099	DEAD-box ATP-dependent RNA helicase	sp|Q93ZG7|RH38_ARATH	AT3G22330	Q93ZG7	RH38_ARATH	63.51	up
ofr.gene40719	27.5*	RNA.DEAD/DEAH BOX helicase	0.00319495	0.00502877	DEAD/DEAH box helicase	sp|Q9LUW5|RH53_ARATH	AT3G53110	Q9LUW5	RH53_ARATH	66.82	up
ofr.gene20792	27.1	RNA.processing	6.60941e-06	5.15949e-05	ubiE/COQ5 methyltransferase family	sp|Q94AH9|FBRL2_ARATH	AT4G02840	Q94AH9	FBRL2_ARATH	91.84	up
ofr.gene7554	27.1	RNA.processing	1.44013e-06	2.10791e-05	Small nuclear ribonucleoprotein SM	sp|Q9SY09|SMD1B_ARATH	AT4G25630	Q9SY09	SMD1B_ARATH	94.74	up
ofr.gene11857	27.1.1	RNA.processing.splicing	0.000523323	0.00113452	PRP38 family	sp|Q8RWB1|SRL1_ARATH	AT5G37370	Q8RWB1	SRL1_ARATH	72.41	up
ofr.gene13280	27.3.36	RNA.regulation of transcription.Argonaute	0.00123337	0.00224765	Belongs to the argonaute family	sp|O04379|AGO1_ARATH	AT1G48410	O04379	AGO1_ARATH	76.97	up
ofr.gene8838	27.3.62	RNA.regulation of transcription.Nucleosome/chromatin assembly factor group	7.94335e-06	5.54827e-05	high mobility group	sp|P93047|HMGB3_ARATH	AT1G20696	P93047	HMGB3_ARATH	69.7	up
ofr.gene13715	27.4	RNA.RNA binding	0.00128534	0.00232095	Required for ribosome biogenesis. Part of a complex which catalyzes pseudouridylation of rRNA. This involves the isomerization of uridine such that the ribose is subsequently attached to C5, instead of the normal N1	sp|Q8VZT0|NLAL1_ARATH	AT3G03920	Q8VZT0	NLAL1_ARATH	69.74	up
ofr.gene17122	27.2	RNA.transcription	0.000121869	0.000357669	4Fe-4S binding domain	sp|Q8LPJ4|AB2E_ARATH	AT4G19210	Q8LPJ4	AB2E_ARATH	85.83	up
ofr.gene25988	16.8.2	secondary metabolism.flavonoids.chalcones	1.03887e-05	6.48729e-05	Belongs to the chalcone stilbene synthases family	sp|Q8LDM2|PKSB_ARATH	AT1G02050	Q8LDM2	PKSB_ARATH	73.85	up
ofr.gene25148	16.8.2	secondary metabolism.flavonoids.chalcones	0.00241267	0.00393773	Belongs to the chalcone stilbene synthases family	sp|O23674|PKSA_ARATH	AT4G34850	O23674	PKSA_ARATH	78.81	up
ofr.gene49330	16.8.3	secondary metabolism.flavonoids.dihydroflavonols	0.00281976	0.00452501	Belongs to the UDP-glycosyltransferase family	sp|Q9M156|U72B1_ARATH	AT4G01070	Q9M156	U72B1_ARATH	60.47	up
ofr.gene53497	16.8.5	secondary metabolism.flavonoids.isoflavonols	2.07333e-07	8.59247e-06	Isoflavone reductase-like protein	sp|Q9T030|PBER1_ARATH	AT1G75280	Q9T030	PBER1_ARATH	75.65	up
ofr.gene53496	16.8.5	secondary metabolism.flavonoids.isoflavonols	0.000833075	0.00163764	Isoflavone reductase-like protein	sp|P52577|IFRH_ARATH	AT4G39230	P52577	IFRH_ARATH	74.59	up
ofr.gene55135	16.1.4.3	secondary metabolism.isoprenoids.carotenoids.zeta-carotene desaturase	0.00164431	0.00284784	Catalyzes the conversion of zeta-carotene to lycopene via the intermediary of neurosporene. It carries out two consecutive desaturations (introduction of double bonds) at positions C-7 and C-7'	sp|Q38893|ZDS_ARATH	AT3G04870	Q38893	ZDS_ARATH	72.77	up
ofr.gene40770	16.1.2.1	secondary metabolism.isoprenoids.mevalonate pathway.acetyl-CoA C-acyltransferase	7.7618e-05	0.000259631	Belongs to the thiolase family	sp|Q9FIK7|THIC2_ARATH	AT5G47720	Q9FIK7	THIC2_ARATH	70.09	up
ofr.gene16000	16.1.2.9	secondary metabolism.isoprenoids.mevalonate pathway.farnesyl pyrophosphate synthetase	0.0120636	0.0166014	Belongs to the FPP GGPP synthase family	sp|Q09152|FPPS1_ARATH	AT4G17190	Q09152	FPPS1_ARATH	82.35	up
ofr.gene37450	16.1.2.9	secondary metabolism.isoprenoids.mevalonate pathway.farnesyl pyrophosphate synthetase	9.18426e-06	6.11752e-05	Belongs to the FPP GGPP synthase family	sp|Q43315|FPPS2_ARATH	AT5G47770	Q43315	FPPS2_ARATH	76.04	up
ofr.gene17654	16.2.1.9	secondary metabolism.phenylpropanoids.lignin biosynthesis.COMT	0.0150724	0.0201737	Belongs to the class I-like SAM-binding methyltransferase superfamily. Cation-independent O- methyltransferase family	sp|Q9FK25|OMT1_ARATH	AT5G54160	Q9FK25	OMT1_ARATH	78.22	up
ofr.gene32626	16.2.1.4	secondary metabolism.phenylpropanoids.lignin biosynthesis.HCT	3.45723e-05	0.000147671	shikimate	sp|Q9FI78|HST_ARATH	AT5G48930	Q9FI78	HST_ARATH	78.8	up
ofr.gene30231	16.7	secondary metabolism.wax	0.000692585	0.00140424	3-ketoacyl-CoA synthase	sp|Q9C6L5|KCS5_ARATH	AT1G25450	Q9C6L5	KCS5_ARATH	84.82	up
ofr.gene43386	30.7	signalling.14-3-3 proteins	0.00124082	0.00225586	Belongs to the 14-3-3 family	tr|F4IP53|F4IP53_ARATH	AT2G42590	F4IP53	F4IP53_ARATH	77.31	up
ofr.gene8795	30.5	signalling.G-proteins	4.59828e-05	0.000179403	Ras-related protein	sp|Q9SN68|RAF2B_ARATH	AT4G19640	Q9SN68	RAF2B_ARATH	78	up
ofr.gene22540	20.2.3	stress.abiotic.drought/salt	8.76932e-06	5.90965e-05	Methyltransferase	sp|Q94EJ6|PMTE_ARATH	AT1G29470	Q94EJ6	PMTE_ARATH	74.38	up
ofr.gene46903	20.2.3	stress.abiotic.drought/salt	0.00171164	0.00295296	Putative S-adenosyl-L-methionine-dependent methyltransferase	sp|Q6NPR7|PMTO_ARATH	AT4G18030	Q6NPR7	PMTO_ARATH	61.72	up
ofr.gene16584	20.2.1	stress.abiotic.heat	2.43308e-05	0.000115046	heat shock	sp|O03986|HS904_ARATH	AT1G79920	O03986	HS904_ARATH	89.78	up
ofr.gene32689	20.2.1	stress.abiotic.heat	0.0191832	0.025033	Heat shock 70 kDa protein	sp|F4HQD4|HSP7P_ARATH	AT5G56000	F4HQD4	HSP7P_ARATH	64.07	up
ofr.gene49079	20.1	stress.biotic	4.69208e-05	0.000181217	Endochitinase	sp|P19171|CHIB_ARATH	AT3G12500	P19171	CHIB_ARATH	72.46	up
ofr.gene44766	8.2.4	TCA / org.transformation.other organic acid transformations.IDH	1.15206e-05	6.89436e-05	Isocitrate dehydrogenase NAD regulatory subunit	sp|O81796|IDH3_ARATH	AT4G35650	O81796	IDH3_ARATH	79.06	up
ofr.gene34906	8.2.10	TCA / org.transformation.other organic acid transformations.malic	5.66912e-06	4.84299e-05	malic enzyme	sp|Q9XGZ0|MAOP3_ARATH	AT5G25880	Q9XGZ0	MAOP3_ARATH	81.33	up
ofr.gene43330	8.1.9	TCA / org.transformation.TCA.malate DH	1.19483e-05	7.06325e-05	Malate dehydrogenase	sp|Q9ZP06|MDHM1_ARATH	AT1G53240	Q9ZP06	MDHM1_ARATH	86.42	up
ofr.gene19790	8.1.1.3	TCA / org.transformation.TCA.pyruvate DH.E3	0.000497496	0.00108777	Dihydrolipoyl dehydrogenase	sp|Q9M5K3|DLDH1_ARATH	AT1G48030	Q9M5K3	DLDH1_ARATH	84.06	up
ofr.gene21763	8.1.6	TCA / org.transformation.TCA.succinyl-CoA ligase	0.00440624	0.00668352	Succinyl-CoA synthetase functions in the citric acid cycle (TCA), coupling the hydrolysis of succinyl-CoA to the synthesis of ATP and thus represents the only step of substrate- level phosphorylation in the TCA. The alpha subunit of the enzyme binds the substrates coenzyme A and phosphate, while succinate binding and nucleotide specificity is provided by the beta subunit	sp|Q8LAD2|SUCA2_ARATH	AT2G20420	Q8LAD2	SUCA2_ARATH	69.8	up
ofr.gene28906	8.1.6	TCA / org.transformation.TCA.succinyl-CoA ligase	0.00547177	0.00811233	Succinyl-CoA synthetase functions in the citric acid cycle (TCA), coupling the hydrolysis of succinyl-CoA to the synthesis of ATP and thus represents the only step of substrate- level phosphorylation in the TCA. The beta subunit provides nucleotide specificity of the enzyme and binds the substrate succinate, while the binding sites for coenzyme A and phosphate are found in the alpha subunit	sp|O82662|SUCB_ARATH	AT5G23250	O82662	SUCB_ARATH	86.19	up
ofr.gene24508	19.12	tetrapyrrole synthesis.magnesium-protoporphyrin IX monomethyl ester (oxidative) cyclase	8.12181e-06	5.60478e-05	Protein of unknown function (DUF2488)	tr|Q9LVM3|Q9LVM3_ARATH	AT5G58250	Q9LVM3	Q9LVM3_ARATH	63.06	up
ofr.gene12665	34.5	transport.ammonium	0.00239133	0.00391401	GTP binding	sp|Q9CAI1|DRG2_ARATH	AT1G72660	Q9CAI1	DRG2_ARATH	83.64	up
ofr.gene48308	34.21	transport.calcium	0.00258797	0.00419109	Belongs to the cation transport ATPase (P-type) (TC 3.A.3) family	sp|P92939|ECA1_ARATH	AT1G07810	P92939	ECA1_ARATH	79.27	up
ofr.gene37087	34.1.2	transport.p- and v-ATPases.H+-exporting ATPase	6.94173e-05	0.000239881	plasma membrane ATPase	sp|P19456|PMA2_ARATH	AT4G30190	P19456	PMA2_ARATH	83.01	up
ofr.gene47301	34.2	transport.porins	1.60686e-05	8.73501e-05	Mitochondrial outer membrane protein porin of 34	sp|Q9SRH5|VDAC1_ARATH	AT3G01280	Q9SRH5	VDAC1_ARATH	73.27	up
ofr.gene20541	34.18.1	transport.unspecified anions.arsenite-transporting ATPase	0.00057463	0.00121448	Anion-transporting ATPase	tr|A1L4Y1|A1L4Y1_ARATH	AT3G10350	A1L4Y1	A1L4Y1_ARATH	78.68	up
ofr.gene12659	13.1.6.5.5	amino acid metabolism.synthesis.aromatic aa.tryptophan.tryptophan synthase	4.52435e-06	4.276e-05	tryptophan synthase beta chain	tr|Q9FFW8|Q9FFW8_ARATH	AT5G38530	Q9FFW8	Q9FFW8_ARATH	80.61	down
ofr.gene44777	10.6.1	cell wall.degradation.cellulases and beta -1,4-glucanases	1.98761e-05	9.9831e-05	Belongs to the glycosyl hydrolase 9 (cellulase E) family	sp|Q9FXI9|GUN2_ARATH	AT1G19940	Q9FXI9	GUN2_ARATH	68.17	down
ofr.gene31341	10.6.2	cell wall.degradation.mannan-xylose-arabinose-fucose	4.81483e-07	1.27178e-05	Fibronectin type III-like domain	sp|Q9LXA8|BXL6_ARATH	AT5G10560	Q9LXA8	BXL6_ARATH	63.04	down
ofr.gene44851	10.6.2	cell wall.degradation.mannan-xylose-arabinose-fucose	5.69175e-05	0.000206629	Belongs to the glycosyl hydrolase 5 (cellulase A) family	sp|Q9FJZ3|MAN7_ARATH	AT5G66460	Q9FJZ3	MAN7_ARATH	71.32	down
ofr.gene10041	10.6.3	cell wall.degradation.pectate lyases and polygalacturonases	0.000260778	0.000646573	Right handed beta helix region	tr|O22817|O22817_ARATH	AT2G43870	O22817	O22817_ARATH	62.6	down
ofr.gene23418	10.6.3	cell wall.degradation.pectate lyases and polygalacturonases	0.000618095	0.00128574	Amb_all	sp|Q944R1|PLY15_ARATH	AT4G13710	Q944R1	PLY15_ARATH	80.73	down
ofr.gene35198	10.8.2	cell wall.pectin*esterases.acetyl esterase	7.75207e-06	5.52166e-05	Hydrolyzes acetyl esters in homogalacturonan regions of pectin. In type I primary cell wall, galacturonic acid residues of pectin can be acetylated at the O-2 and O-3 positions. Decreasing the degree of acetylation of pectin gels in vitro alters their physical properties	tr|A0A1P8B651|A0A1P8B651_ARATH	AT4G19420	A0A1P8B651	A0A1P8B651_ARATH	65.5	down
ofr.gene18713	10.8.1	cell wall.pectin*esterases.PME	2.28249e-06	2.81998e-05	Acts in the modification of cell walls via demethylesterification of cell wall pectin	sp|O48711|PME12_ARATH	AT2G26440	O48711	PME12_ARATH	61.52	down
ofr.gene43904	31.1	cell.organisation	1.10669e-05	6.71022e-05	Tubulin is the major constituent of microtubules. It binds two moles of GTP, one at an exchangeable site on the beta chain and one at a non-exchangeable site on the alpha chain	sp|Q56YW9|TBB2_ARATH	AT5G62690	Q56YW9	TBB2_ARATH	97.3	down
ofr.gene56458	31.4	cell.vesicle transport	1.96585e-07	8.58843e-06	Belongs to the syntaxin family	sp|Q9SF29|SYP71_ARATH	AT3G09740	Q9SF29	SYP71_ARATH	75.93	down
ofr.gene41152	18.5.1	Co-factor and vitamine metabolism.folate & vitamine K.folate	1.16166e-05	6.91579e-05	Branched-chain-amino-acid aminotransferase-like protein 3	sp|Q8L493|DAAA_ARATH	AT5G57850	Q8L493	DAAA_ARATH	69.3	down
ofr.gene21805	28.1.3	DNA.synthesis/chromatin structure.histone	6.66196e-07	1.47204e-05	protein heterodimerization activity	sp|P59259|H4_ARATH	AT1G07660	P59259	H4_ARATH	100	down
ofr.gene13198	28.99	DNA.unspecified	1.05041e-05	6.51489e-05	MA3 domain	sp|Q94BR1|MRF1_ARATH	AT5G63190	Q94BR1	MRF1_ARATH	72.21	down
ofr.gene52748	4.9	glycolysis.glyceraldehyde 3-phosphate dehydrogenase	0.00283407	0.00454163	Belongs to the glyceraldehyde-3-phosphate dehydrogenase family	sp|Q9FX54|G3PC2_ARATH	AT1G13440	Q9FX54	G3PC2_ARATH	87.02	down
ofr.gene23704	4.11	glycolysis.phosphoglycerate mutase	5.30738e-05	0.000196832	Metal-independent phosphoserine phosphatase-like	sp|Q9SCS3|PGML4_ARATH	AT3G50520	Q9SCS3	PGML4_ARATH	76.32	down
ofr.gene39335	4.5	glycolysis.pyrophosphate-fructose-6-P phosphotransferase	0.00155256	0.00271257	Catalytic subunit of pyrophosphate--fructose 6-phosphate 1-phosphotransferase. Catalyzes the phosphorylation of D-fructose 6-phosphate, the first committing step of glycolysis. Uses inorganic phosphate (PPi) as phosphoryl donor instead of ATP like common ATP-dependent phosphofructokinases (ATP-PFKs), which renders the reaction reversible, and can thus function both in glycolysis and gluconeogenes…	sp|Q8W4M5|PFPB1_ARATH	AT1G12000	Q8W4M5	PFPB1_ARATH	77.3	down
ofr.gene26044	17.7.1.2	hormone metabolism.jasmonate.synthesis-degradation.lipoxygenase	2.88906e-08	4.57207e-06	may be involved in a number of diverse aspects of plant physiology including growth and development, pest resistance, and senescence or responses to wounding	sp|Q06327|LOX1_ARATH	AT1G55020	Q06327	LOX1_ARATH	68.36	down
ofr.gene29108	11.8.1.1	lipid metabolism.exotics (steroids, squalene etc).sphingolipids.ceramidase	0.00228715	0.00376765	Neutral/alkaline non-lysosomal ceramidase, C-terminal	tr|A0A1P8APY2|A0A1P8APY2_ARATH	AT1G07380	A0A1P8APY2	A0A1P8APY2_ARATH	75	down
ofr.gene10877	11.9.3.5	lipid metabolism.lipid degradation.lysophospholipases.phosphoinositide phospholipase C	1.11423e-09	2.5605e-06	PI-PLC X domain-containing protein	tr|Q9LMX9|Q9LMX9_ARATH	AT1G13680	Q9LMX9	Q9LMX9_ARATH	61.32	down
ofr.gene20754	2.2.1.1	major CHO metabolism.degradation.sucrose.fructokinase	5.61504e-06	4.83272e-05	Belongs to the carbohydrate kinase PfkB family	sp|Q9FLH8|SCRK7_ARATH	AT5G51830	Q9FLH8	SCRK7_ARATH	68.77	down
ofr.gene41584	2.1.2.2	major CHO metabolism.synthesis.starch.starch synthase	6.44906e-06	5.15949e-05	Granule-bound starch synthase 1, chloroplastic amyloplastic	sp|Q9MAQ0|SSG1_ARATH	AT1G32900	Q9MAQ0	SSG1_ARATH	72.02	down
ofr.gene58053	26.13	misc.acid and other phosphatases	6.14202e-09	2.80986e-06	Purple acid Phosphatase, N-terminal domain	sp|Q9LMG7|PPA2_ARATH	AT1G13900	Q9LMG7	PPA2_ARATH	63.57	down
ofr.gene29731	26.13	misc.acid and other phosphatases	7.58986e-06	5.46459e-05	Purple acid phosphatase	sp|Q6TPH1|PPA23_ARATH	AT4G13700	Q6TPH1	PPA23_ARATH	73.85	down
ofr.gene16762	26.13	misc.acid and other phosphatases	4.79042e-06	4.3932e-05	Purple acid phosphatase	sp|Q5MAU8|PPA27_ARATH	AT5G50400	Q5MAU8	PPA27_ARATH	72.79	down
ofr.gene46747	26.4	misc.beta 1,3 glucan hydrolases	0.000571508	0.00121342	Belongs to the glycosyl hydrolase 17 family	sp|Q9C7U5|E132_ARATH	AT1G66250	Q9C7U5	E132_ARATH	72.63	down
ofr.gene6248	26.4	misc.beta 1,3 glucan hydrolases	7.62722e-07	1.52775e-05	Belongs to the glycosyl hydrolase 17 family	sp|Q9ZU91|E133_ARATH	AT2G01630	Q9ZU91	E133_ARATH	74.84	down
ofr.gene43763	26.4	misc.beta 1,3 glucan hydrolases	1.03829e-06	1.79398e-05	Glucan endo-1,3-beta-glucosidase 4	sp|Q94CD8|E134_ARATH	AT3G13560	Q94CD8	E134_ARATH	63.82	down
ofr.gene7688	26.4	misc.beta 1,3 glucan hydrolases	3.84917e-07	1.06571e-05	Belongs to the glycosyl hydrolase 17 family	tr|F4K3D8|F4K3D8_ARATH	AT5G55180	F4K3D8	F4K3D8_ARATH	65.96	down
ofr.gene35970	26.17	misc.dynamin	0.000388994	0.000885935	Belongs to the TRAFAC class dynamin-like GTPase superfamily. Dynamin Fzo YdjA family	sp|Q9SE83|DRP2A_ARATH	AT1G10290	Q9SE83	DRP2A_ARATH	73.3	down
ofr.gene12244	26.28	misc.GDSL-motif lipase	1.02086e-05	6.44488e-05	Belongs to the 'GDSL' lipolytic enzyme family	sp|Q8LB81|GDL79_ARATH	AT5G33370	Q8LB81	GDL79_ARATH	73.21	down
ofr.gene38549	26.28	misc.GDSL-motif lipase	2.02166e-05	0.000101029	GDSL-like Lipase/Acylhydrolase	sp|Q9FK75|GDL82_ARATH	AT5G45670	Q9FK75	GDL82_ARATH	71.59	down
ofr.gene13347	26.3	misc.gluco-, galacto- and mannosidases	1.81713e-06	2.44197e-05	Belongs to the glycosyl hydrolase 5 (cellulase A) family	tr|Q66GP7|Q66GP7_ARATH	AT1G13130	Q66GP7	Q66GP7_ARATH	60.2	down
ofr.gene21526	26.3	misc.gluco-, galacto- and mannosidases	3.28587e-06	3.43224e-05	Belongs to the glycosyl hydrolase 31 family	sp|Q9S7Y7|XYL1_ARATH	AT1G68560	Q9S7Y7	XYL1_ARATH	73.59	down
ofr.gene25044	26.3	misc.gluco-, galacto- and mannosidases	0.000850787	0.00166534	Glycosyl hydrolase family 3 C-terminal domain	tr|A0A1P8B9U3|A0A1P8B9U3_ARATH	AT5G04885	A0A1P8B9U3	A0A1P8B9U3_ARATH	66.87	down
ofr.gene40598	26.3	misc.gluco-, galacto- and mannosidases	0.00084619	0.00165775	N-terminal barrel of NtMGAM and CtMGAM, maltase-glucoamylase	tr|Q9LYF8|Q9LYF8_ARATH	AT5G11720	Q9LYF8	Q9LYF8_ARATH	65.2	down
ofr.gene9365	26.3	misc.gluco-, galacto- and mannosidases	3.21019e-05	0.000140783	Lysosomal	sp|Q8LPJ3|MANA2_ARATH	AT5G13980	Q8LPJ3	MANA2_ARATH	69.25	down
ofr.gene44785	26.3	misc.gluco-, galacto- and mannosidases	8.35027e-06	5.69404e-05	Glycosyl hydrolases family 38 C-terminal domain	tr|A0A1P8BFL6|A0A1P8BFL6_ARATH	AT5G66150	A0A1P8BFL6	A0A1P8BFL6_ARATH	64.44	down
ofr.gene19051	26.8	misc.nitrilases, *nitrile lyases, berberine bridge enzymes, reticuline oxidases, troponine reductases	0.00117799	0.00217083	GMC oxidoreductase	sp|Q9S746|HTH_ARATH	AT1G72970	Q9S746	HTH_ARATH	66.38	down
ofr.gene48114	26.3	misc.other Ferredoxins and Rieske domain	0.000852376	0.00166599	Ferredoxins are iron-sulfur proteins that transfer electrons in a wide variety of metabolic reactions	sp|O23344|FDC1_ARATH	AT4G14890	O23344	FDC1_ARATH	65.61	down
ofr.gene13406	26.7	misc.oxidases - copper, flavone etc.	0.000606659	0.00126737	Quinone oxidoreductase-like protein	sp|Q9ZUC1|AOR_ARATH	AT1G23740	Q9ZUC1	AOR_ARATH	66.07	down
ofr.gene35531	26.7	misc.oxidases - copper, flavone etc.	5.78716e-08	6.18163e-06	amine oxidase	tr|Q8L742|Q8L742_ARATH	AT4G12290	Q8L742	Q8L742_ARATH	61.47	down
ofr.gene17333	26.7	misc.oxidases - copper, flavone etc.	6.76309e-05	0.000234582	Allyl alcohol dehydrogenase	sp|Q39173|P2_ARATH	AT5G16990	Q39173	P2_ARATH	71.55	down
ofr.gene58659	12.3.1	N-metabolism.N-degradation.glutamate dehydrogenase	0.000299256	0.000721606	Belongs to the Glu Leu Phe Val dehydrogenases family	sp|Q38946|DHE2_ARATH	AT5G07440	Q38946	DHE2_ARATH	86.27	down
ofr.gene14418	35.1	not assigned.no ontology	1.81766e-07	8.19016e-06	Beta-hexosaminidase	sp|Q9SYK0|HEXO2_ARATH	AT1G05590	Q9SYK0	HEXO2_ARATH	74.19	down
ofr.gene35439	35.1	not assigned.no ontology	3.18554e-06	3.40482e-05	(GMC) oxidoreductase family	tr|Q66GI5|Q66GI5_ARATH	AT1G12570	Q66GI5	Q66GI5_ARATH	65.27	down
ofr.gene10349	35.1	not assigned.no ontology	1.17837e-07	7.96154e-06	WD40-like Beta Propeller Repeat	tr|Q9XI10|Q9XI10_ARATH	AT1G21680	Q9XI10	Q9XI10_ARATH	62.36	down
ofr.gene15932	35.1	not assigned.no ontology	4.12236e-08	5.57246e-06	regulation of protein import into mitochondrial outer membrane	tr|Q9FXG0|Q9FXG0_ARATH	AT1G29850	Q9FXG0	Q9FXG0_ARATH	73.85	down
ofr.gene46285	35.1	not assigned.no ontology	1.36112e-07	7.96154e-06	pore protein	sp|Q1H5C9|OP24A_ARATH	AT1G45170	Q1H5C9	OP24A_ARATH	64.15	down
ofr.gene41642	35.1	not assigned.no ontology	0.00113359	0.0021093	Multicopper oxidase	tr|Q9SMW3|Q9SMW3_ARATH	AT1G55560	Q9SMW3	Q9SMW3_ARATH	75.26	down
ofr.gene28083	35.1	not assigned.no ontology	1.76747e-05	9.33267e-05	Belongs to the glycosyl hydrolase 17 family	tr|F4IHD3|F4IHD3_ARATH	AT2G05790	F4IHD3	F4IHD3_ARATH	73.23	down
ofr.gene37316	35.1	not assigned.no ontology	5.81208e-05	0.000209344	Protein TOO MANY	sp|Q9SJH6|RLP29_ARATH	AT2G42800	Q9SJH6	RLP29_ARATH	67.09	down
ofr.gene26402	35.1	not assigned.no ontology	0.000718714	0.00144815	FAD binding domain containing protein	sp|O81032|GGLO6_ARATH	AT2G46760	O81032	GGLO6_ARATH	68.82	down
ofr.gene12304	35.1	not assigned.no ontology	8.60878e-07	1.6327e-05	Leucine-rich repeat	sp|Q9SCQ7|AN32_ARATH	AT3G50690	Q9SCQ7	AN32_ARATH	62.86	down
ofr.gene20671	35.1	not assigned.no ontology	2.01817e-07	8.58843e-06	Glycosyl hydrolase family 20, catalytic domain	sp|A7WM73|HEXO1_ARATH	AT3G55260	A7WM73	HEXO1_ARATH	71.79	down
ofr.gene17940	35.1	not assigned.no ontology	0.00122778	0.00223924	Multicopper oxidase	sp|Q9SU40|SKU5_ARATH	AT4G12420	Q9SU40	SKU5_ARATH	72.6	down
ofr.gene31294	35.1	not assigned.no ontology	0.000752958	0.00150723	Major Facilitator Superfamily	tr|O23203|O23203_ARATH	AT4G36790	O23203	O23203_ARATH	72.14	down
ofr.gene15915	35.2	not assigned.unknown	2.78314e-07	9.76793e-06	Protein of unknown function (DUF642)	tr|Q9C8S1|Q9C8S1_ARATH	AT1G29980	Q9C8S1	Q9C8S1_ARATH	70.84	down
ofr.gene51350	35.2	not assigned.unknown	2.54707e-05	0.000118967	Late embryogenesis abundant protein	tr|Q9SJV8|Q9SJV8_ARATH	AT2G01080	Q9SJV8	Q9SJV8_ARATH	70.5	down
ofr.gene21635	35.2	not assigned.unknown	2.31198e-06	2.84114e-05	Plant family of unknown function (DUF810)	tr|Q0WQB7|Q0WQB7_ARATH	AT2G25800	Q0WQB7	Q0WQB7_ARATH	68.84	down
ofr.gene42909	35.2	not assigned.unknown	4.94386e-07	1.29102e-05	Protein of unknown function (DUF642)	tr|O64696|O64696_ARATH	AT2G34510	O64696	O64696_ARATH	74.04	down
ofr.gene37679	35.2	not assigned.unknown	1.22487e-05	7.18049e-05		tr|Q8S8R9|Q8S8R9_ARATH	AT2G34585	Q8S8R9	Q8S8R9_ARATH	76.19	down
ofr.gene25930	35.2	not assigned.unknown	1.77475e-05	9.33267e-05	nuclease HARBI1	tr|Q9LJL8|Q9LJL8_ARATH	AT3G19120	Q9LJL8	Q9LJL8_ARATH	77.22	down
ofr.gene53169	35.2	not assigned.unknown	4.86312e-05	0.000184718	Eukaryotic protein of unknown function (DUF872)	tr|Q9LVP2|Q9LVP2_ARATH	AT3G29170	Q9LVP2	Q9LVP2_ARATH	76.42	down
ofr.gene22003	35.2	not assigned.unknown	2.57148e-05	0.000119863	protein At4g13200, chloroplastic	sp|Q8LDV3|Y4320_ARATH	AT4G13200	Q8LDV3	Y4320_ARATH	69.12	down
ofr.gene33045	35.2	not assigned.unknown	1.68259e-06	2.31532e-05	Heat shock factor-binding protein 1-like	sp|Q8GW48|HSBP_ARATH	AT4G15802	Q8GW48	HSBP_ARATH	69.88	down
ofr.gene15712	35.2	not assigned.unknown	8.52323e-05	0.000279008		tr|Q9SZ41|Q9SZ41_ARATH	AT4G27020	Q9SZ41	Q9SZ41_ARATH	77.17	down
ofr.gene20950	35.2	not assigned.unknown	7.76108e-06	5.52166e-05	Major Facilitator superfamily	tr|Q9C5R0|Q9C5R0_ARATH	AT4G27720	Q9C5R0	Q9C5R0_ARATH	83.37	down
ofr.gene57391	35.2	not assigned.unknown	1.15827e-06	1.82554e-05	Beta-L-arabinofuranosidase, GH127	tr|Q9LXU4|Q9LXU4_ARATH	AT5G12950	Q9LXU4	Q9LXU4_ARATH	65.2	down
ofr.gene40218	35.2	not assigned.unknown	2.05767e-05	0.000102349	Chloroplast import apparatus Tic20-like	sp|Q9FM67|TI205_ARATH	AT5G55710	Q9FM67	TI205_ARATH	79.31	down
ofr.gene18640	29.5	protein.degradation	0.000376344	0.000865939	May be involved in the degradation of misfolded endoplasmic reticulum (ER) luminal proteins	sp|Q8VZU9|DERL1_ARATH	AT4G29330	Q8VZU9	DERL1_ARATH	62.33	down
ofr.gene14117	29.5.4.1.1*	protein.degradation.aspartate protease.AA.A1	6.12584e-07	1.39769e-05	Eukaryotic aspartyl protease	sp|Q9LNJ3|APF2_ARATH	AT1G01300	Q9LNJ3	APF2_ARATH	69	down
ofr.gene24975	29.5.4.1.1*	protein.degradation.aspartate protease.AA.A1	7.78619e-06	5.52243e-05	Belongs to the peptidase A1 family	sp|O04496|AED3_ARATH	AT1G09750	O04496	AED3_ARATH	66.28	down
ofr.gene35622	29.5.4.2.1*	protein.degradation.aspartate protease.AD.A22	1.06089e-06	1.79616e-05	subunit of the gamma-secretase complex, an endoprotease complex that catalyzes the intramembrane cleavage of integral membrane proteins such as Notch receptors	sp|Q9SIK7|PSNB_ARATH	AT2G29900	Q9SIK7	PSNB_ARATH	63.33	down
ofr.gene17299	29.5.5.10*	protein.degradation.serine protease ST.S54	3.62352e-07	1.04246e-05	Eukaryotic integral membrane protein (DUF1751)	sp|Q8LF05|RBL19_ARATH	AT3G07950	Q8LF05	RBL19_ARATH	68.73	down
ofr.gene18656	29.5.5.4.1*	protein.degradation.serine protease.SB.S8	5.16276e-06	4.59845e-05	subtilisin-like	sp|Q9ZUF6|SBT18_ARATH	AT2G05920	Q9ZUF6	SBT18_ARATH	69.97	down
ofr.gene12516	29.5.5.4.1*	protein.degradation.serine protease.SB.S8	2.71982e-06	3.09413e-05	PA domain	sp|Q9LVJ1|SBT14_ARATH	AT3G14067	Q9LVJ1	SBT14_ARATH	63.74	down
ofr.gene20043	29.5.5.4.1*	protein.degradation.serine protease.SB.S8	2.3991e-06	2.89819e-05	PA domain	sp|Q9LUM3|SBT15_ARATH	AT3G14240	Q9LUM3	SBT15_ARATH	76.05	down
ofr.gene44190	29.5.5.5.1*	protein.degradation.serine protease.SC.S10	3.42275e-05	0.000146755	Belongs to the peptidase S10 family	sp|Q9SFB5|SCP27_ARATH	AT3G07990	Q9SFB5	SCP27_ARATH	72.79	down
ofr.gene40911	29.5.5.5.1*	protein.degradation.serine protease.SC.S10	0.000131638	0.000379078	Belongs to the peptidase S10 family	sp|P32826|SCP49_ARATH	AT3G10410	P32826	SCP49_ARATH	68.75	down
ofr.gene15211	29.5.11	protein.degradation.ubiquitin	7.70247e-07	1.52775e-05	ubiquitin	sp|Q9SII8|DSK2B_ARATH	AT2G17200	Q9SII8	DSK2B_ARATH	63.16	down
ofr.gene19885	29.5.11	protein.degradation.ubiquitin	1.44952e-07	7.96154e-06	Der1-like family	sp|Q9LET3|RBL20_ARATH	AT3G56740	Q9LET3	RBL20_ARATH	70.21	down
ofr.gene8220	29.5.11.4.2	protein.degradation.ubiquitin.E3.RING	7.44665e-06	5.44981e-05	Transmembrane E3 ubiquitin-protein ligase	sp|Q500V2|FLY2_ARATH	AT2G20650	Q500V2	FLY2_ARATH	65	down
ofr.gene31320	29.5.11.1	protein.degradation.ubiquitin.ubiquitin	2.81458e-06	3.17054e-05	Ubiquitin receptor	sp|Q84L31|RD23C_ARATH	AT3G02540	Q84L31	RD23C_ARATH	60.1	down
ofr.gene5938	29.4	protein.postranslational modification	0.00502114	0.00750721	Protein kinase domain	sp|F4I3M3|BSK7_ARATH	AT1G63500	F4I3M3	BSK7_ARATH	70.13	down
ofr.gene21371	29.2.3	protein.synthesis.initiation	6.67517e-06	5.16483e-05	Translation initiation factor eIF-2B subunit delta-like isoform X1	tr|Q9FFV8|Q9FFV8_ARATH	AT5G38640	Q9FFV8	Q9FFV8_ARATH	62.44	down
ofr.gene18258	29.2.1.2.1.19	protein.synthesis.ribosomal protein.eukaryotic.40S subunit.S19	2.24591e-08	4.30092e-06	40S ribosomal protein	sp|Q9FNP8|RS193_ARATH	AT5G61170	Q9FNP8	RS193_ARATH	87.14	down
ofr.gene37206	29.2.1.2.1.28	protein.synthesis.ribosomal protein.eukaryotic.40S subunit.S28	7.58781e-09	2.80986e-06	40S ribosomal protein	sp|P34789|RS282_ARATH	AT5G64140	P34789	RS282_ARATH	90.77	down
ofr.gene13740	29.2.1.2.2.18	protein.synthesis.ribosomal protein.eukaryotic.60S subunit.L18	3.35743e-07	1.002e-05	60S ribosomal protein	sp|P42791|RL182_ARATH	AT3G05590	P42791	RL182_ARATH	89.84	down
ofr.gene23806	29.2.1.2.2.26	protein.synthesis.ribosomal protein.eukaryotic.60S subunit.L26	0.0109974	0.0152424	ribosomal protein	sp|P51414|RL261_ARATH	AT3G49910	P51414	RL261_ARATH	84.25	down
ofr.gene25556	29.2.1.1.1.2.18	protein.synthesis.ribosomal protein.prokaryotic.chloroplast.50S subunit.L18	3.13417e-05	0.000137924	50S ribosomal protein L18	sp|Q9SX68|RK18_ARATH	AT1G48350	Q9SX68	RK18_ARATH	60	down
ofr.gene19146	29.2.1.1.3.2.17	protein.synthesis.ribosomal protein.prokaryotic.unknown organellar.50S subunit.L17	6.76716e-07	1.48104e-05	Belongs to the bacterial ribosomal protein bL17 family	tr|Q8LD39|Q8LD39_ARATH	AT5G09770	Q8LD39	Q8LD39_ARATH	88.05	down
ofr.gene51648	29.3.3	protein.targeting.chloroplast	0.00645224	0.00940815	Translocase of chloroplast 159/132, membrane anchor domain	sp|Q9SLF3|TC132_ARATH	AT2G16640	Q9SLF3	TC132_ARATH	67.66	down
ofr.gene55928	29.3.4.2	protein.targeting.secretory pathway.golgi	8.5592e-09	2.80986e-06	Bet1-like SNARE 1-1	sp|Q9M2J9|BET11_ARATH	AT3G58170	Q9M2J9	BET11_ARATH	78.26	down
ofr.gene13852	1.1.1.1	PS.lightreaction.photosystem II.LHC-II	3.86534e-08	5.55159e-06	The light-harvesting complex (LHC) functions as a light receptor, it captures and delivers excitation energy to photosystems with which it is closely associated	sp|Q9XF89|CB5_ARATH	AT4G10340	Q9XF89	CB5_ARATH	84.45	down
ofr.gene36171	1.1.1.2	PS.lightreaction.photosystem II.PSII polypeptide subunits	1.36889e-07	7.96154e-06	Oxygen-evolving enhancer protein 2	sp|Q42029|PSBP1_ARATH	AT1G06680	Q42029	PSBP1_ARATH	72.28	down
ofr.gene34396	1.1.1.2	PS.lightreaction.photosystem II.PSII polypeptide subunits	6.5818e-07	1.47204e-05	Photosystem II (PSII) is a light-driven water plastoquinone oxidoreductase that uses light energy to abstract electrons from H(2)O, generating O(2) and a proton gradient subsequently used for ATP formation. It consists of a core antenna complex that captures photons, and an electron transfer chain that converts photonic excitation into a charge separation. The D1 D2 (PsbA PsbA) reaction center he…	sp|P83755|PSBA_ARATH	ATCG00020	P83755	PSBA_ARATH	80.68	down
ofr.gene30313	21.2.1	redox.ascorbate and glutathione.ascorbate	2.11853e-06	2.71977e-05	Belongs to the multicopper oxidase family	tr|O65670|O65670_ARATH	AT4G39830	O65670	O65670_ARATH	68.69	down
ofr.gene52867	27.1.5*	RNA.processing.editing	0.00541376	0.00803671	Glycine-rich RNA-binding protein 4, mitochondrial-like	sp|Q9FNR1|RBG3_ARATH	AT5G61030	Q9FNR1	RBG3_ARATH	66.67	down
ofr.gene16795	27.3.35	RNA.regulation of transcription.bZIP transcription factor family	0.000575004	0.00121448	Transcription factor	sp|P43273|TGA2_ARATH	AT5G06950	P43273	TGA2_ARATH	81.08	down
ofr.gene26891	27.3.75	RNA.regulation of transcription.GRP	0.000382396	0.000875245	Glycine-rich RNA-binding protein	tr|F4JVC0|F4JVC0_ARATH	AT4G39260	F4JVC0	F4JVC0_ARATH	78.02	down
ofr.gene6023	27.3.67	RNA.regulation of transcription.putative transcription regulator	0.0147152	0.019729	Domain of unknown function (DUF296)	sp|Q8VYJ2|AHL1_ARATH	AT4G12080	Q8VYJ2	AHL1_ARATH	61.13	down
ofr.gene18507	27.3.29	RNA.regulation of transcription.TCP transcription factor family	1.28713e-05	7.50717e-05	Transcription factor	sp|Q9FMX2|TCP7_ARATH	AT5G23280	Q9FMX2	TCP7_ARATH	60.27	down
ofr.gene24803	27.4	RNA.RNA binding	1.36712e-06	2.02687e-05	Heterogeneous nuclear ribonucleoprotein	tr|Q9LHL2|Q9LHL2_ARATH	AT3G13224	Q9LHL2	Q9LHL2_ARATH	60.63	down
ofr.gene50934	27.4	RNA.RNA binding	1.18856e-07	7.96154e-06	RNA recognition motif	tr|A8MSB9|A8MSB9_ARATH	AT4G13850	A8MSB9	A8MSB9_ARATH	65.85	down
ofr.gene20858	16.1.4	secondary metabolism.isoprenoids.carotenoids	1.5718e-07	7.96154e-06	Domain of unknown function (DUF4281)	sp|Q8LFP9|ABA4_ARATH	AT1G67080	Q8LFP9	ABA4_ARATH	72.9	down
ofr.gene26367	30.3	signalling.calcium	6.07813e-06	5.04243e-05	EF hand family protein	tr|Q9XIR0|Q9XIR0_ARATH	AT1G64850	Q9XIR0	Q9XIR0_ARATH	65.81	down
ofr.gene11138	30.3	signalling.calcium	0.00115603	0.00214065	Polcalcin	sp|Q9SRP7|CML28_ARATH	AT3G03430	Q9SRP7	CML28_ARATH	74.07	down
ofr.gene18811	30.3	signalling.calcium	0.000844897	0.00165663		sp|Q9LFA4|IQM3_ARATH	AT3G52870	Q9LFA4	IQM3_ARATH	68.77	down
ofr.gene49445	30.8	signalling.misc	9.72543e-07	1.73248e-05	Rapid ALkalinization Factor (RALF)	sp|Q8L9P8|RLF33_ARATH	AT4G15800	Q8L9P8	RLF33_ARATH	74.39	down
ofr.gene38451	30.2.16	signalling.receptor kinases.Catharanthus roseus-like RLK1	4.61154e-06	4.30785e-05	Carbohydrate-binding protein of the ER	sp|Q9SA72|Y1357_ARATH	AT1G30570	Q9SA72	Y1357_ARATH	60.36	down
ofr.gene2855	30.2.16	signalling.receptor kinases.Catharanthus roseus-like RLK1	9.34979e-07	1.6918e-05	Carbohydrate-binding protein of the ER	sp|Q9SCZ4|FERON_ARATH	AT3G51550	Q9SCZ4	FERON_ARATH	72.54	down
ofr.gene58949	30.2.3	signalling.receptor kinases.leucine rich repeat III	9.95139e-07	1.74567e-05	leucine-rich repeat receptor-like protein kinase At1g68400	sp|Q9M9C5|Y1680_ARATH	AT1G68400	Q9M9C5	Y1680_ARATH	65.08	down
ofr.gene15871	30.2.3	signalling.receptor kinases.leucine rich repeat III	4.48987e-06	4.276e-05	Leucine Rich repeat	sp|C0LGQ9|GHR1_ARATH	AT4G20940	C0LGQ9	GHR1_ARATH	69.87	down
ofr.gene46838	30.2.3	signalling.receptor kinases.leucine rich repeat III	9.35775e-06	6.16164e-05	Leucine rich repeat N-terminal domain	sp|Q0WR59|Y5020_ARATH	AT5G10020	Q0WR59	Y5020_ARATH	60.71	down
ofr.gene12356	30.2.7	signalling.receptor kinases.leucine rich repeat VII	0.000189109	0.000502396	Leucine rich repeat N-terminal domain	sp|C0LGS2|Y4361_ARATH	AT4G36180	C0LGS2	Y4361_ARATH	65.56	down
ofr.gene14924	30.2.14	signalling.receptor kinases.leucine rich repeat XIV	0.000220335	0.000562589	Lrr receptor protein kinase	sp|C0LGK4|Y2165_ARATH	AT2G16250	C0LGK4	Y2165_ARATH	62.44	down
ofr.gene34646	20.2	stress.abiotic	7.40541e-09	2.80986e-06	Thaumatin family	tr|A0A1P8B068|A0A1P8B068_ARATH	AT2G28790	A0A1P8B068	A0A1P8B068_ARATH	69.88	down
ofr.gene41446	20.2	stress.abiotic	0.0305066	0.0385188	Thaumatin family	sp|P50700|OSL3_ARATH	AT4G11650	P50700	OSL3_ARATH	65.58	down
ofr.gene24325	20.2.99	stress.abiotic.unspecified	0.0141546	0.0190776	Universal stress protein family	tr|O82240|O82240_ARATH	AT2G47710	O82240	O82240_ARATH	66.3	down
ofr.gene24212	20.1	stress.biotic	0.000475963	0.00105576	chitinase	sp|Q9M2U5|CHI5_ARATH	AT3G54420	Q9M2U5	CHI5_ARATH	69.89	down
ofr.gene10914	34.3	transport.amino acids	0.000543877	0.00116047	Amino acid transporter	sp|Q9LI61|AVT6A_ARATH	AT3G30390	Q9LI61	AVT6A_ARATH	60.8	down
ofr.gene55502	34.19.2	transport.Major Intrinsic Proteins.TIP	1.0106e-05	6.42984e-05	Belongs to the MIP aquaporin (TC 1.A.8) family	sp|P25818|TIP11_ARATH	AT2G36830	P25818	TIP11_ARATH	74.9	down
ofr.gene19072	34.19.2	transport.Major Intrinsic Proteins.TIP	5.56466e-07	1.37399e-05	Belongs to the MIP aquaporin (TC 1.A.8) family	sp|Q41951|TIP21_ARATH	AT3G16240	Q41951	TIP21_ARATH	68.29	down
ofr.gene12448	34.8	transport.metabolite transporters at the envelope membrane	3.43952e-06	3.52858e-05	Plastidic ATP	sp|Q39002|TLC1_ARATH	AT1G80300	Q39002	TLC1_ARATH	77.22	down
ofr.gene53068	34.8	transport.metabolite transporters at the envelope membrane	4.52455e-05	0.000177734	Belongs to the mitochondrial carrier (TC 2.A.29) family	sp|Q94AG6|SAMC1_ARATH	AT4G39460	Q94AG6	SAMC1_ARATH	81.97	down
ofr.gene11036	34.12	transport.metal	1.39801e-07	7.96154e-06	Metal transporter	sp|Q9SNV9|NRAM3_ARATH	AT2G23150	Q9SNV9	NRAM3_ARATH	77.47	down
ofr.gene38605	34.99	transport.misc	5.09754e-05	0.000192035	nucleobase-ascorbate transporter	sp|Q94C70|NAT2_ARATH	AT2G34190	Q94C70	NAT2_ARATH	85.77	down
ofr.gene7941	34.99	transport.misc	3.96587e-05	0.000162163	Belongs to the multi antimicrobial extrusion (MATE) (TC 2.A.66.1) family	sp|Q9LUH2|DTX19_ARATH	AT3G23560	Q9LUH2	DTX19_ARATH	60.94	down
ofr.gene52298	34.13	transport.peptides and oligopeptides	3.30466e-07	1.002e-05	OPT oligopeptide transporter protein	sp|Q9FME8|OPT4_ARATH	AT5G64410	Q9FME8	OPT4_ARATH	74.55	down
ofr.gene21191	34.15	transport.potassium	0.00100987	0.00192428	Potassium transporter	sp|O80739|POT12_ARATH	AT1G60160	O80739	POT12_ARATH	74.11	down
