# Supplementary material for: SWATH-MS based quantitive proteomics reveal regulatory metabolism and networks of androdioecy breeding system in Osmanthus fragrans
Source: BMC Plant Biol. 2021 Oct 13;21:468. doi: 10.1186/s12870-021-03243-8 (PMC8513349; doi:10.1186/s12870-021-03243-8)
Supplement: Supplementary file 3 — Additional file 3: Table S3. Primers used for qRT-PCR experiment in this study. [file 12870_2021_3243_MOESM3_ESM.xlsx]

## Sheet: Sheet1
Table S3. Primers used for qRT-PCR experiment in this study
Gene	Forward primer	Reverse primer	Product length (bp)	Arabidopsis orthologs
OfACT	CCCAAGGCAAACAGAGAAAAAAT	ACCCCATCACCAGAATCAAGAA	143	NA
ofr.gene8075	TGCATCCCTCAATCGTCACC	GCATCAGCTGTACCCTGGAA	135	AT5G48300
ofr.gene28906	AGCGGAATTGATGAGCCAAC	CTTCACCACCACCTCACTCT	121	AT5G23250
ofr.gene43330	CGTACAGTCAACAGTCACCG	CTCGAAGTCAGAAAGCGGC	106	AT1G53240
ofr.gene17654	TCCGGAAGCGAAAATCATGC	CAAGAACTTACACACCGGCG	136	AT5G54160
ofr.gene11138	TCCTTGGAGCTTGGAGAAACT	CCATCGGTATCAATTTCAGCCA	89	AT3G03430
ofr.gene8745	ACAGGAGGTGGAAGTATGGC	AACAGAGCAGTTACCACGGA	97	AT5G52560
ofr.gene58609	TCCACTCCGATCAACAGCTT	CGTGTGTGGATTGTTGGCAT	80	AT5G05340
ofr.gene41183	ACGTTTTCTGCTGCTCGTAC	TAGGATGCTCGAAATGCCCA	140	AT3G61870
ofr.gene18814	TGATCTTCTTGCCAGGGGTT	CAGCTCTACCAACCCGATGT	128	AT3G22330
