# Supplementary material for: SWATH-MS based quantitive proteomics reveal regulatory metabolism and networks of androdioecy breeding system in Osmanthus fragrans
Source: BMC Plant Biol. 2021 Oct 13;21:468. doi: 10.1186/s12870-021-03243-8 (PMC8513349; doi:10.1186/s12870-021-03243-8)
Supplement: Supplementary file 4 — Additional file 4: Table S4. Photosynthesis measurements of male and hermaphroditic O. fragrans at the full flowering stage. [file 12870_2021_3243_MOESM4_ESM.xlsx]

## Sheet: Sheet1
Table S4. Photosynthesis measurements of male and hermaphroditic O. fragrans at the full flowering stage.
Photosynthetic parameters	Abbreviation (Unit)	H		M
		Mean	SD	Mean	SD
Net photosynthetic rate	Pn (μmol CO2 m-2s-1)	5.99632	0.64052	4.24744	0.616316
Conductance to H2O	Cond (mol H2O m-2s-1)	0.0500724	0.0069574	0.0388644	0.00835373
Intercellular CO2 concentration	Ci (μmol CO2 mol-1)	213.342	25.7547	221.989	26.1519
Transpiration rate	Trmmol (mmol H2O m-2s-1)	1.04046	0.13365	0.884889	0.169027
Vapour pressure deficit	VpdL	2.09342	0.0781455	2.29656	0.177402
Temperature in sample cell	Tair (℃)	28.9612	0.337179	29.124	0.757837
Temperature of leaf thermocouple	Tleaf (℃)	29.0888	0.328108	29.3438	0.753978
Temperature of cooler block	TBlk (℃)	28.8463	0.346918	29.0627	0.765972
Reference cell CO2	CO2R (μmol CO2mol-1)	428.645	2.93031	421.075	7.0711
Sample cell CO2	CO2S (μmol CO2mol-1)	420.928	2.85833	415.539	7.24082
Reference cell H2O	H2OR (mmol H2O mol-1)	17.9361	0.213277	16.7297	0.257747
Sample cell H2O	H2OS (mmol H2O mol-1)	19.1602	0.20051	17.7726	0.132054
Relative humidity in the reference cell	RH_R （%）	45.5071	1.0411	42.0722	1.68853
Relative humidity in the sample cell	RH_S （%）	48.6111	1.0097	44.6991	1.79032
Flow rate to the sample cell	Flow (μmol s-1)	500.17	0.0761227	500.172	0.0715352
In-chamber quantum sensor	PARi (μmol m-2s-1)	799.737	0.676065	799.333	0.57735
External quantum sensor	PARo (μmol m-2s-1)	330.711	505.437	18.9222	16.0494
Atmospheric pressure	Press (kPa)	101.8	1.27898e-13	101.8	4.26326e-14
